# Supplementary material for: Genome-wide screen reveals cellular functions that counteract rifampicin lethality in Escherichia coli
Source: Microbiol Spectr. 2023 Dec 6;12(1):e02895-23. doi: 10.1128/spectrum.02895-23 (PMC10782999; doi:10.1128/spectrum.02895-23)
Supplement: Table S2 — Raw data of resampling analysis. [file spectrum.02895-23-s0002.xlsx]

## Sheet: 0.25xMIC-1hour
Table S2-Raw data of resampling.
Sites:number of Tn5 transposon insertion sites sequenced across all comparisons
Mean Ctrl: average number of unique sequenced templates of the input sample
Mean Exp: average number of unique sequenced templates of the post-treatment sample
#Orf	Name	Sites	Mean Ctrl	Mean Exp	log2FC	Sum Ctrl	Sum Exp	Delta Mean	p-value	Adj. p-value
b0001	thrL	58	219.4	245.2	0.16	25454.9	28447.3	25.8	0.8488	1
b0002	thrA	2215	122.5	115.8	-0.08	542792	513049	-6.7	0.7023	1
b0003	thrB	839	145.9	115.7	-0.33	244844	194172	-30.2	0.2629	1
b0004	thrC	1157	93.4	83	-0.17	216215	191971	-10.5	0.5852	1
b0005	yaaX	267	274.8	278.8	0.02	146741	148902	4	0.9722	1
b0006	yaaA	699	98	17.7	-2.4	136967	24762	-80.3	0	0
b0007	yaaJ	1287	116.7	111.4	-0.07	300383	286655	-5.3	0.8308	1
b0008	talB	858	117.4	142.1	0.27	201400	243791	24.7	0.3804	1
b0009	mog	528	78.6	96.7	0.29	83048.8	102076	18	0.4258	1
b0010	satP	509	107.3	121.2	0.17	109206	123362	13.9	0.8113	1
b0011	yaaW	642	94.7	94.3	-0.01	121609	121126	-0.4	0.986	1
b0012	mbiA	436	87	80.3	-0.11	75849.4	69992	-6.7	0.7963	1
b0013	yaaI	363	244.7	246.9	0.01	177642	179216	2.2	0.9709	1
b0014	dnaK	1725	7.1	53.3	2.75	24446.9	183741	46.2	0.0012	0.03559
b0015	dnaJ	1017	37.8	195.4	2.34	76846.7	397480	157.6	0.0006	0.01994
b0016	insL-1	1001	138	110.1	-0.32	276327	220390	-27.9	0.0858	0.81713
b0018	mokC	188	434.2	512.6	0.24	163271	192747	78.4	0.574	1
b0019	nhaA	1049	20.3	48.6	1.22	42512.7	101932	28.3	0.0002	0.00775
b0020	nhaR	814	141.2	150.6	0.09	229910	245165	9.4	0.7353	1
b0021	insB-1	452	198	162.8	-0.28	178968	147151	-35.2	0.1839	1
b0022	insA-1	248	214.5	184.6	-0.22	106382	91579.4	-29.8	0.5318	1
b0023	rpsT	236	0	0	0	0	0	0	1	1
b0024	yaaY	197	12.8	18.2	0.47	5046.9	7159.48	5.4	0.7086	1
b0025	ribF	846	0.1	0	-0.14	171.5	0	-0.1	0.5082	1
b0026	ileS	2535	0	0	0	0	0	0	1	1
b0027	lspA	445	0	0	0	0	0	0	1	1
b0028	fkpB	404	94.6	119.3	0.33	76451.6	96382.6	24.7	0.5855	1
b0029	ispH	855	0	0	0	0	0	0	1	1
b0030	rihC	823	89.5	93.2	0.06	147349	153405	3.7	0.8914	1
b0031	dapB	738	0	0	0	0	0	0	1	1
b0032	carA	1033	80.7	76.6	-0.08	166816	158201	-4.2	0.8488	1
b0033	carB	2898	70.2	70.3	0	406629	407577	0.2	0.9878	1
b0034	caiF	356	697.2	687.6	-0.02	496430	489597	-9.6	0.9262	1
b0035	caiE	531	104.8	108.7	0.05	111272	115486	4	0.8887	1
b0036	caiD	706	75.4	68	-0.15	106443	96078.2	-7.3	0.6586	1
b0037	caiC	1398	139.7	136.5	-0.03	390687	381621	-3.2	0.87	1
b0038	caiB	1096	75.4	61	-0.3	165336	133735	-14.4	0.3849	1
b0039	caiA	1027	55.7	47.8	-0.22	114306	98141.4	-7.9	0.5463	1
b0040	caiT	1363	214.2	184.6	-0.21	583887	503091	-29.6	0.3356	1
b0041	fixA	693	171.6	136.6	-0.33	237905	189285	-35.1	0.4101	1
b0042	fixB	846	74.9	72.1	-0.05	126684	121983	-2.8	0.868	1
b0043	fixC	1157	61	55.2	-0.14	141119	127813	-5.7	0.7313	1
b0044	fixX	258	62.9	53.9	-0.22	32461.7	27806.8	-9	0.7389	1
b0045	yaaU	1198	107.6	96.1	-0.16	257804	230310	-11.5	0.6157	1
b0046	kefF	477	117.8	138.7	0.23	112395	132291	20.9	0.6663	1
b0047	kefC	1675	62.3	70.1	0.17	208698	234848	7.8	0.6699	1
b0048	folA	432	0	0	0	0	0	0	1	1
b0049	apaH	757	24.1	49.7	1.02	36441.8	75282.4	25.7	0.0193	0.30137
b0050	apaG	340	58.4	53.4	-0.13	39713.5	36322.6	-5	0.783	1
b0051	rsmA	738	10.3	12.7	0.27	15233.8	18682.9	2.3	0.5889	1
b0052	pdxA	890	84.4	89.8	0.09	150221	159756	5.4	0.8094	1
b0053	surA	1157	32.3	2.2	-3.36	74725.9	5189.99	-30.1	0	0
b0054	lptD	2119	0	0	0	0	0	0	1	1
b0055	djlA	734	185.2	188.6	0.03	271801	276848	3.4	0.9217	1
b0056	yabP	585	2367.6	2050	-0.21	2.77005e+06	2.39851e+06	-317.6	0.4149	1
b0057	yabQ	143	602.1	480.5	-0.32	172196	137409	-121.6	0.6075	1
b0058	rluA	594	163.3	143.7	-0.18	193958	170680	-19.6	0.5405	1
b0059	rapA	2615	143.3	224.9	0.65	749672	1.17623e+06	81.6	0.0006	0.01994
b0060	polB	2116	120.7	117.1	-0.04	510698	495486	-3.6	0.8381	1
b0061	araD	626	114.9	118	0.04	143813	147751	3.1	0.9275	1
b0062	araA	1351	118.5	108.3	-0.13	320262	292524	-10.3	0.5602	1
b0063	araB	1531	111.2	110.5	-0.01	340576	338474	-0.7	0.9724	1
b0064	araC	791	88.6	93.9	0.08	140187	148626	5.3	0.832	1
b0065	yabI	687	101.6	115.8	0.19	139595	159176	14.3	0.572	1
b0066	thiQ	629	141.8	129.7	-0.13	178376	163176	-12.1	0.7016	1
b0067	thiP	1449	121.5	126	0.05	352010	365079	4.5	0.8223	1
b0068	thiB	884	47.3	56.5	0.25	83562.6	99921.1	9.3	0.501	1
b0069	sgrR	1490	65.4	67.4	0.04	194782	200892	2.1	0.873	1
b0070	setA	1061	274	269.8	-0.02	581447	572585	-4.2	0.9081	1
b0071	leuD	544	118.5	135.9	0.2	128931	147909	17.4	0.6185	1
b0072	leuC	1261	122.3	131	0.1	308492	330451	8.7	0.7804	1
b0073	leuB	982	98	95	-0.04	192465	186641	-3	0.8887	1
b0074	leuA	1414	135	133.5	-0.02	381830	377610	-1.5	0.9421	1
b0075	leuL	77	1919.1	1764.3	-0.12	295538	271696	-154.8	0.7688	1
b0076	leuO	849	1084	1090.7	0.01	1.84061e+06	1.85193e+06	6.7	0.9538	1
b0077	ilvI	1551	175.6	174.8	-0.01	544613	542267	-0.8	0.9778	1
b0078	ilvH	442	320.7	326.9	0.03	283496	288987	6.2	0.9563	1
b0080	cra	903	109.7	156.5	0.51	198172	282708	46.8	0.0887	0.83137
b0081	mraZ	413	104.6	165.8	0.66	86431.7	136959	61.2	0.3935	1
b0082	rsmH	846	12.6	25.5	0.96	21260.1	43105.9	12.9	0.1017	0.89346
b0083	ftsL	328	0.4	0	-0.53	293.8	0	-0.4	1	1
b0084	ftsI	1589	0.3	0	-0.38	954.8	0	-0.3	0.4988	1
b0085	murE	1338	0	0	0	0	0	0	1	1
b0086	murF	1223	0	0	0	0	0	0	1	1
b0087	mraY	973	0.1	0	-0.14	196.1	0	-0.1	1	1
b0088	murD	1185	0	0	-0.04	73.4	0	0	1	1
b0089	ftsW	1119	1.1	1	-0.09	2498.7	2209.54	-0.1	1	1
b0090	murG	960	0	0	0	0	0	0	1	1
b0091	murC	1328	0	0	0	0	0	0	1	1
b0092	ddlB	829	49.4	61.6	0.31	81875	102055	12.2	0.4664	1
b0093	ftsQ	747	0.4	0.1	-0.44	661.4	90.99	-0.4	0.5019	1
b0094	ftsA	1135	0	0	0	0	0	0	1	1
b0095	ftsZ	1036	0	0	0	0	0	0	1	1
b0096	lpxC	826	1.1	1.1	-0.03	1836.9	1771.79	0	0.9889	1
b0097	secM	461	5.9	6.7	0.15	5438.7	6158.59	0.8	0.856	1
b0098	secA	2434	2.7	15.1	2.1	13349.1	73402.2	12.3	0.014	0.24166
b0099	mutT	350	107.2	85	-0.33	75038.3	59489.8	-22.2	0.5182	1
b0101	yacG	178	51.8	63.2	0.28	18446.6	22516.6	11.4	0.7852	1
b0102	zapD	668	85.5	118.5	0.47	114285	158356	33	0.2448	1
b0103	coaE	559	0	0	0	0	0	0	1	1
b0104	guaC	938	98.3	107.4	0.13	184329	201478	9.1	0.6926	1
b0106	hofC	1081	58.8	70	0.25	127200	151406	11.2	0.4518	1
b0107	hofB	1246	77.4	100	0.37	192859	249208	22.6	0.3081	1
b0108	ppdD	397	89.9	85.4	-0.07	71343.7	67777	-4.5	0.8868	1
b0109	nadC	804	92.2	99	0.1	148251	159245	6.8	0.7333	1
b0110	ampD	496	123.2	127	0.04	122180	126008	3.9	0.9274	1
b0111	ampE	769	102	103.4	0.02	156842	159012	1.4	0.9539	1
b0112	aroP	1236	78.4	78	-0.01	193911	192882	-0.4	0.9754	1
b0113	pdhR	687	29.8	25.7	-0.21	40956.8	35306	-4.1	0.6222	1
b0114	aceE	2396	0	0	0.03	0	90.99	0	1	1
b0115	aceF	1703	0	0	0.04	0	99.59	0	1	1
b0116	lpd	1281	0	0	0.06	0	99.59	0	1	1
b0117	yacH	1668	88.9	94.8	0.09	296488	316319	5.9	0.6699	1
b0118	acnB	2338	1.2	3.5	1.07	5412	16470.4	2.4	0.0211	0.31823
b0119	yacL	325	126.7	137.6	0.12	82364.9	89466.7	10.9	0.8141	1
b0120	speD	715	72.4	73.9	0.03	103467	105696	1.6	0.9402	1
b0121	speE	779	48.1	55.4	0.2	74941.3	86244.8	7.3	0.6464	1
b0122	yacC	312	36.8	58.3	0.65	22980.8	36377.7	21.5	0.1964	1
b0123	cueO	1395	60.8	69.7	0.19	169683	194374	8.9	0.5214	1
b0124	gcd	2151	90.9	98.9	0.12	391163	425350	7.9	0.7105	1
b0125	hpt	483	71.8	42.9	-0.73	69353.9	41483.2	-28.9	0.1421	1
b0126	can	595	0.9	1.7	0.5	1052.9	1988.15	0.8	0.7514	1
b0127	yadG	833	90.1	84.6	-0.09	150110	140896	-5.5	0.7984	1
b0128	yadH	693	68.1	65.9	-0.05	94396.9	91307.3	-2.2	0.9068	1
b0129	yadI	397	95.9	72.2	-0.41	76131.1	57295.1	-23.7	0.7325	1
b0130	yadE	1106	55.4	44.7	-0.3	122496	98911.7	-10.7	0.2777	1
b0131	panD	343	59	63	0.09	40500	43243.5	4	0.8881	1
b0132	rpnC	811	103.2	102.4	-0.01	167456	166172	-0.8	0.9763	1
b0133	panC	766	103.2	99.3	-0.05	158103	152145	-3.9	0.9146	1
b0134	panB	715	72.2	75.4	0.06	103259	107838	3.2	0.8919	1
b0135	yadC	1115	622.3	663	0.09	1.38771e+06	1.47848e+06	40.7	0.7194	1
b0136	yadK	537	148.4	117.9	-0.33	159421	126598	-30.6	0.2606	1
b0137	yadL	544	704.1	691.7	-0.03	766080	752621	-12.4	0.9119	1
b0138	yadM	512	597.1	643.8	0.11	611464	659211	46.6	0.6472	1
b0139	htrE	2338	904.1	923.9	0.03	4.22773e+06	4.31997e+06	19.7	0.7845	1
b0140	yadV	667	651.7	675.1	0.05	869319	900576	23.4	0.7718	1
b0141	yadN	525	587.1	521	-0.17	616464	547053	-66.1	0.534	1
b0142	folK	432	20.5	32.2	0.63	17711.8	27796.2	11.7	0.4943	1
b0143	pcnB	1258	7	12	0.69	17734.2	30102.3	4.9	0.1375	1
b0144	gluQ	833	49.3	49	-0.01	82217	81664.5	-0.3	0.9756	1
b0145	dksA	410	15.5	0.7	-3.31	12689.1	545.94	-14.8	0	0
b0146	sfsA	633	170.7	149.9	-0.19	216046	189728	-20.8	0.5977	1
b0147	thpR	477	59	56.2	-0.07	56250.1	53640	-2.7	0.9085	1
b0148	hrpB	2186	71.7	75.4	0.07	313524	329512	3.7	0.7387	1
b0149	mrcB	2281	37.9	35	-0.11	172684	159629	-2.9	0.6677	1
b0150	fhuA	2018	111.6	128.8	0.21	450319	520038	17.3	0.3128	1
b0151	fhuC	718	69.4	92.9	0.42	99614.3	133439	23.6	0.3118	1
b0152	fhuD	801	48.1	57.5	0.25	77004.3	92176.3	9.5	0.5327	1
b0153	fhuB	1783	74.9	72.7	-0.04	267006	259391	-2.1	0.8709	1
b0154	hemL	1153	0	0	0	0	0	0	1	1
b0155	clcA	1278	87.8	91.6	0.06	224534	234207	3.8	0.8398	1
b0156	erpA	309	0	0	0	0	0	0	1	1
b0157	yadS	560	46.4	54.8	0.24	51914.5	61320.3	8.4	0.6651	1
b0158	btuF	721	38.7	55.1	0.5	55859	79430.8	16.3	0.2616	1
b0159	mtn	629	0	0	0	0	0	0	1	1
b0160	dgt	1366	701	884	0.33	1.91518e+06	2.41496e+06	182.9	0.0836	0.81193
b0161	degP	1281	71.9	64.2	-0.16	184245	164454	-7.7	0.5392	1
b0162	cdaR	1042	95.3	103.6	0.12	198598	215950	8.3	0.6965	1
b0163	yaeH	347	71.6	51	-0.48	49712.8	35385.4	-20.6	0.4358	1
b0164	yaeI	731	139.5	167.8	0.26	203986	245264	28.2	0.3975	1
b0166	dapD	741	0	0	0	0	0	0	1	1
b0167	glnD	2405	0.7	1.7	0.71	3185	8297.27	1.1	0.9334	1
b0168	map	715	4.1	3.9	-0.05	5806	5552.48	-0.2	0.9388	1
b0169	rpsB	652	0	0	0	0	0	0	1	1
b0170	tsf	766	0.1	0	-0.09	98.1	0	-0.1	1	1
b0171	pyrH	652	0	0	0	0	0	0	1	1
b0172	frr	502	0	0	0	0	0	0	1	1
b0173	dxr	1077	0	0	0	0	0	0	1	1
b0174	ispU	684	0	0	0	0	0	0	1	1
b0175	cdsA	772	5.8	113.5	4.08	8891.9	175230	107.7	0.5012	1
b0176	rseP	1217	0	0	0	0	0	0	1	1
b0177	bamA	2189	0	0	0	0	0	0	1	1
b0178	skp	436	27.2	1.1	-3.78	23743.5	918.49	-26.2	0.0004	0.01449
b0179	lpxD	922	0	0	0	0	0	0	1	1
b0180	fabZ	410	0	0	0	0	0	0	1	1
b0181	lpxA	709	0	0	0	0	0	0	1	1
b0182	lpxB	1033	0	0	0	0	0	0	1	1
b0183	rnhB	537	11.3	16	0.47	12101.2	17212	4.8	0.3678	1
b0184	dnaE	3133	0	0	0	0	0	0	1	1
b0185	accA	864	0	0	0	0	0	0	1	1
b0186	ldcC	1926	54.2	51.2	-0.08	208835	197147	-3	0.7478	1
b0187	yaeR	350	44.3	53.5	0.27	31014.1	37426.6	9.2	0.6763	1
b0188	tilS	1169	0	0	0	0	0	0	1	1
b0189	rof	229	71.6	50.9	-0.48	32776.9	23293.2	-20.7	0.4998	1
b0190	yaeQ	490	57.2	59.4	0.05	56028	58171.5	2.2	0.9157	1
b0191	arfB	379	53	71.5	0.42	40204.1	54195.8	18.5	0.4948	1
b0192	nlpE	639	59.5	70.7	0.25	76042.3	90365.1	11.2	0.5235	1
b0193	yaeF	741	75.6	76.6	0.02	112108	113531	1	0.9632	1
b0194	proS	1547	0	0	0	0	0	0	1	1
b0195	trmO	636	51.3	69.6	0.43	65242.9	88473.6	18.3	0.3867	1
b0196	rcsF	363	124.5	143.7	0.21	90381.5	104357	19.3	0.65	1
b0197	metQ	734	38.7	42	0.11	56837.3	61591.1	3.2	0.812	1
b0198	metI	588	165.4	137.7	-0.26	194504	161887	-27.7	0.4168	1
b0199	metN	928	87.5	105	0.26	162377	194910	17.5	0.536	1
b0200	gmhB	518	3.3	1	-1.1	3428.5	1043.87	-2.3	0.1115	0.93935
b0201	rrsH	1386	89.9	65.4	-0.45	249144	181417	-24.4	0.0052	0.11489
b0202	ileV	69	117.2	64.8	-0.84	16168.3	8944.89	-52.3	0.1568	1
b0203	alaV	68	48.3	25.5	-0.9	6565.4	3464.74	-22.8	0.4761	1
b0204	rrlH	2612	97.2	58.6	-0.72	507876	306089	-38.6	0	0
b0205	rrfH	108	34.5	22.4	-0.6	7447.5	4829.59	-12.1	0.4684	1
b0206	aspU	69	62.3	68.2	0.13	8598.8	9408.44	5.9	0.8885	1
b0207	dkgB	722	58.8	63.5	0.11	84909.6	91639.6	4.7	0.8086	1
b0208	yafC	823	126.7	114.1	-0.15	208601	187807	-12.6	0.6336	1
b0209	yafD	721	74.8	179	1.25	107874	258155	104.2	0.0044	0.10074
b0210	yafE	560	45.1	53.8	0.25	50521.1	60254.8	8.7	0.6228	1
b0211	mltD	1223	74.8	69.7	-0.1	182851	170480	-5.1	0.7782	1
b0212	gloB	680	40	43.2	0.11	54458.4	58747.4	3.2	0.8678	1
b0213	yafS	649	52.7	74.8	0.5	68447.9	97078.2	22.1	0.3972	1
b0214	rnhA	420	0.4	0.3	-0.02	294.2	281.57	0	0.8773	1
b0215	dnaQ	658	1.5	0	-1.33	1983.5	0	-1.5	0.0014	0.03867
b0216	aspV	69	505.9	474.8	-0.09	69815.9	65528.7	-31.1	0.8358	1
b0217	yafT	706	162.7	136.3	-0.25	229742	192406	-26.4	0.3206	1
b0219	yafV	693	79	65.6	-0.27	109560	90853.8	-13.5	0.5766	1
b0220	ivy	426	149.5	156.6	0.07	127382	133411	7.1	0.8917	1
b0221	fadE	2199	48.9	49.1	0	215231	215751	0.1	0.99	1
b0222	lpcA	521	0.6	0.1	-0.52	587.6	90.99	-0.5	0.1169	0.9628
b0223	yafJ	690	71.8	76.9	0.1	99143.3	106143	5.1	0.8021	1
b0224	yafK	667	181.6	186.1	0.03	242308	248222	4.4	0.9028	1
b0225	yafQ	251	265.7	249.7	-0.09	133389	125336	-16	0.8727	1
b0226	dinJ	235	354.1	353.7	0	166412	166249	-0.3	0.9978	1
b0227	yafL	674	72.3	51.8	-0.48	97527.4	69781.5	-20.6	0.1812	1
b0228	rayT	448	186.6	155.5	-0.26	167200	139339	-31.1	0.6027	1
b0231	dinB	950	105.6	97.9	-0.11	200562	186040	-7.6	0.7705	1
b0232	yafN	264	37.7	18.3	-1	19893.1	9681.41	-19.3	0.1443	1
b0233	yafO	359	964.6	909	-0.09	692591	652675	-55.6	0.8014	1
b0234	yafP	407	266.6	216.5	-0.3	217035	176239	-50.1	0.3195	1
b0237	pepD	1312	60.8	57.4	-0.08	159600	150502	-3.5	0.7382	1
b0238	gpt	413	142.6	105.2	-0.44	117792	86907.5	-37.4	0.2686	1
b0239	frsA	1119	127.1	116	-0.13	284481	259674	-11.1	0.6417	1
b0241	phoE	950	714.6	680.4	-0.07	1.35768e+06	1.29285e+06	-34.1	0.6906	1
b0242	proB	992	91	107.4	0.24	180500	213178	16.5	0.4445	1
b0243	proA	1128	79.4	90.2	0.18	179148	203474	10.8	0.5284	1
b0244	thrW	68	5.4	5.8	0.09	734.8	788.09	0.4	0.9721	1
b0245	ykfI	306	117.6	97	-0.28	71974.5	59339.2	-20.6	0.6081	1
b0246	yafW	286	297.5	243.9	-0.29	170170	139497	-53.6	0.5044	1
b0247	ykfG	429	55.2	52.9	-0.06	47382.8	45423.7	-2.3	0.9185	1
b0248	yafX	413	155.8	155.2	-0.01	128710	128202	-0.6	0.9903	1
b0249	ykfF	216	153.2	135.2	-0.18	66195.6	58402.9	-18	0.7444	1
b0250	ykfB	420	77.6	84.4	0.12	65184.1	70902.1	6.8	0.7869	1
b0251	yafY	398	82.6	82.6	0	65749.5	65742.1	0	0.9998	1
b0252	yafZ	738	144.6	129.7	-0.16	213370	191368	-14.9	0.6235	1
b0253	ykfA	776	231.3	237.4	0.04	358916	368408	6.1	0.8941	1
b0254	perR	804	171	155.3	-0.14	274898	249693	-15.7	0.6104	1
b0256	insI-1	1036	185.3	159.1	-0.22	384033	329700	-26.2	0.3097	1
b0258	ykfC	1030	66.1	58.8	-0.17	136266	121078	-7.4	0.6324	1
b0259	insH-1	915	244.2	178.4	-0.45	446937	326429	-65.9	0.003	0.07324
b0260	mmuP	1262	69.1	63.6	-0.12	174475	160475	-5.5	0.7281	1
b0261	mmuM	839	139.3	112.8	-0.3	233827	189325	-26.5	0.3942	1
b0262	afuC	941	102.7	98.2	-0.06	193264	184878	-4.5	0.8503	1
b0264	insB-2	452	141.5	124.8	-0.18	127909	112811	-16.7	0.5064	1
b0265	insA-2	248	88.2	90.1	0.03	43753.5	44694.3	1.9	0.9438	1
b0266	yagB	315	216.8	210.7	-0.04	136602	132762	-6.1	0.925	1
b0267	yagA	1039	107.6	117.1	0.12	223603	243331	9.5	0.6338	1
b0268	yagE	817	90.7	86.7	-0.06	148183	141671	-4	0.8716	1
b0269	yagF	1770	86.8	79.8	-0.12	307167	282324	-7	0.6306	1
b0270	yagG	1243	81.7	65.3	-0.32	203186	162217	-16.5	0.272	1
b0271	yagH	1449	85.3	85.1	0	247251	246666	-0.2	0.9903	1
b0272	xynR	683	90.1	94.1	0.06	123139	128552	4	0.8837	1
b0273	argF	903	87.1	86.7	-0.01	157266	156578	-0.4	0.9872	1
b0274	insB-3	452	122.2	113	-0.11	110448	102127	-9.2	0.6853	1
b0275	insA-3	248	117.1	85.5	-0.45	58057.1	42412.4	-31.5	0.2817	1
b0276	yagJ	658	165.2	141.7	-0.22	217462	186443	-23.6	0.5307	1
b0277	yagK	563	1079.8	918.2	-0.23	1.21591e+06	1.03392e+06	-161.6	0.2341	1
b0278	yagL	629	203.7	159.8	-0.35	256259	201006	-43.9	0.2068	1
b0279	yagM	769	56.6	59	0.06	87032.1	90684	2.4	0.88	1
b0280	yagN	397	384.7	379.5	-0.02	305448	301357	-5.2	0.9411	1
b0281	intF	1261	202.9	180.2	-0.17	511738	454476	-22.7	0.4343	1
b0282	yagP	369	163.8	115.6	-0.5	120912	85349.4	-48.2	0.2587	1
b0283	paoD	861	141.7	135.2	-0.07	244067	232840	-6.5	0.8366	1
b0284	paoC	1979	94	88	-0.09	372068	348317	-6	0.6897	1
b0285	paoB	861	92.2	80.2	-0.2	158841	138112	-12	0.5818	1
b0286	paoA	620	152.9	141.3	-0.11	189593	175172	-11.6	0.7411	1
b0287	yagU	553	1183.2	1026.6	-0.2	1.30857e+06	1.1354e+06	-156.6	0.1899	1
b0288	ykgJ	296	926.4	812.8	-0.19	548419	481159	-113.6	0.4742	1
b0289	ecpE	639	113.2	105.6	-0.1	144680	134923	-7.6	0.8194	1
b0290	ecpD	1478	82.8	78.6	-0.07	244794	232332	-4.2	0.7797	1
b0291	ecpC	2272	103.6	81.2	-0.35	470582	368906	-22.4	0.1218	0.98147
b0292	ecpB	601	91.3	79.4	-0.2	109779	95417.6	-11.9	0.5953	1
b0293	ecpA	528	146.5	100.1	-0.55	154724	105678	-46.4	0.0782	0.78006
b0294	ecpR	531	379.8	357	-0.09	403341	379167	-22.8	0.8762	1
b0295	ykgL	204	698.7	603.1	-0.21	285051	246052	-95.6	0.507	1
b0296	ykgM	236	346.9	288.8	-0.26	163715	136292	-58.1	0.4532	1
b0298	insE-1	270	199.4	209.3	0.07	107691	113049	9.9	0.8485	1
b0299	insF-1	779	412.7	344.3	-0.26	642977	536392	-68.4	0.2454	1
b0301	rclC	534	708.3	623.9	-0.18	756481	666369	-84.4	0.434	1
b0303	rclB	213	10	4.2	-1.09	4262.5	1771.79	-5.8	0.2187	1
b0304	rclA	1192	748.7	628.3	-0.25	1.78483e+06	1.49776e+06	-120.4	0.1416	1
b0305	rclR	769	736.1	601.5	-0.29	1.13216e+06	925108	-134.6	0.1324	1
b0306	ykgE	648	439.8	357.7	-0.3	569957	463599	-82.1	0.1958	1
b0307	ykgF	1284	120.1	106	-0.18	308462	272118	-14.2	0.5143	1
b0308	ykgG	626	177.5	144.3	-0.3	222258	180648	-33.2	0.3569	1
b0310	ykgH	601	13.8	8	-0.72	16559.1	9583.92	-5.8	0.1408	1
b0311	betA	1503	119.1	117.5	-0.02	357968	353067	-1.6	0.953	1
b0312	betB	1325	53.9	46.3	-0.21	142771	122658	-7.6	0.4644	1
b0313	betI	528	72.3	56.2	-0.36	76331.1	59308.4	-16.1	0.4131	1
b0314	betT	1830	121.3	98	-0.3	443931	358720	-23.3	0.1993	1
b0315	pdeL	979	1193.6	1119.6	-0.09	2.33698e+06	2.19218e+06	-74	0.5853	1
b0316	yahB	839	738.7	651.1	-0.18	1.2396e+06	1.09249e+06	-87.7	0.3517	1
b0317	yahC	448	340.8	263.7	-0.37	305372	236239	-77.2	0.2335	1
b0318	yahD	544	300.1	243.9	-0.3	326540	265342	-56.2	0.2597	1
b0319	yahE	776	728.2	579.9	-0.33	1.13018e+06	899938	-148.4	0.2459	1
b0320	yahF	1392	101	105	0.06	281064	292304	4	0.8986	1
b0321	yahG	1277	67.8	52.8	-0.35	173045	134872	-14.9	0.3119	1
b0322	yahH	267	125.7	104.9	-0.26	67118.7	56041.4	-20.7	0.7076	1
b0323	yahI	855	72.6	64.5	-0.17	124096	110320	-8.1	0.6864	1
b0324	yahJ	1243	62.8	62.4	-0.01	156017	155243	-0.3	0.9836	1
b0325	yahK	944	193.5	177.6	-0.12	365344	335346	-15.9	0.6547	1
b0326	yahL	734	159.5	136.2	-0.23	234179	199872	-23.4	0.4997	1
b0327	yahM	220	984.8	725.6	-0.44	433327	319285	-259.2	0.2092	1
b0328	yahN	604	904.7	758.6	-0.25	1.09283e+06	916440	-146	0.2042	1
b0329	yahO	248	980.3	870.5	-0.17	486233	431787	-109.8	0.5781	1
b0330	prpR	1427	87	67.6	-0.36	248166	192946	-19.3	0.1877	1
b0331	prpB	801	80.9	71.6	-0.17	129631	114707	-9.3	0.6875	1
b0333	prpC	1052	80.8	70	-0.2	170011	147260	-10.8	0.6169	1
b0334	prpD	1306	88.9	74.3	-0.26	232106	194066	-14.6	0.4422	1
b0335	prpE	1697	69.7	67.1	-0.05	236529	227620	-2.6	0.8524	1
b0336	codB	1134	87.5	92.1	0.07	198469	208815	4.6	0.8006	1
b0337	codA	1154	106.1	99.2	-0.1	244947	228986	-6.9	0.7815	1
b0338	cynR	810	74.9	84.3	0.17	121405	136550	9.3	0.7581	1
b0339	cynT	594	77.3	67.6	-0.19	91853.7	80267.5	-9.8	0.7668	1
b0340	cynS	423	134.2	115.9	-0.21	113520	98042.6	-18.3	0.6411	1
b0341	cynX	1039	99	88.5	-0.16	205753	183843	-10.5	0.5892	1
b0342	lacA	550	1317.8	1280.9	-0.04	1.4496e+06	1.409e+06	-36.9	0.8605	1
b0343	lacY	1128	726.6	627	-0.21	1.63913e+06	1.41441e+06	-99.6	0.1447	1
b0344	lacZ	2767	122.8	108.1	-0.18	679684	598250	-14.7	0.4211	1
b0345	lacI	973	63.8	49.4	-0.36	124069	96190.6	-14.3	0.2497	1
b0346	mhpR	750	71.8	51.8	-0.46	107763	77660.9	-20.1	0.2447	1
b0347	mhpA	1497	105.4	82.7	-0.35	315695	247473	-22.8	0.198	1
b0348	mhpB	849	120	129.3	0.11	203761	219608	9.3	0.7601	1
b0349	mhpC	779	87	90.3	0.05	135568	140652	3.3	0.901	1
b0350	mhpD	728	87.9	72.1	-0.28	127948	104987	-15.8	0.4743	1
b0351	mhpF	855	63	50.3	-0.32	107662	86028.4	-12.7	0.4506	1
b0352	mhpE	912	77	70	-0.13	140439	127760	-7	0.6823	1
b0353	mhpT	1090	84.1	85.8	0.03	183284	187001	1.7	0.9374	1
b0354	yaiL	486	258.9	215.2	-0.27	251642	209148	-43.7	0.489	1
b0355	frmB	750	193.2	165.3	-0.22	289769	247971	-27.9	0.4418	1
b0356	frmA	998	102.8	82.4	-0.32	205136	164413	-20.4	0.3322	1
b0357	frmR	248	72.9	64	-0.18	36134.1	31745.2	-8.8	0.8182	1
b0358	yaiO	696	752.2	663	-0.18	1.04711e+06	922926	-89.2	0.5072	1
b0360	insC-1	328	335.8	294.8	-0.19	220254	193416	-40.9	0.4756	1
b0361	insD-1	814	409.4	343.9	-0.25	666549	559854	-65.5	0.0945	0.85398
b0363	yaiP	1077	660.2	582.2	-0.18	1422140	1.25404e+06	-78	0.2917	1
b0364	yaiS	502	264.3	249.6	-0.08	265367	250626	-14.7	0.786	1
b0365	tauA	865	130.2	101.5	-0.36	225232	175549	-28.7	0.3028	1
b0366	tauB	690	75.8	76.6	0.01	104607	105672	0.8	0.9815	1
b0367	tauC	744	46.7	40.1	-0.22	69550	59706.8	-6.6	0.7194	1
b0368	tauD	766	68	60.6	-0.16	104187	92898.4	-7.4	0.6739	1
b0369	hemB	877	0	0	0	0	0	0	1	1
b0372	insF-2	779	343.9	295.3	-0.22	535798	460091	-48.6	0.2427	1
b0373	insE-2	270	185.7	166.8	-0.15	100297	90082.1	-18.9	0.6503	1
b0375	iprA	560	304.3	230.5	-0.4	340762	258132	-73.8	0.2324	1
b0376	ampH	1042	285.9	286.5	0	595747	597166	0.7	0.9873	1
b0377	sbmA	1099	130	103.6	-0.33	285742	227621	-26.4	0.2717	1
b0378	yaiW	985	90.9	98	0.11	179023	193092	7.1	0.7507	1
b0379	yaiY	277	95.6	105.5	0.14	52967	58421.4	9.8	0.8205	1
b0380	yaiZ	191	105.8	85.6	-0.3	40396.6	32694.5	-20.2	0.5841	1
b0381	ddlA	985	120.6	135.5	0.17	237567	266871	14.9	0.5596	1
b0382	iraP	235	1380.4	1297.7	-0.09	648775	609908	-82.7	0.7951	1
b0383	phoA	1274	196.8	207.4	0.08	501431	528366	10.6	0.7342	1
b0384	psiF	289	82.4	85.5	0.05	47620.6	49418.6	3.1	0.9357	1
b0385	dgcC	1004	94.4	82.3	-0.2	189515	165182	-12.1	0.5065	1
b0386	proC	728	44.1	52.5	0.25	64254.9	76422.3	8.4	0.5339	1
b0387	yaiI	413	84.6	89.4	0.08	69838.8	73884.8	4.9	0.8882	1
b0388	aroL	471	61.2	50.7	-0.27	57666.3	47719.2	-10.6	0.6154	1
b0389	yaiA	172	334.5	264.3	-0.34	115066	90905.4	-70.2	0.5018	1
b0390	aroM	610	220.6	212.4	-0.05	269153	259108	-8.2	0.8809	1
b0391	ppnP	255	555.3	548.3	-0.02	283213	279657	-7	0.9658	1
b0393	rdgC	820	169.8	138.4	-0.29	278391	226900	-31.4	0.4013	1
b0394	mak	817	106.3	105.1	-0.02	173665	171683	-1.2	0.9692	1
b0396	araJ	1065	427.1	411.6	-0.05	909818	876665	-15.6	0.8005	1
b0397	sbcC	2831	50.6	53.7	0.08	286598	304023	3.1	0.7614	1
b0398	sbcD	1081	103.7	122.8	0.24	224116	265453	19.1	0.3997	1
b0399	phoB	620	66	56.8	-0.21	81897.5	70397.6	-9.3	0.5255	1
b0400	phoR	1166	87.9	90.5	0.04	204988	211079	2.6	0.8966	1
b0401	brnQ	1188	120	99.7	-0.27	285206	236861	-20.3	0.3392	1
b0402	proY	1236	72.8	65.4	-0.15	179870	161753	-7.3	0.6286	1
b0403	malZ	1633	68.8	72.2	0.07	224805	235915	3.4	0.8251	1
b0404	acpH	522	82.1	81.9	0	85669	85472.6	-0.2	0.996	1
b0405	queA	963	22.4	17.9	-0.31	43238.3	34549.3	-4.5	0.4234	1
b0406	tgt	1014	28.2	12.3	-1.14	57116.1	24850.7	-15.9	0.0096	0.18052
b0407	yajC	299	2.4	2.1	-0.14	1445.4	1251.63	-0.3	0.8499	1
b0408	secD	1662	0.7	3.8	1.51	2229.1	12476.9	3.1	0.5016	1
b0409	secF	874	5.4	2.3	-0.98	9505.5	3972.74	-3.2	0.5017	1
b0410	yajD	312	82.4	91.6	0.15	51394.7	57138.3	9.2	0.8196	1
b0411	tsx	795	94.7	70.3	-0.42	150497	111802	-24.3	0.2557	1
b0412	yajI	486	73.1	65.4	-0.16	71022.1	63550.6	-7.7	0.7055	1
b0413	nrdR	404	7.9	6.1	-0.31	6343.7	4941.34	-1.7	0.6965	1
b0414	ribD	992	0	0	0	0	0	0	1	1
b0415	ribE	423	0	0	0	0	0	0	1	1
b0416	nusB	378	0.3	0	-0.37	220.3	0	-0.3	1	1
b0417	thiL	880	0	0	0	0	0	0	1	1
b0418	pgpA	467	14.6	42.4	1.47	13671.4	39638.2	27.8	0.1926	1
b0419	yajO	877	51.1	51.4	0.01	89542.9	90171.8	0.4	0.9844	1
b0420	dxs	1675	0	0	0	0	0	0	1	1
b0421	ispA	810	0	0	0	0	0	0	1	1
b0422	xseB	217	2.8	0	-1.91	1200.8	0	-2.8	0.2548	1
b0423	thiI	1303	32.4	19.4	-0.71	84374.1	50491.8	-13	0.1034	0.90369
b0424	yajL	531	17.4	19.7	0.17	18471.2	20949.7	2.3	0.8298	1
b0425	panE	820	24.2	22	-0.13	39710.6	36152.1	-2.2	0.8577	1
b0426	yajQ	442	36.3	39.1	0.1	32117.3	34541.6	2.7	0.8592	1
b0427	yajR	1227	31.6	27.1	-0.22	77658.9	66435	-4.6	0.527	1
b0428	cyoE	801	28.5	8.8	-1.59	45730.9	14129.9	-19.7	0.0003	0.01105
b0429	cyoD	296	4.8	2.1	-0.91	2865.9	1243.04	-2.7	0.2182	1
b0430	cyoC	553	13.4	14	0.06	14772	15431.6	0.6	0.9147	1
b0431	cyoB	1792	31.7	13.4	-1.19	113761	47981.4	-18.4	0.0001	0.00409
b0432	cyoA	852	124.2	47.7	-1.36	211623	81285	-76.5	0	0
b0433	ampG	1328	101.7	88	-0.21	270000	233860	-13.6	0.4201	1
b0434	yajG	521	116.7	96.5	-0.27	121588	100530	-20.2	0.4587	1
b0435	bolA	286	176.9	317.6	0.84	101178	181689	140.8	0.3081	1
b0436	tig	1169	57.8	61.6	0.09	135190	144031	3.8	0.8316	1
b0437	clpP	560	13.8	5.3	-1.23	15456.6	5928.6	-8.5	0.0287	0.39757
b0438	clpX	1147	19.5	10.1	-0.89	44779.3	23190	-9.4	0.0202	0.31211
b0439	lon	2119	3.7	0.2	-1.97	15522.6	818.91	-3.5	0	0
b0440	hupB	245	172.3	45.7	-1.89	84442.2	22391.3	-126.6	0.0487	0.56782
b0441	ppiD	1684	57.7	50	-0.2	194465	168529	-7.7	0.5169	1
b0442	ybaV	334	84.6	66.4	-0.34	56494	44381.9	-18.1	0.6774	1
b0443	fadM	359	102.1	110.3	0.11	73276.6	79167.1	8.2	0.8285	1
b0444	queC	626	102.6	94	-0.13	128498	117659	-8.7	0.7499	1
b0445	ybaE	1531	46.8	50	0.09	143339	153063	3.2	0.7955	1
b0446	cof	737	25	23	-0.12	36916.4	33865.8	-2.1	0.7714	1
b0447	decR	413	30.9	19	-0.67	25524.4	15731.8	-11.9	0.3585	1
b0448	mdlA	1595	55.3	58.6	0.08	176449	187028	3.3	0.8083	1
b0449	mdlB	1602	58.7	64.4	0.13	187955	206219	5.7	0.6371	1
b0450	glnK	305	29.7	42.4	0.5	18103.6	25888.9	12.8	0.4219	1
b0451	amtB	1157	73.1	79.5	0.12	169085	184044	6.5	0.7271	1
b0452	tesB	775	20.3	17.2	-0.23	31510.1	26587.5	-3.2	0.6164	1
b0453	ybaY	515	56.1	67	0.25	57813.5	69040.6	10.9	0.6983	1
b0454	atl	350	59.4	65	0.13	41598.2	45516.1	5.6	0.8646	1
b0455	ffs	102	0	0.4	0.53	0	90.99	0.4	1	1
b0456	ybaA	318	32	46.2	0.52	20334.5	29359.3	14.2	0.582	1
b0457	pdeB	1395	351.1	352.9	0.01	979638	984583	1.8	0.9667	1
b0458	ylaC	423	149.3	118.4	-0.33	126333	100134	-31	0.4034	1
b0459	maa	496	515.2	554.6	0.11	511055	550205	39.5	0.613	1
b0460	hha	197	529.3	464.3	-0.19	208557	182927	-65.1	0.5792	1
b0461	tomB	337	505.3	554.1	0.13	340573	373437	48.8	0.6855	1
b0462	acrB	2834	93.5	29.2	-1.65	529762	165390	-64.3	0	0
b0463	acrA	1074	101.6	29.5	-1.75	218213	63390.8	-72.1	0	0
b0464	acrR	582	444.6	1721.3	1.95	517564	2.00364e+06	1276.7	0	0
b0465	mscK	3025	85.8	83.6	-0.04	519165	505568	-2.2	0.8571	1
b0466	ybaM	144	36.2	39	0.1	10435.7	11218.2	2.7	0.9257	1
b0467	priC	474	59.6	88.6	0.56	56519.3	83950.7	28.9	0.4082	1
b0468	ybaN	340	61	54.4	-0.16	41450.2	36966	-6.6	0.8055	1
b0469	apt	496	29.1	23.4	-0.3	28880.6	23250.2	-5.7	0.6281	1
b0470	dnaX	1738	0	0	0	0	0	0	1	1
b0471	ybaB	296	36.5	15.5	-1.19	21604.5	9151.19	-21	0.1516	1
b0472	recR	544	25.5	12.2	-1.01	27754.6	13240.7	-13.3	0.0293	0.40335
b0473	htpG	1687	82.9	91.8	0.15	279620	309836	9	0.5795	1
b0474	adk	579	0	0	0	0	0	0	1	1
b0475	hemH	865	0	0	0	0	0	0	1	1
b0476	aes	864	64.1	57.9	-0.14	110733	100027	-6.2	0.7322	1
b0477	gsk	1173	127	109.2	-0.22	298019	256081	-17.9	0.498	1
b0478	ybaL	1509	84.2	76.8	-0.13	254243	231880	-7.4	0.6495	1
b0479	fsr	1099	45.8	42.8	-0.1	100758	94090	-3	0.8132	1
b0480	ushA	1487	55.3	49.1	-0.17	164580	146128	-6.2	0.5855	1
b0481	ybaK	432	55	55.4	0.01	47477.6	47831.5	0.4	0.9892	1
b0482	ybaP	715	72	83	0.2	102994	118738	11	0.7077	1
b0483	ybaQ	306	57.7	60.6	0.07	35301.6	37066.2	2.9	0.9216	1
b0484	copA	2253	70.7	81	0.19	318566	364981	10.3	0.4339	1
b0485	glsA	839	119.1	164.4	0.46	199835	275921	45.3	0.4251	1
b0486	ybaT	1163	50.3	41.2	-0.28	117028	95717.2	-9.2	0.507	1
b0487	cueR	366	11.5	8.2	-0.45	8454.1	5978.08	-3.4	0.6596	1
b0488	ybbJ	413	117.5	113.9	-0.04	97038.6	94079.1	-3.6	0.9383	1
b0489	qmcA	826	88.5	72.5	-0.29	146259	119737	-16.1	0.3962	1
b0490	fetA	610	495.2	183.9	-1.42	604189	224373	-311.3	0	0
b0491	fetB	702	398.7	158.9	-1.32	559798	223144	-239.8	0	0
b0492	cnoX	769	96	101.8	0.08	147719	156620	5.8	0.8132	1
b0493	ybbO	728	72.2	69.4	-0.06	105095	100985	-2.8	0.8828	1
b0494	tesA	563	90.1	82.1	-0.13	101417	92449.9	-8	0.826	1
b0495	ybbA	617	26.4	16.1	-0.68	32634.3	19886.5	-10.3	0.192	1
b0496	ybbP	2173	75	65.4	-0.2	326167	284338	-9.6	0.4202	1
b0497	rhsD	3853	197.4	189	-0.06	1.52107e+06	1.45654e+06	-8.4	0.6723	1
b0498	ybbC	331	33.2	20.9	-0.65	21996.7	13824.6	-12.3	0.3791	1
b0502	ylbG	334	104.9	92.9	-0.17	70044.5	62081.1	-11.9	0.7336	1
b0503	selU	985	52.6	49.1	-0.1	103674	96794.6	-3.5	0.8058	1
b0504	allS	833	57.3	58.1	0.02	95443.4	96838.4	0.8	0.957	1
b0505	allA	433	41.8	49	0.23	36158.7	42436.7	7.2	0.7075	1
b0506	allR	734	74.3	61.6	-0.27	109110	90493.4	-12.7	0.5339	1
b0507	gcl	1602	158.7	157.5	-0.01	508349	504507	-1.2	0.9566	1
b0508	hyi	699	189.7	169.4	-0.16	265181	236865	-20.3	0.526	1
b0509	glxR	791	555	545.1	-0.03	877933	862420	-9.8	0.8995	1
b0511	ybbW	1309	411.6	461.3	0.16	1.07767e+06	1.20779e+06	49.7	0.6273	1
b0512	allB	1224	139	134.4	-0.05	340239	329050	-4.6	0.8744	1
b0513	ybbY	1170	481.5	466.7	-0.05	1126806	1.09199e+06	-14.9	0.7978	1
b0514	glxK	1030	212	211.8	0	436635	436326	-0.2	0.9965	1
b0515	allE	706	1048.7	950.7	-0.14	1.48082e+06	1.3424e+06	-98	0.476	1
b0516	allC	1112	501	550.4	0.14	1.1143e+06	1.22412e+06	49.4	0.5055	1
b0517	allD	944	187.1	159.8	-0.23	353240	301726	-27.3	0.3514	1
b0518	fdrA	1500	95.3	98.8	0.05	285785	296256	3.5	0.819	1
b0520	ylbF	734	117.7	106.2	-0.15	172833	155859	-11.6	0.6921	1
b0521	ybcF	804	59.1	61.3	0.05	95084.7	98573.5	2.2	0.919	1
b0522	purK	960	54.2	39.8	-0.44	104067	76420.2	-14.4	0.2523	1
b0523	purE	458	64.1	53.5	-0.26	58705.6	49000.2	-10.6	0.5502	1
b0524	lpxH	649	0	0	0	0	0	0	1	1
b0525	ppiB	445	0.4	0	-0.5	367.2	0	-0.4	1	1
b0526	cysS	1246	0	0	0	0	0	0	1	1
b0527	ybcI	468	49.9	47.7	-0.06	46715	44652.8	-2.2	0.8952	1
b0528	ybcJ	191	8.1	9.6	0.22	3085.5	3668.95	1.5	0.8226	1
b0529	folD	779	2.2	2.3	0.05	3356.2	3526.38	0.1	1	1
b0530	sfmA	487	150.3	129.4	-0.21	146415	126055	-20.9	0.6237	1
b0531	sfmC	623	139.7	123.2	-0.18	174116	153466	-16.6	0.5433	1
b0532	sfmD	2342	474.8	443.2	-0.1	2.22389e+06	2.07608e+06	-31.6	0.5014	1
b0533	sfmH	884	425.6	389.6	-0.13	752477	688735	-36.1	0.7002	1
b0534	sfmF	464	407.6	369.8	-0.14	378216	343180	-37.8	0.6193	1
b0535	fimZ	569	150.1	139.7	-0.1	170846	159004	-10.4	0.758	1
b0536	argU	69	1.6	0	-1.38	220.3	0	-1.6	0.5041	1
b0537	intD	1046	169.4	163.2	-0.05	354423	341339	-6.3	0.8384	1
b0540	insE-3	270	153.5	124.1	-0.3	82878.7	67032.5	-29.3	0.3704	1
b0541	insF-3	779	355.2	293.8	-0.27	553340	457773	-61.3	0.3155	1
b0543	emrE	299	886.9	746.2	-0.25	530354	446217	-140.7	0.399	1
b0544	ybcK	1373	9.9	6.5	-0.54	27192	17803.8	-3.4	0.5983	1
b0545	ybcL	496	448.8	409.7	-0.13	445168	406430	-39.1	0.5621	1
b0546	ybcM	718	64.1	65.3	0.03	92108.6	93837	1.2	0.9459	1
b0547	ybcN	410	135	118.8	-0.18	110706	97451.4	-16.2	0.7508	1
b0548	ninE	153	120.9	101.5	-0.25	36986.6	31049.6	-19.4	0.7388	1
b0549	ybcO	261	116	94	-0.3	60533.3	49086.1	-21.9	0.614	1
b0550	rusA	325	196.6	138.5	-0.5	127806	90044.1	-58.1	0.2391	1
b0551	ybcQ	344	521.6	477.9	-0.13	358834	328816	-43.6	0.6649	1
b0552	insH-2	915	233.3	182.8	-0.35	426896	334494	-50.5	0.0159	0.26315
b0554	essD	194	936.4	913.3	-0.04	363332	354367	-23.1	0.9077	1
b0555	rrrD	448	682.7	607.2	-0.17	611685	544075	-75.5	0.3545	1
b0556	rzpD	414	486.6	475	-0.03	402886	393308	-11.6	0.9078	1
b0557	borD	264	419.8	314	-0.42	221632	165810	-105.7	0.2206	1
b0558	ybcV	369	41.8	21.3	-0.94	30844.8	15730.4	-20.5	0.3141	1
b0559	ybcW	185	884.6	830.2	-0.09	327316	307189	-54.4	0.8204	1
b0560	nohD	490	101.6	109.6	0.11	99593.9	107417	8	0.8597	1
b0561	tfaD	506	217.9	176.6	-0.3	220536	178709	-41.3	0.4051	1
b0563	tfaX	166	1035.8	892.7	-0.21	343896	296386	-143.1	0.5786	1
b0564	appY	674	0.1	0	-0.1	98.1	0	-0.1	1	1
b0565	ompT	858	611.4	616.2	0.01	1.04915e+06	1.05747e+06	4.9	0.948	1
b0566	envY	684	249.3	212	-0.23	341074	289977	-37.4	0.2997	1
b0567	ybcH	801	76.2	59.6	-0.35	122127	95470.6	-16.6	0.4358	1
b0568	nfrA	2675	74.7	72.4	-0.05	399864	387271	-2.4	0.8313	1
b0569	nfrB	2014	129.6	122.4	-0.08	521886	492846	-7.2	0.73	1
b0570	cusS	1297	75.7	72.7	-0.06	196466	188671	-3	0.8524	1
b0571	cusR	614	89.6	86	-0.06	110090	105613	-3.6	0.9193	1
b0572	cusC	1236	443	425.5	-0.06	1.09498e+06	1.05181e+06	-17.5	0.7246	1
b0573	cusF	299	1237.4	1176.2	-0.07	739957	703390	-61.1	0.8226	1
b0574	cusB	1100	99.8	99.2	-0.01	219529	218308	-0.6	0.9756	1
b0575	cusA	2828	66.2	59.5	-0.15	374582	336443	-6.7	0.5874	1
b0576	pheP	1239	91.7	80.5	-0.19	227116	199387	-11.2	0.5539	1
b0577	ybdG	1122	999	924.5	-0.11	2.24181e+06	2.07455e+06	-74.5	0.472	1
b0578	nfsB	588	250.5	207.8	-0.27	294567	244421	-42.6	0.4009	1
b0579	ybdF	331	150.8	162.3	0.1	99855.6	107439	11.5	0.8829	1
b0580	ybdJ	223	49.6	47.5	-0.06	22121.2	21174.6	-2.1	0.9524	1
b0581	ybdK	1007	60.8	57.5	-0.08	122468	115783	-3.3	0.8175	1
b0582	insL-2	1001	135.3	104.5	-0.37	270864	209277	-30.8	0.0557	0.61844
b0583	entD	559	66.9	54.6	-0.29	74815.4	61017.3	-12.3	0.5154	1
b0584	fepA	2017	64	32.8	-0.94	258326	132445	-31.2	0.0008	0.02525
b0585	fes	1081	49.2	25.7	-0.91	106373	55456.2	-23.6	0.038	0.48393
b0586	entF	3492	59.9	51	-0.23	418375	356370	-8.9	0.2804	1
b0587	fepE	1020	238.1	252.2	0.08	485690	514453	14.1	0.7189	1
b0588	fepC	734	23.7	5.8	-1.86	34853.8	8537.95	-17.9	0	0
b0589	fepG	893	28.5	5.1	-2.27	50968.9	9119.74	-23.4	0	0
b0590	fepD	903	22.1	3	-2.52	39852.6	5432.14	-19.1	0	0
b0591	entS	1125	74.6	75.6	0.02	167766	170153	1.1	0.9494	1
b0592	fepB	861	22	6.5	-1.61	37867	11212.5	-15.5	0.0006	0.01994
b0593	entC	1058	47.2	49.9	0.08	99956.5	105515	2.6	0.882	1
b0594	entE	1449	56.6	59.3	0.07	164137	171981	2.7	0.8366	1
b0595	entB	772	42.9	38.6	-0.15	66266.2	59539.9	-4.4	0.7278	1
b0596	entA	671	49.2	56.5	0.2	65973.8	75809	7.3	0.6421	1
b0597	entH	372	104.2	84.2	-0.3	77560.1	62657.8	-20	0.546	1
b0598	cstA	1894	81.7	74.1	-0.14	309437	280537	-7.6	0.5273	1
b0599	hcxA	979	58.3	56.9	-0.03	114164	111417	-1.4	0.9233	1
b0600	ybdL	1045	48.7	57.6	0.24	101810	120449	8.9	0.5142	1
b0601	ybdM	566	99	110.1	0.15	112012	124598	11.1	0.6997	1
b0602	ybdN	1099	181.5	180.1	-0.01	398860	395775	-1.4	0.9696	1
b0603	ybdO	811	106.4	103.3	-0.04	172633	167517	-3.2	0.8909	1
b0604	dsbG	671	253.4	273.6	0.11	340041	367195	20.2	0.7317	1
b0605	ahpC	506	52.5	303	2.51	53124.3	306683	250.6	0.0007	0.02274
b0606	ahpF	1408	39.1	64.3	0.7	110097	180937	25.2	0.0804	0.79051
b0607	uspG	385	211.4	187.7	-0.17	162792	144537	-23.7	0.6904	1
b0608	ybdR	1115	177.2	181.3	0.03	395195	404354	4.1	0.9109	1
b0610	rnk	369	39.2	38.5	-0.03	28955.1	28382.1	-0.8	0.9594	1
b0611	rna	725	59.7	57.8	-0.05	86576.8	83775.3	-1.9	0.9227	1
b0612	citT	1316	58.6	59	0.01	154127	155241	0.4	0.9748	1
b0613	citG	791	35.7	33.8	-0.08	56521.8	53440	-1.9	0.8546	1
b0614	citX	496	44	62.2	0.49	43653.7	61662	18.2	0.5492	1
b0615	citF	1379	55.5	59.7	0.1	153092	164545	4.2	0.7763	1
b0616	citE	817	60.3	60.5	0	98584.2	98858	0.2	0.9911	1
b0617	citD	267	37.8	45.1	0.25	20211.5	24074.2	7.2	0.7674	1
b0618	citC	953	131.6	138.7	0.07	250878	264272	7	0.7813	1
b0619	dpiB	1493	144.8	150.2	0.05	432328	448374	5.4	0.8045	1
b0620	dpiA	613	204	202.2	-0.01	250105	247918	-1.8	0.9678	1
b0621	dcuC	1246	155.2	154.3	-0.01	386727	384392	-0.9	0.9684	1
b0622	pagP	505	250.3	273.1	0.13	252782	275823	22.8	0.7445	1
b0623	cspE	188	35.1	44.9	0.35	13204.3	16890.4	9.8	0.6535	1
b0624	crcB	344	19	21.1	0.14	13079.9	14523.2	2.1	0.8939	1
b0627	tatE	182	100.5	97.2	-0.05	36577	35378.9	-3.3	0.955	1
b0628	lipA	868	0.1	0.1	-0.04	146.9	90.99	0	1	1
b0629	ybeF	858	384	367.3	-0.06	658882	630228	-16.7	0.7568	1
b0630	lipB	576	3.8	1.7	-0.82	4407.3	2005.34	-2.1	0.1475	1
b0631	ybeD	236	0	0	0	0	0	0	1	1
b0632	dacA	1090	58.5	147.9	1.32	127591	322404	89.4	0.0013	0.0373
b0633	rlpA	979	44.4	46.1	0.05	86899.5	90317.1	1.7	0.9006	1
b0634	mrdB	1001	0	0	0	0	0	0	1	1
b0635	mrdA	1710	0	0	0	0	0	0	1	1
b0636	rlmH	420	27	123.5	2.15	22708	103699	96.4	0.0019	0.04939
b0637	rsfS	286	8.7	27.2	1.55	4948.9	15550.5	18.5	0.4475	1
b0638	cobC	550	60.9	57.8	-0.07	66951.8	63588.5	-3.1	0.8971	1
b0639	nadD	576	0.2	0	-0.25	220.3	0	-0.2	1	1
b0640	holA	928	0.3	0.9	0.59	489.9	1667.17	0.6	0.7474	1
b0641	lptE	522	0	0	0	0	0	0	1	1
b0642	leuS	2323	0	0	0	0	0	0	1	1
b0643	ybeL	433	95.3	115.6	0.28	82493.3	100114	20.3	0.6456	1
b0644	ybeQ	880	187	192.6	0.04	329119	338973	5.6	0.8572	1
b0645	ybeR	636	416.2	429.3	0.04	529376	546094	13.1	0.8831	1
b0646	djlB	1284	554	551.7	-0.01	1.42274e+06	1416721	-2.3	0.9689	1
b0647	ybeT	499	532.7	560.9	0.07	531589	559785	28.3	0.7617	1
b0648	ybeU	636	256	244.8	-0.06	325622	311334	-11.2	0.8096	1
b0649	djlC	1306	80	81.1	0.02	208878	211958	1.2	0.9561	1
b0650	hscC	1503	171.3	189.5	0.15	514832	569739	18.3	0.5899	1
b0651	rihA	842	140.3	147.3	0.07	236328	248014	6.9	0.8454	1
b0652	gltL	652	65	52.8	-0.3	84717.1	68794.2	-12.2	0.5222	1
b0653	gltK	607	65.2	72.9	0.16	79133.6	88550.3	7.8	0.7129	1
b0654	gltJ	667	56.4	56.2	-0.01	75260	74950.7	-0.2	0.9884	1
b0655	gltI	817	42	49.2	0.23	68552.3	80454.6	7.3	0.6752	1
b0656	insH-3	915	234.3	174.2	-0.43	428716	318847	-60	0.0026	0.06603
b0657	lnt	1385	0	0	0	0	0	0	1	1
b0658	ybeX	791	74.5	56.9	-0.38	117842	90050.6	-17.6	0.387	1
b0659	ybeY	420	0.1	0	-0.16	98.1	0	-0.1	1	1
b0660	ybeZ	937	55.8	57.9	0.05	104662	108455	2	0.9233	1
b0661	miaB	1281	91.1	113.1	0.31	233345	289857	22.1	0.3009	1
b0662	ubiF	1058	0.3	0.6	0.33	587.6	1273.86	0.3	1	1
b0664	glnX	67	57.4	94.1	0.7	7692.5	12605.9	36.7	0.4143	1
b0665	glnV	67	12.4	40	1.61	1666.5	5358.34	27.6	0.4047	1
b0666	metU	69	56.8	52.3	-0.12	7836.5	7211.05	-4.5	0.9326	1
b0668	glnW	67	6.6	10.8	0.64	881.4	1450.81	4.2	0.7482	1
b0670	glnU	67	0	1.4	1.24	0	181.98	1.4	0.4977	1
b0672	leuW	75	0	0	0	0	0	0	1	1
b0673	metT	69	1.4	0	-1.28	196.1	0	-1.4	0.4946	1
b0674	asnB	1497	84.9	81.8	-0.05	254114	244763	-3.1	0.8325	1
b0675	umpH	677	71.2	62.9	-0.18	96403.6	85119.4	-8.3	0.7333	1
b0676	nagC	1099	65.9	75.7	0.2	144774	166404	9.8	0.5903	1
b0677	nagA	1033	30.9	26.4	-0.22	63884.8	54538.4	-4.5	0.6321	1
b0678	nagB	721	22.6	13.6	-0.7	32602.9	19544.8	-9.1	0.0853	0.81413
b0679	nagE	1751	60.7	63	0.05	212555	220798	2.4	0.8247	1
b0680	glnS	1497	0.1	0	-0.09	196.1	0	-0.1	1	1
b0681	chiP	1265	99.6	101.6	0.03	252099	257069	2	0.91	1
b0682	chiQ	293	19.1	15.9	-0.25	11221.6	9334.64	-3.2	0.6911	1
b0683	fur	401	4.7	0.5	-1.98	3796.1	363.96	-4.3	0.0135	0.2358
b0684	fldA	477	14.3	37.3	1.32	13645.4	35586.1	23	0.2123	1
b0685	ybfE	264	92.9	177.4	0.93	49051.4	93666.1	84.5	0.1662	1
b0686	ybfF	687	61.6	77.7	0.33	84620.1	106745	16.1	0.3938	1
b0687	seqA	490	15.3	27.8	0.82	14966.7	27242.2	12.5	0.1472	1
b0688	pgm	1477	8.1	40.8	2.21	23808.3	120548	32.7	0	0
b0689	ybfP	445	468.4	456.5	-0.04	416859	406294	-11.9	0.8823	1
b0692	potE	1188	220.7	241.7	0.13	524466	574258	21	0.5828	1
b0693	speF	1979	96.2	97.4	0.02	380680	385565	1.2	0.9269	1
b0694	kdpE	610	124.9	119.9	-0.06	152367	146337	-4.9	0.8684	1
b0695	kdpD	2415	44.4	43.3	-0.04	214377	208926	-1.1	0.8842	1
b0696	kdpC	515	42.5	41.7	-0.03	43806.6	42982.7	-0.8	0.9457	1
b0697	kdpB	1843	60.1	67.5	0.16	221568	248825	7.4	0.563	1
b0698	kdpA	1506	51.7	75.9	0.55	155644	228685	24.2	0.0729	0.74056
b0699	ybfA	185	350.9	384.4	0.13	129845	142227	33.5	0.785	1
b0700	rhsC	3774	142.8	159.8	0.16	1.07789e+06	1.20638e+06	17	0.2276	1
b0702	ybfB	293	12.8	12.1	-0.08	7521	7089.24	-0.7	0.9403	1
b0704	ybfC	512	8.6	3.7	-1.02	8819.5	3816.54	-4.9	0.1791	1
b0706	ybfD	684	321.4	324	0.01	439648	443241	2.6	0.9675	1
b0707	ybgA	458	176.4	201	0.19	161576	184102	24.6	0.5873	1
b0708	phr	1277	80.1	81.8	0.03	204572	209043	1.8	0.9316	1
b0709	dtpD	1332	134.1	132.9	-0.01	357259	353958	-1.2	0.9617	1
b0710	ybgI	668	49.8	58.6	0.23	66561	78256.3	8.8	0.6118	1
b0711	pxpB	591	98.1	101.4	0.05	115929	119815	3.3	0.899	1
b0712	pxpC	839	40	40.3	0.01	67055.2	67694.6	0.4	0.9829	1
b0713	pxpA	661	52.8	49.4	-0.09	69751.4	65293	-3.4	0.8733	1
b0714	nei	712	64.4	77.3	0.26	91654.7	110108	13	0.5875	1
b0715	abrB	941	87.7	90	0.04	164985	169301	2.3	0.9134	1
b0716	ybgO	954	263.1	268.5	0.03	501938	512381	5.5	0.9087	1
b0717	ybgP	655	96.3	107.2	0.15	126205	140413	10.8	0.7359	1
b0718	ybgQ	2202	145.9	148.6	0.03	642332	654511	2.8	0.8815	1
b0719	ybgD	509	659.9	719.7	0.13	671733	732623	59.8	0.5667	1
b0720	gltA	1154	43.1	48.7	0.17	99379.7	112345	5.6	0.559	1
b0721	sdhC	350	13.7	15.1	0.13	9600.7	10555.5	1.4	0.8492	1
b0722	sdhD	312	4.9	3.3	-0.43	3037.8	2087.74	-1.5	0.5676	1
b0723	sdhA	1589	15.9	11.4	-0.44	50554.3	36353.4	-4.5	0.1618	1
b0724	sdhB	645	15.4	8.4	-0.8	19885.6	10845.6	-7	0.0975	0.8775
b0726	sucA	2520	0.5	0.1	-0.38	2350.4	654.12	-0.3	0.054	0.60719
b0727	sucB	1096	0.1	0	-0.09	146.9	0	-0.1	1	1
b0728	sucC	1049	4.1	4.1	0.02	8500.4	8611.75	0.1	0.9729	1
b0729	sucD	782	3	6.5	0.9	4752.8	10227.4	3.5	0.1794	1
b0730	mngR	649	49.3	49.6	0.01	64044.9	64333	0.2	0.9862	1
b0731	mngA	1779	50.5	69.1	0.44	179726	245713	18.5	0.2136	1
b0732	mngB	2370	179.4	196.2	0.13	850549	929972	16.8	0.4632	1
b0733	cydA	1411	0.1	0	-0.07	146.9	0	-0.1	1	1
b0734	cydB	1026	0	0	0	0	0	0	1	1
b0735	ybgE	264	31.9	16.1	-0.94	16854.6	8505.67	-15.8	0.2416	1
b0736	ybgC	363	4.9	7.7	0.55	3576.9	5579.73	2.8	0.5594	1
b0737	tolQ	623	13.7	13.3	-0.04	17026.1	16576.5	-0.4	0.9545	1
b0738	tolR	385	20.5	27	0.38	15800	20805.7	6.5	0.7129	1
b0739	tolA	1138	10.7	14.8	0.43	24326.4	33582.2	4.1	0.5267	1
b0740	tolB	1163	13.6	13.3	-0.04	31725.1	30894	-0.4	0.9301	1
b0741	pal	468	31.3	25.9	-0.26	29253.5	24273.3	-5.3	0.6906	1
b0742	cpoB	712	19.9	22.2	0.15	28296.2	31576.8	2.3	0.7027	1
b0743	lysT	68	2.9	4.2	0.42	391.8	571.73	1.3	0.8742	1
b0744	valT	68	3.4	2.7	-0.24	465.3	372.56	-0.7	0.8279	1
b0745	lysW	68	3.2	0	-2.08	440.7	0	-3.2	0.2422	1
b0746	valZ	68	0.7	0	-0.78	98.1	0	-0.7	1	1
b0747	lysY	68	0.5	0	-0.62	73.4	0	-0.5	1	1
b0748	lysZ	68	11	16.3	0.53	1494.6	2221.7	5.3	0.6222	1
b0749	lysQ	68	16.8	9.6	-0.75	2278.7	1299.65	-7.2	0.5426	1
b0750	nadA	938	46.8	49.4	0.08	87731.3	92652	2.6	0.8356	1
b0751	pnuC	648	31	34.1	0.13	40131	44146.2	3.1	0.8164	1
b0752	zitB	846	23.3	21.9	-0.09	39496.7	36977.5	-1.5	0.8793	1
b0753	ybgS	343	109.3	134.6	0.3	74994.4	92312.4	25.2	0.5217	1
b0754	aroG	947	20.8	30	0.51	39349.1	56752.9	9.2	0.4205	1
b0755	gpmA	677	49.1	168.8	1.76	66517.9	228566	119.7	0.0029	0.07199
b0756	galM	937	27.7	26.9	-0.04	51910.9	50411.5	-0.8	0.9334	1
b0757	galK	1033	47.2	42.7	-0.14	97528.5	88243	-4.5	0.7258	1
b0758	galT	941	44.4	39.8	-0.15	83544.7	74928.5	-4.6	0.7157	1
b0759	galE	915	23.4	46	0.94	42849	84178.4	22.6	0.092	0.84171
b0760	modF	1325	74.4	75.7	0.02	197237	200546	1.2	0.9579	1
b0761	modE	709	52.8	49.9	-0.08	74822.6	70789.5	-2.8	0.8551	1
b0762	acrZ	134	51.2	82	0.67	13721.3	21975.7	30.8	0.3816	1
b0763	modA	696	67.1	85.9	0.35	93346.2	119561	18.8	0.365	1
b0764	modB	620	53.3	91.4	0.77	66095	113344	38.1	0.1695	1
b0765	modC	953	33.1	50.6	0.6	63112.5	96413.4	17.5	0.2842	1
b0766	ybhA	737	27.8	35.2	0.33	41014.5	51891.7	7.4	0.4796	1
b0767	pgl	896	42.7	41.5	-0.04	76528.3	74300.1	-1.2	0.9244	1
b0768	ybhD	858	138	148.5	0.1	236888	254811	10.4	0.7286	1
b0769	ybhH	947	219.1	226.2	0.05	414974	428486	7.1	0.7991	1
b0770	ybhI	1290	331.7	337.2	0.02	855728	870025	5.5	0.8925	1
b0771	ybhJ	2034	152.7	164	0.1	621085	667145	11.3	0.6767	1
b0772	ybhC	1154	107.6	108.7	0.01	248371	250832	1.1	0.9652	1
b0773	ybhB	429	59.5	64.8	0.12	51078	55561.3	5.2	0.8543	1
b0774	bioA	1160	52.1	53	0.03	120880	123054	0.9	0.9532	1
b0775	bioB	937	62.3	58	-0.1	116816	108652	-4.4	0.8023	1
b0776	bioF	1039	53.6	58.5	0.12	111398	121613	4.9	0.7667	1
b0777	bioC	680	97.5	130	0.41	132540	176759	32.5	0.5388	1
b0778	bioD	610	52.6	54.9	0.06	64214.3	66928.5	2.2	0.9048	1
b0779	uvrB	1818	102.4	107.7	0.07	372421	391737	5.3	0.798	1
b0780	ybhK	817	60	56	-0.1	98045.1	91508.6	-4	0.8102	1
b0781	moaA	890	43.7	69.1	0.65	77860	123062	25.4	0.2025	1
b0782	moaB	461	51.9	33.7	-0.61	47825.3	31077.5	-18.2	0.2521	1
b0783	moaC	436	47.2	61.6	0.38	41179.6	53689.3	14.3	0.5344	1
b0784	moaD	220	9	10.5	0.21	3944.1	4633.98	1.6	0.8539	1
b0785	moaE	407	38.3	65.8	0.76	31187.8	53558.9	27.5	0.1373	1
b0786	ybhL	633	178.8	199.7	0.16	226304	252797	20.9	0.6847	1
b0787	ybhM	642	207.3	241	0.22	266109	309468	33.8	0.6404	1
b0788	ybhN	861	73.4	68.7	-0.09	126448	118373	-4.7	0.7911	1
b0789	clsB	1116	47	53.8	0.19	104956	120066	6.8	0.6368	1
b0790	ybhP	684	27	38.4	0.49	36896.4	52500.1	11.4	0.3932	1
b0791	ybhQ	369	22.8	21.2	-0.1	16857.5	15625.1	-1.7	0.9137	1
b0792	ybhR	995	48.3	56	0.21	96203.9	111419	7.6	0.6667	1
b0793	ybhS	1020	60	60.8	0.02	122301	124073	0.9	0.957	1
b0794	ybhF	1563	67.3	76.3	0.18	210230	238497	9	0.5953	1
b0795	ybhG	899	61.3	60.2	-0.02	110248	108324	-1.1	0.951	1
b0796	cecR	604	27.4	38.7	0.48	33145.6	46725.4	11.2	0.4437	1
b0797	rhlE	1227	46.9	70.9	0.59	114979	173955	24	0.1015	0.89346
b0798	ybiA	433	47.6	32.5	-0.54	41256.6	28109.2	-15.2	0.3419	1
b0799	dinG	1935	56.8	65.5	0.2	219782	253327	8.7	0.564	1
b0800	ybiB	865	63.8	72.9	0.19	110390	126122	9.1	0.5989	1
b0801	hcxB	976	53.7	66.4	0.3	104834	129614	12.7	0.4265	1
b0802	ybiJ	235	93.7	94.4	0.01	44025.6	44363.2	0.7	0.9881	1
b0803	ybiI	239	26.2	23.8	-0.13	12545.4	11395.1	-2.4	0.8497	1
b0804	ybiX	610	76.5	50.4	-0.59	93298	61436.4	-26.1	0.1246	0.98675
b0805	fiu	2053	50.8	36.5	-0.47	208681	149697	-14.4	0.1025	0.89871
b0806	mcbA	235	99.5	95.9	-0.05	46744.2	45087.6	-3.5	0.9476	1
b0807	rlmF	833	43.7	54.5	0.31	72813.8	90791.6	10.8	0.4672	1
b0808	ybiO	2002	50.2	63.4	0.33	201158	254050	13.2	0.2535	1
b0809	glnQ	649	42.1	47.4	0.17	54633.2	61483.6	5.3	0.7899	1
b0810	glnP	594	57.8	58.2	0.01	68647.9	69171.8	0.4	0.9837	1
b0811	glnH	671	44.8	54.5	0.28	60147.8	73194.6	9.7	0.6002	1
b0812	dps	452	130.8	9.5	-3.64	118204	8623.91	-121.2	0	0
b0813	rhtA	798	162.7	150.7	-0.11	259730	240556	-12	0.6791	1
b0814	ompX	464	168.9	155.5	-0.12	156755	144305	-13.4	0.7916	1
b0815	opgE	1424	204	208.7	0.03	580980	594243	4.7	0.8755	1
b0817	mntR	420	73.2	112.2	0.61	61496.3	94267	39	0.1692	1
b0818	ybiR	1007	97.6	183.7	0.9	196626	369900	86	0.4107	1
b0819	ldtB	829	118	107.7	-0.13	195642	178546	-10.3	0.6112	1
b0820	ybiT	1433	58.5	56.7	-0.04	167694	162640	-1.8	0.8912	1
b0821	ybiU	1138	55.5	52.8	-0.07	126347	120157	-2.7	0.8533	1
b0822	ybiV	734	76.9	91.2	0.24	112890	133911	14.3	0.6318	1
b0823	ybiW	2189	49.7	61.8	0.31	217472	270630	12.1	0.2608	1
b0824	ybiY	810	56.3	52.6	-0.1	91137.4	85157.9	-3.7	0.8059	1
b0825	fsaA	595	51.1	64	0.32	60781.1	76117	12.9	0.4353	1
b0826	moeB	674	61.6	83.6	0.43	83103.7	112682	21.9	0.3373	1
b0827	moeA	1112	31.3	46.2	0.55	69578.5	102829	15	0.1948	1
b0828	iaaA	868	30.9	26.1	-0.23	53604.2	45320.5	-4.8	0.5124	1
b0829	gsiA	1684	43.4	63.7	0.54	146222	214539	20.3	0.1544	1
b0830	gsiB	1385	76.4	83.7	0.13	211607	231912	7.3	0.7008	1
b0831	gsiC	829	97.3	113.4	0.22	161305	188017	16.1	0.5739	1
b0832	gsiD	820	65.8	72.9	0.14	107975	119485	7	0.6786	1
b0833	pdeI	2113	202.2	215	0.09	854576	908475	12.8	0.568	1
b0834	dgcI	1195	405.9	414.7	0.03	970018	991069	8.8	0.8522	1
b0835	rimO	1192	45.2	55.4	0.29	107676	132165	10.3	0.4303	1
b0836	bssR	344	50.6	43.8	-0.2	34817.8	30124.6	-6.8	0.8352	1
b0837	yliI	1004	28.2	25	-0.17	56647.3	50241.1	-3.2	0.7573	1
b0838	gstB	563	60.8	47.1	-0.36	68474.6	53046.7	-13.7	0.5348	1
b0839	dacC	1081	37.9	46.3	0.28	82026.2	100057	8.3	0.5046	1
b0840	deoR	683	55.1	69	0.32	75333.1	94266.8	13.9	0.5272	1
b0841	ybjG	537	107	107.5	0.01	114885	115500	0.6	0.9878	1
b0842	mdfA	1109	109.9	120.4	0.13	243854	266945	10.4	0.6447	1
b0843	ybjH	255	72.5	125.9	0.79	36994.1	64203.2	53.4	0.2381	1
b0844	ybjI	734	295.7	318.9	0.11	434068	468119	23.2	0.6714	1
b0845	ybjJ	1087	84.9	91	0.1	184633	197937	6.1	0.7669	1
b0846	rcdA	483	55.1	51.7	-0.09	53234.8	49908.6	-3.4	0.8718	1
b0847	ybjL	1516	111.5	111.4	0	338111	337744	-0.1	0.9958	1
b0848	ybjM	340	213.2	134.6	-0.66	144969	91539.4	-78.6	0.5868	1
b0849	grxA	232	200.4	202.1	0.01	92998.6	93771.8	1.7	0.987	1
b0850	ybjC	258	129.3	169.7	0.39	66715.1	87544.4	40.4	0.494	1
b0851	nfsA	649	83.1	100.4	0.27	107920	130324	17.3	0.4507	1
b0852	rimK	811	51.9	50.1	-0.05	84136.2	81271.8	-1.8	0.9082	1
b0853	ybjN	429	58.7	53.3	-0.14	50399.9	45753.9	-5.4	0.8418	1
b0854	potF	1001	42.5	44.6	0.07	84988.8	89341.4	2.2	0.8731	1
b0855	potG	1020	57.5	63.3	0.14	117304	129122	5.8	0.7301	1
b0856	potH	858	48	42.9	-0.16	82394.5	73676.2	-5.1	0.7339	1
b0857	potI	760	60.5	61.9	0.03	91950.3	94114.1	1.4	0.9428	1
b0858	ybjO	439	70.6	80.7	0.19	61954.8	70844.6	10.1	0.7051	1
b0859	rlmC	1014	59	57.1	-0.04	119585	115867	-1.8	0.8964	1
b0860	artJ	658	26.7	33.7	0.33	35133.3	44364.7	7	0.5735	1
b0861	artM	601	71.5	70.1	-0.03	85994.6	84258.1	-1.4	0.9457	1
b0862	artQ	645	42.4	39.1	-0.12	54710.9	50382.2	-3.4	0.7853	1
b0863	artI	658	55.4	54.6	-0.02	72962.5	71890.6	-0.8	0.9639	1
b0864	artP	655	46.4	36.1	-0.35	60837.1	47341.6	-10.3	0.4919	1
b0865	ybjP	464	63.5	91.9	0.53	58894.6	85309.9	28.5	0.2739	1
b0866	ybjQ	290	71.6	74.5	0.06	41528	43194.8	2.9	0.941	1
b0867	amiD	747	87.8	104	0.24	131155	155323	16.2	0.5967	1
b0868	ybjS	912	65.1	61.2	-0.09	118702	111544	-3.9	0.8022	1
b0869	ybjT	1287	39.5	41.7	0.08	101549	107364	2.3	0.8433	1
b0870	ltaE	900	47.9	70.1	0.54	86217.8	126124	22.2	0.2294	1
b0871	poxB	1547	45.1	52.5	0.21	139675	162358	7.3	0.4487	1
b0872	hcr	871	40.9	48.7	0.25	71226.8	84849.9	7.8	0.5047	1
b0873	hcp	1487	62	69.3	0.16	184414	206126	7.3	0.5967	1
b0874	lysO	810	291.8	325.1	0.16	472751	526700	33.3	0.51	1
b0875	aqpZ	626	139.8	164.2	0.23	175057	205577	24.4	0.5205	1
b0876	ybjD	1493	69.4	79.6	0.2	207132	237707	10.2	0.5318	1
b0877	ybjX	893	80.6	110	0.44	143914	196526	29.5	0.2584	1
b0878	macA	1004	56.2	46.1	-0.28	112802	92541.7	-10.1	0.4954	1
b0879	macB	1751	58.6	60.6	0.05	205337	212381	2	0.8872	1
b0880	cspD	201	34.4	30.7	-0.16	13840.4	12343	-3.7	0.8189	1
b0881	clpS	289	111.5	89.6	-0.31	64463.8	51765.7	-22	0.6649	1
b0882	clpA	2049	38.5	36.5	-0.08	157658	149430	-2	0.8003	1
b0883	serW	78	22.6	14.1	-0.64	3527.7	2204.51	-8.5	0.5643	1
b0884	infA	197	0	0	0	0	0	0	1	1
b0885	aat	633	86.2	88.7	0.04	109175	112341	2.5	0.9207	1
b0886	cydC	1548	0	0	0	0	0	0	1	1
b0887	cydD	1589	0.1	0	-0.09	196.1	0	-0.1	1	1
b0888	trxB	868	7.1	53.5	2.75	12320.4	92791.6	46.4	0	0
b0889	lrp	445	133.6	1037.9	2.95	118933	923699	904.2	0	0
b0890	ftsK	3590	1.4	1.3	-0.06	10407.6	9677.84	-0.1	0.8312	1
b0891	lolA	550	0	0	0	0	0	0	1	1
b0892	rarA	1208	52.2	66.8	0.35	126184	161303	14.5	0.4541	1
b0893	serS	1163	0	0	0	0	0	0	1	1
b0894	dmsA	2199	43.7	55.7	0.34	192281	244880	12	0.4011	1
b0895	dmsB	556	13.8	15.1	0.12	15385	16774.2	1.2	0.8946	1
b0896	dmsC	776	33.8	37	0.13	52483.5	57402.7	3.2	0.8346	1
b0897	ycaC	563	37.2	53.5	0.51	41920.5	60196.7	16.2	0.3947	1
b0898	ycaD	1033	59.2	55.3	-0.1	122259	114281	-3.9	0.8005	1
b0899	ycaM	1287	296.9	316.9	0.09	764253	815593	19.9	0.5595	1
b0900	ycaN	817	403.9	434.1	0.1	660020	709330	30.2	0.6082	1
b0901	ycaK	531	278.2	317.3	0.19	295397	336925	39.1	0.5984	1
b0902	pflA	667	121	112.5	-0.1	161360	150116	-8.4	0.7844	1
b0903	pflB	2053	53	65.8	0.31	217660	270144	12.8	0.27	1
b0904	focA	772	153.5	171.5	0.16	237060	264786	18	0.6047	1
b0905	ycaO	1585	132.8	178.2	0.42	420959	564761	45.4	0.2305	1
b0906	ycaP	623	24.8	28.9	0.22	30846.6	36058.2	4.2	0.7144	1
b0907	serC	979	68.7	80.3	0.22	134581	157211	11.6	0.574	1
b0908	aroA	1154	63.4	92.9	0.54	146357	214524	29.5	0.0514	0.5854
b0909	ycaL	687	80.8	103.1	0.35	111060	141606	22.2	0.421	1
b0910	cmk	614	0.5	0.2	-0.33	661.4	272.97	-0.3	0.514	1
b0911	rpsA	1506	0	0	0	0	0	0	1	1
b0912	ihfB	255	35	213.8	2.58	17837.6	109041	178.8	0.027	0.38364
b0913	ycaI	2037	71.9	73	0.02	292736	297390	1.1	0.9211	1
b0914	msbA	1573	0	0	0	0	0	0	1	1
b0915	lpxK	887	0	0	0	0	0	0	1	1
b0916	ycaQ	1109	30.2	32.8	0.12	66914.4	72713.9	2.6	0.8113	1
b0917	ycaR	163	0	0	0	0	0	0	1	1
b0918	kdsB	671	0	0	0	0	0	0	1	1
b0919	ycbJ	804	75.8	85.6	0.17	121855	137581	9.8	0.7004	1
b0920	elyC	702	43.1	56	0.37	60540	78691.1	12.9	0.4311	1
b0921	cmoM	706	46	62.6	0.44	64953.7	88435	16.6	0.3259	1
b0922	mukF	1189	0	0	0	0	0	0	1	1
b0923	mukE	633	1.6	2	0.2	2082.2	2568.47	0.4	0.7329	1
b0924	mukB	4015	0	0	0	0	0	0	1	1
b0925	ldtD	1662	33.6	30.4	-0.14	111678	101095	-3.2	0.7042	1
b0926	ycbK	493	96.8	150.2	0.63	95478.7	148135	53.4	0.1916	1
b0927	gloC	582	70.9	164.7	1.21	82470.8	191687	93.8	0.114	0.9541
b0928	aspC	1071	28.4	52.6	0.86	60929.8	112670	24.2	0.0533	0.60085
b0929	ompF	979	63.3	70.7	0.16	123951	138394	7.4	0.6477	1
b0930	asnS	1261	0	0	0	0	0	0	1	1
b0931	pncB	1081	9	13.3	0.51	19544.1	28726.8	4.2	0.3072	1
b0932	pepN	2351	40.5	52	0.35	190279	244568	11.5	0.2944	1
b0933	ssuB	690	14.6	9.7	-0.55	20211.5	13410.5	-4.9	0.4045	1
b0934	ssuC	712	36.3	44.8	0.3	51673.1	63746.2	8.5	0.5731	1
b0935	ssuD	1030	21.7	27	0.31	44617.8	55675.9	5.4	0.4889	1
b0936	ssuA	864	29.7	30.1	0.02	51253.1	52088.1	0.5	0.9661	1
b0937	ssuE	518	48.2	47.5	-0.02	49982	49261	-0.7	0.9643	1
b0938	elfA	486	264.3	307.5	0.22	256852	298920	43.3	0.3841	1
b0939	elfD	630	296.5	254	-0.22	373547	320021	-42.5	0.3862	1
b0940	elfC	2341	186.9	196.4	0.07	875054	919438	9.5	0.7032	1
b0941	elfG	963	206.6	234.1	0.18	397934	450809	27.5	0.4508	1
b0942	ycbU	487	114.6	121.7	0.09	111604	118569	7.2	0.8827	1
b0943	ycbV	464	62.2	69.7	0.16	57745.1	64638.9	7.4	0.7209	1
b0944	ycbF	639	38	47.7	0.32	48582.2	60934.1	9.7	0.5645	1
b0945	pyrD	909	151.2	180.1	0.25	274850	327415	28.9	0.3004	1
b0946	zapC	487	157.4	172.2	0.13	153331	167720	14.8	0.7034	1
b0947	ycbX	998	130.1	142.5	0.13	259768	284441	12.4	0.7151	1
b0948	rlmL	1897	30.7	35.7	0.21	116578	135613	5	0.5145	1
b0949	uup	1716	10.3	26.3	1.26	35498.1	90123.6	15.9	0.0038	0.08838
b0950	pqiA	1128	49.8	53.8	0.11	112384	121304	4	0.8085	1
b0951	pqiB	1477	46.6	59.3	0.34	137749	175113	12.6	0.3583	1
b0952	pqiC	506	32.3	29.4	-0.13	32679.2	29719.1	-2.9	0.8001	1
b0953	rmf	150	4.5	4.8	0.07	1347.4	1425.02	0.3	0.9474	1
b0954	fabA	467	0	0	0	0	0	0	1	1
b0955	ycbZ	1585	46.1	32.6	-0.48	146098	103498	-13.4	0.1866	1
b0956	matP	407	15.4	12.2	-0.31	12517.3	9940.75	-3.2	0.6558	1
b0957	ompA	937	97.7	143.4	0.55	183153	268743	45.7	0.1352	1
b0958	sulA	458	57.4	51.4	-0.16	52609.4	47127.3	-6	0.7923	1
b0959	sxy	566	64.7	69.7	0.11	73233.1	78937.1	5	0.836	1
b0960	yccS	1938	59.3	28.2	-1.05	229775	109339	-31.1	0.0003	0.01105
b0961	yccF	401	71.3	73.2	0.04	57211.3	58716.8	1.9	0.9463	1
b0962	helD	1849	47.2	54.5	0.2	174421	201601	7.4	0.5199	1
b0963	mgsA	413	37.7	99.1	1.37	31173.9	81847.1	61.3	0.025	0.36012
b0964	yccT	595	78	74.7	-0.06	92810.3	88909.3	-3.3	0.9224	1
b0965	yccU	372	48.6	52.4	0.11	36161.2	38969.9	3.8	0.9052	1
b0966	hspQ	286	62.2	62.6	0.01	35551.5	35819.6	0.5	0.9825	1
b0967	rlmI	1071	39.9	52.4	0.38	85508.2	112197	12.5	0.3897	1
b0968	yccX	251	73.3	103.1	0.49	36775.2	51774.3	29.9	0.4243	1
b0969	tusE	296	0	0	0	0	0	0	1	1
b0970	yccA	594	77.7	86.1	0.15	92364.6	102338	8.4	0.6729	1
b0971	serT	78	0	0	0	0	0	0	1	1
b0972	hyaA	1007	39.8	47.7	0.25	80171.1	96041.5	7.9	0.5636	1
b0973	hyaB	1614	68.2	77.6	0.18	220090	250365	9.4	0.6047	1
b0974	hyaC	636	91.7	111.1	0.27	116629	141280	19.4	0.6358	1
b0975	hyaD	528	24.1	21.8	-0.14	25412.4	22979.3	-2.3	0.8617	1
b0976	hyaE	359	95	80.7	-0.23	68238.2	57955.1	-14.3	0.7596	1
b0977	hyaF	772	67.7	89.8	0.4	104497	138720	22.2	0.4239	1
b0978	appC	1389	63.3	61.8	-0.03	175774	171575	-1.5	0.9162	1
b0979	appB	1023	67	77.4	0.21	137152	158413	10.4	0.5864	1
b0980	appA	1169	50.3	42.5	-0.24	117654	99347.9	-7.8	0.5461	1
b0981	etk	1963	85	91.5	0.1	333873	359173	6.4	0.7077	1
b0982	etp	401	76.6	81.6	0.09	61401.1	65451.3	5.1	0.8848	1
b0983	gfcE	1026	63.6	62.3	-0.03	130446	127780	-1.3	0.93	1
b0984	gfcD	1887	83.6	96.5	0.2	315423	364009	12.9	0.4338	1
b0985	gfcC	671	103.7	128.7	0.31	139155	172735	25	0.4389	1
b0986	gfcB	579	496.1	548.3	0.14	574524	634984	52.2	0.4803	1
b0987	gfcA	274	247.2	207.6	-0.25	135462	113765	-39.6	0.5421	1
b0988	insB-4	452	191	181.4	-0.07	172655	164012	-9.6	0.7837	1
b0989	cspH	191	513.5	537.4	0.07	196166	205296	23.9	0.8928	1
b0990	cspG	191	260.4	292.1	0.16	99489.1	111564	31.6	0.6574	1
b0991	ymcE	207	184	238.1	0.37	76194.2	98562	54	0.4159	1
b0992	yccM	966	267.8	306.7	0.19	517320	592459	38.9	0.3223	1
b0993	torS	2469	47.8	44.1	-0.11	236049	217735	-3.7	0.6758	1
b0994	torT	925	52.4	53.1	0.02	96856	98269.7	0.8	0.9663	1
b0995	torR	623	59.2	57.2	-0.05	73818.9	71278.8	-2	0.9076	1
b0996	torC	1055	20.6	29.7	0.51	43465.8	62678.6	9.1	0.182	1
b0997	torA	2291	51	48.9	-0.06	233890	224267	-2.1	0.8351	1
b0998	torD	540	56	45.1	-0.31	60495.8	48691.3	-10.9	0.6105	1
b0999	cbpM	274	35.8	38.7	0.11	19599.7	21203.4	2.9	0.8752	1
b1000	cbpA	829	45.6	46.3	0.02	75560.6	76834.9	0.8	0.9606	1
b1001	yccE	1131	8.9	6.5	-0.4	20190.8	14720.2	-2.4	0.6688	1
b1002	agp	1116	89.2	101.5	0.18	199038	226565	12.3	0.5465	1
b1003	yccJ	204	28	37.4	0.4	11441.9	15275.4	9.4	0.7502	1
b1004	wrbA	537	84.4	100.7	0.25	90674.2	108127	16.3	0.5877	1
b1006	rutG	1195	58	71.6	0.3	138649	171077	13.6	0.3761	1
b1007	rutF	445	58.2	80.2	0.46	51791.8	71385.5	22	0.482	1
b1008	rutE	531	68	63.2	-0.11	72256.5	67100.6	-4.9	0.8522	1
b1009	rutD	721	49.7	51.4	0.05	71640.7	74151.7	1.7	0.9066	1
b1010	rutC	347	52.4	58.1	0.15	36334.5	40321.7	5.7	0.8705	1
b1011	rutB	623	27.3	27.3	0	33980.2	34032.1	0	0.9984	1
b1012	rutA	1033	32.7	42.8	0.38	67546.9	88437.3	10.1	0.568	1
b1013	rutR	575	102.9	136.7	0.41	118358	157227	33.8	0.505	1
b1014	putA	3565	45	49	0.12	321064	349256	4	0.6305	1
b1015	putP	1357	102.5	109.4	0.09	278276	296906	6.9	0.6844	1
b1018	efeO	1014	49.1	45.2	-0.12	99600.4	91570.8	-4	0.7973	1
b1019	efeB	1144	34.5	39.5	0.19	78945.3	90294.9	5	0.5949	1
b1020	phoH	957	55.4	55.8	0.01	106115	106818	0.4	0.9808	1
b1021	pgaD	372	264.1	260.2	-0.02	196520	193584	-3.9	0.9446	1
b1022	pgaC	1192	306	334.4	0.13	729464	797156	28.4	0.4905	1
b1023	pgaB	1817	150	176.3	0.23	544920	640837	26.4	0.265	1
b1024	pgaA	2180	348.8	369.2	0.08	1.52077e+06	1.60955e+06	20.4	0.6086	1
b1025	dgcT	1223	100.8	109.6	0.12	246490	268166	8.9	0.719	1
b1026	insF-4	779	302.2	265.9	-0.18	470776	414203	-36.3	0.3095	1
b1027	insE-4	270	148.3	128.2	-0.21	80062.7	69235.5	-20.1	0.5467	1
b1029	ycdU	887	193.1	209.5	0.12	342592	371626	16.4	0.6766	1
b1032	serX	78	103.2	88.4	-0.22	16100.5	13786.6	-14.8	0.8157	1
b1033	ghrA	845	72.4	81.8	0.17	122360	138275	9.4	0.6756	1
b1034	ycdX	664	106.8	123.6	0.21	141865	164089	16.7	0.5838	1
b1035	ycdY	499	33	23.5	-0.47	32959.8	23487.3	-9.5	0.4354	1
b1036	ycdZ	442	73.4	86.6	0.24	64853.5	76540.3	13.2	0.6468	1
b1037	csgG	750	167.4	199	0.25	251065	298449	31.6	0.3523	1
b1038	csgF	375	172.7	225.2	0.38	129562	168904	52.5	0.3622	1
b1039	csgE	350	252.5	296.6	0.23	176780	207642	44.1	0.6263	1
b1040	csgD	585	81	91.1	0.17	94739.9	106638	10.2	0.6282	1
b1041	csgB	410	231.5	266.6	0.2	189805	218594	35.1	0.5702	1
b1042	csgA	410	512	576.7	0.17	419855	472923	64.7	0.4773	1
b1043	csgC	299	467.7	493.8	0.08	279703	295278	26	0.7966	1
b1044	ymdA	280	471.7	590.5	0.32	264164	330658	118.7	0.4931	1
b1045	ymdB	480	82	105.7	0.36	78720.7	101490	23.7	0.3905	1
b1046	clsC	1278	169.4	230.1	0.44	432861	588066	60.7	0.295	1
b1047	opgC	1042	297.5	407.8	0.45	620038	849954	110.3	0.0318	0.42583
b1048	opgG	1382	96.7	1161.4	3.57	267230	3.21015e+06	1064.7	0	0
b1049	opgH	2288	44.7	534.4	3.55	204335	2.44559e+06	489.8	0	0
b1050	yceK	204	47.9	48.8	0.03	19528.4	19929.5	1	0.9786	1
b1051	msyB	337	28.1	29.5	0.07	18913.7	19900.2	1.5	0.9201	1
b1053	mdtG	1103	56.8	53.9	-0.08	125327	118829	-2.9	0.8589	1
b1054	lpxL	829	0	0	0	0	0	0	1	1
b1055	yceA	947	45	66.9	0.56	85265.4	126748	21.9	0.1134	0.95088
b1056	yceI	518	119.7	172.3	0.52	123995	178476	52.6	0.1596	1
b1057	yceJ	509	240.3	281.6	0.23	244594	286635	41.3	0.5328	1
b1058	yceO	127	26.9	22.1	-0.28	6835	5604.05	-4.8	0.8073	1
b1059	solA	1007	118.5	118.1	0	238580	237821	-0.4	0.9877	1
b1060	bssS	229	138.2	209.1	0.59	63284.7	95768.5	70.9	0.1225	0.98147
b1061	dinI	220	13.4	12	-0.14	5880.9	5289.57	-1.3	0.9012	1
b1062	pyrC	941	25.9	36.3	0.47	48778.7	68264	10.4	0.3779	1
b1063	yceB	505	51.1	61.4	0.26	51649.6	61985.1	10.2	0.624	1
b1064	grxB	582	21.6	28.9	0.41	25140.8	33676.1	7.3	0.5325	1
b1065	mdtH	1087	53.9	50.2	-0.1	117098	109196	-3.6	0.8456	1
b1066	rimJ	525	183.9	240.8	0.39	193052	252883	57	0.2594	1
b1067	yceH	582	40.1	57.3	0.51	46651.9	66755.1	17.3	0.412	1
b1068	yceM	830	46.4	44.3	-0.07	77055.6	73527.8	-2.1	0.8832	1
b1069	murJ	1382	0	0	0.05	0	90.99	0	1	1
b1070	flgN	375	35	37.4	0.09	26238.6	28051.9	2.4	0.9082	1
b1071	flgM	264	28.6	44.7	0.62	15116.5	23594.9	16.1	0.6852	1
b1072	flgA	594	152.9	312.3	1.03	181702	371066	159.4	0.0355	0.46004
b1073	flgB	375	242.8	617	1.34	182119	462757	374.2	0.1167	0.9628
b1074	flgC	363	68.6	150.5	1.12	49770.6	109235	81.9	0.183	1
b1075	flgD	626	141.2	357.2	1.33	176807	447221	216	0.0113	0.20634
b1076	flgE	1087	123	324.1	1.39	267422	704617	201.1	0.005	0.11216
b1077	flgF	680	106.6	251	1.23	144926	341320	144.4	0.0819	0.79717
b1078	flgG	703	80.8	194.1	1.25	113584	272966	113.4	0.0887	0.83137
b1079	flgH	629	128.4	348.1	1.43	161560	437951	219.7	0.0694	0.7199
b1080	flgI	988	75	167.9	1.15	148134	331750	92.9	0.1315	1
b1081	flgJ	846	119.9	293.1	1.28	202904	495969	173.2	0.026	0.37063
b1082	flgK	1478	18.5	26.9	0.52	54542.6	79389.7	8.4	0.2776	1
b1083	flgL	858	11.9	28.1	1.18	20385.1	48260.1	16.2	0.0905	0.83317
b1084	rne	2866	1.2	5.9	1.65	6859.9	33728.3	4.7	0.0115	0.20913
b1085	yceQ	289	4.2	7.3	0.69	2401	4235.64	3.2	0.6175	1
b1086	rluC	864	37.4	123	1.69	64710.9	212477	85.5	0.0005	0.01768
b1087	yceF	525	78.9	101.8	0.36	82891.5	106920	22.9	0.4623	1
b1088	yceD	468	7.1	3.6	-0.82	6687	3373.75	-3.5	0.1554	1
b1089	rpmF	156	0	0	0	0	0	0	1	1
b1090	plsX	963	59.6	82.5	0.46	114797	158816	22.9	0.2699	1
b1091	fabH	858	0	0	0	0	0	0	1	1
b1092	fabD	836	2.2	5.2	0.96	3675.6	8742.16	3	0.7531	1
b1093	fabG	661	0	0	0	0	0	0	1	1
b1094	acpP	213	0	0	0	0	0	0	1	1
b1095	fabF	1116	14	14.2	0.01	31355.7	31642	0.1	0.9842	1
b1096	pabC	728	28.4	25.6	-0.14	41383.2	37327	-2.8	0.8284	1
b1097	mltG	919	13.4	8.8	-0.56	24624.1	16114.4	-4.6	0.2412	1
b1098	tmk	576	0	0	0	0	0	0	1	1
b1099	holB	903	0.9	1.1	0.12	1617.3	1914.35	0.2	1	1
b1100	ycfH	718	26.8	30	0.16	38513.7	43062.9	3.2	0.7589	1
b1101	ptsG	1290	13.2	9.4	-0.45	34025.9	24206	-3.8	0.5169	1
b1102	fhuE	1970	36.8	46.2	0.32	145080	181975	9.4	0.348	1
b1103	hinT	324	29.3	51.3	0.79	18965.4	33213.8	22	0.535	1
b1104	ycfL	340	48.1	52.8	0.13	32709.2	35937.9	4.7	0.8081	1
b1105	lpoB	576	6.7	6.1	-0.11	7668.9	6999.72	-0.6	0.8749	1
b1106	thiK	741	21.9	29.6	0.42	32465.6	43895.5	7.7	0.5167	1
b1107	nagZ	922	27.8	36.4	0.38	51234.6	67205.7	8.7	0.4977	1
b1108	ycfP	487	7.4	9.6	0.34	7202.2	9376.15	2.2	0.7176	1
b1109	ndh	1173	3.5	3.2	-0.12	8255.1	7436.01	-0.3	0.8246	1
b1110	ycfJ	486	49.6	57.3	0.2	48195.7	55677.4	7.7	0.7091	1
b1111	comR	569	65.7	120.5	0.86	74804.7	137076	54.7	0.213	1
b1112	bhsA	232	11.1	21.7	0.91	5147.1	10074.7	10.6	0.3969	1
b1113	ldtC	865	34.7	42.9	0.3	59980.3	74212.7	8.2	0.596	1
b1114	mfd	3101	20.2	20.3	0.01	125182	125889	0.1	0.9816	1
b1115	ycfT	966	26.7	33.5	0.32	51624.3	64711.8	6.8	0.68	1
b1116	lolC	1080	0	0	0	0	0	0	1	1
b1117	lolD	630	0	0	0	0	0	0	1	1
b1118	lolE	1119	0	0	0	0	0	0	1	1
b1119	nagK	820	35.3	34.2	-0.04	57848.1	56061.5	-1.1	0.9373	1
b1120	cobB	756	52.6	55.1	0.06	79580.7	83245.1	2.4	0.8746	1
b1121	ycfZ	709	90.2	94.7	0.07	127898	134251	4.5	0.837	1
b1122	ymfA	414	172	192.7	0.16	142403	159552	20.7	0.6323	1
b1123	potD	941	15.5	16.7	0.1	29203.2	31425.7	1.2	0.8413	1
b1124	potC	715	5.7	7.7	0.38	8085.7	10950.2	2	0.5539	1
b1125	potB	744	7.5	17.8	1.14	11172.7	26498.6	10.3	0.0708	0.72929
b1126	potA	1023	9.8	13.4	0.42	20066	27511.7	3.6	0.4475	1
b1127	pepT	1103	31	49.9	0.67	68432.5	110060	18.9	0.2251	1
b1128	roxA	1008	28.7	30.5	0.08	57817.8	61417.8	1.8	0.8744	1
b1129	phoQ	1315	40.7	227.2	2.45	107143	597554	186.5	0	0
b1130	phoP	604	106.2	550.1	2.36	128280	664568	443.9	0	0
b1131	purB	1233	0.4	0.3	-0.12	1004.4	736.51	-0.1	0.8124	1
b1132	hflD	576	10.6	10.4	-0.03	12180	11932.5	-0.2	0.9818	1
b1133	mnmA	995	0.1	0	-0.1	146.9	0	-0.1	1	1
b1134	nudJ	414	17.1	11	-0.6	14166.3	9071.73	-6.2	0.684	1
b1135	rluE	588	75.7	113.5	0.58	88990.3	133518	37.9	0.4619	1
b1136	icd	1125	1.3	5.1	1.4	2965	11472.5	3.8	0.0059	0.12656
b1137	ymfD	598	1.1	0.8	-0.26	1347.7	927.09	-0.4	0.5972	1
b1138	ymfE	633	0.1	0.1	-0.01	98.1	90.99	0	1	1
b1139	lit	804	59.8	66.8	0.16	96116.2	107425	7	0.6894	1
b1140	intE	1014	199.2	222.7	0.16	404060	451576	23.4	0.5241	1
b1141	xisE	220	171.6	214.9	0.32	75514.6	94545	43.3	0.5982	1
b1142	ymfH	280	138.4	146	0.08	77522.3	81737	7.5	0.8923	1
b1143	ymfI	306	24.3	26	0.09	14849.4	15891.6	1.7	0.912	1
b1144	ymfJ	277	98.8	84.8	-0.22	54721.9	46994.8	-13.9	0.8199	1
b1145	ymfK	607	0	0	0	0	0	0	1	1
b1146	ymfT	181	14.2	26.5	0.85	5145.3	9599.01	12.3	0.4878	1
b1147	ymfL	502	64.9	78.6	0.27	65150.2	78908.4	13.7	0.6805	1
b1148	ymfM	305	7.1	9.6	0.38	4360.9	5877.02	2.5	0.7133	1
b1149	ymfN	1230	68.3	85.4	0.32	167962	210118	17.1	0.3684	1
b1150	ymfR	163	86.6	107.3	0.31	28223.1	34969.9	20.7	0.7961	1
b1151	beeE	426	32.5	37.6	0.21	27663.7	32047.5	5.1	0.7849	1
b1153	ymfQ	525	40.1	42.1	0.07	42115.5	44153.4	1.9	0.9098	1
b1154	ycfK	566	187	205.1	0.13	211699	232228	18.1	0.6982	1
b1155	tfaP	372	281.8	397.8	0.5	209669	295972	116	0.1441	1
b1156	tfaE	541	298.2	356.4	0.26	322685	385602	58.1	0.3858	1
b1158	pinE	499	180.9	217	0.26	180504	216577	36.1	0.485	1
b1159	mcrA	750	88.1	91.3	0.05	132161	136995	3.2	0.8965	1
b1160	iraM	290	0.3	0	-0.33	146.9	0	-0.3	1	1
b1161	ycgX	363	61.5	70.1	0.19	44663.1	50926	8.6	0.8156	1
b1162	bluR	658	114.2	133.8	0.23	150328	176118	19.6	0.4711	1
b1163	bluF	1090	151.6	175.2	0.21	330499	382043	23.6	0.3059	1
b1164	ycgZ	213	159.1	170.8	0.1	67771.9	72756.9	11.7	0.8695	1
b1165	ymgA	245	73.4	65.7	-0.16	35945.5	32170.8	-7.7	0.8372	1
b1166	ariR	239	0.4	0.2	-0.24	196.1	90.99	-0.2	1	1
b1167	ymgC	223	1.5	1.1	-0.27	661.7	472.14	-0.4	0.8588	1
b1168	pdeG	1370	120.8	143.6	0.25	331046	393360	22.7	0.3966	1
b1171	ymgD	296	106.2	106.2	0	62846.9	62891.4	0.1	0.9983	1
b1172	ymgG	309	204.9	222.3	0.12	126624	137385	17.4	0.7388	1
b1174	minE	239	2.7	0.8	-1.01	1273.9	389.75	-1.8	0.3062	1
b1175	minD	731	18.3	16.1	-0.17	26799.4	23595.5	-2.2	0.8121	1
b1176	minC	626	14.2	11.3	-0.31	17809.5	14154.2	-2.9	0.5261	1
b1177	ycgJ	331	191	246.5	0.37	126425	163170	55.5	0.3103	1
b1178	pliG	360	210	238	0.18	151203	171387	28	0.7076	1
b1179	ycgL	293	17.7	14.7	-0.25	10367.3	8593.09	-3	0.83	1
b1180	ycgM	594	86.5	128.6	0.57	102754	152740	42.1	0.242	1
b1181	ycgN	414	216.6	263.1	0.28	179359	217831	46.5	0.4356	1
b1182	hlyE	820	16.1	15	-0.09	26411.1	24645.9	-1.1	0.8153	1
b1183	umuD	378	71.4	49.6	-0.52	54009.9	37520.5	-21.8	0.3092	1
b1184	umuC	1141	22.4	31.7	0.48	51133.7	72450.2	9.3	0.3164	1
b1185	dsbB	477	23.6	24.3	0.04	22516.6	23223	0.7	0.9744	1
b1186	nhaB	1386	52.5	63.1	0.26	145495	174906	10.6	0.504	1
b1187	fadR	648	24.9	17.2	-0.51	32217.8	22236.5	-7.7	0.2327	1
b1188	ycgB	1379	38.7	48.7	0.32	106755	134412	10	0.4459	1
b1189	dadA	1169	24.5	20.4	-0.25	57304	47647.5	-4.1	0.5577	1
b1190	dadX	963	40.5	40.3	-0.01	78087.1	77691.9	-0.2	0.9894	1
b1191	cvrA	1563	45.5	52.3	0.2	142333	163474	6.8	0.5685	1
b1192	ldcA	823	36.9	47.3	0.35	60789.6	77792.8	10.3	0.5178	1
b1193	emtA	550	17.5	24.8	0.49	19210	27329.7	7.4	0.5261	1
b1194	ycgR	661	8.8	5.3	-0.64	11687.9	6999.72	-3.5	0.4207	1
b1195	ymgE	229	66.8	79.9	0.25	30602.7	36583.4	13.1	0.7419	1
b1196	ycgY	397	40.5	60.2	0.56	32146.9	47830.3	19.8	0.3563	1
b1197	treA	1528	31.9	34.1	0.09	97521.3	104352	2.2	0.7994	1
b1198	dhaM	1277	21	21.3	0.02	53561	54345.7	0.3	0.9588	1
b1199	dhaL	569	27	30.5	0.17	30698.9	34658.3	3.5	0.8034	1
b1200	dhaK	963	18.7	19	0.03	35992.6	36660.7	0.3	0.9643	1
b1201	dhaR	1728	29.6	23.1	-0.34	102218	79790.4	-6.5	0.3797	1
b1202	ycgV	2580	97	115.7	0.25	500375	596968	18.7	0.2529	1
b1203	ychF	982	1.6	1.7	0.08	3085.2	3387.38	0.2	0.864	1
b1204	pth	525	2.4	3.4	0.38	2523.6	3590.12	1	0.7294	1
b1205	ychH	251	51.3	55.7	0.12	25750.4	27983.8	4.4	0.8211	1
b1206	dauA	1512	22.9	33.7	0.54	69242.6	101925	10.8	0.1854	1
b1207	prs	852	0	0	0	0	0	0	1	1
b1208	ispE	766	0	0	0	0	0	0	1	1
b1209	lolB	560	0	0	0	0	0	0	1	1
b1210	hemA	1131	0.1	0	-0.09	146.9	0	-0.1	1	1
b1211	prfA	973	0	0	0	0	0	0	1	1
b1212	prmC	750	0	0	0	0	0	0	1	1
b1213	ychQ	353	70.2	83.2	0.24	49569.5	58724.5	13	0.7451	1
b1214	ychA	728	37.8	55.3	0.54	55056.4	80467.3	17.5	0.2279	1
b1215	kdsA	769	0	0	0	0	0	0	1	1
b1216	chaA	991	172	247.3	0.52	340855	490217	75.4	0.0395	0.49729
b1217	chaB	207	244.2	309.5	0.34	101096	128118	65.3	0.3398	1
b1218	chaC	626	41	40.3	-0.03	51334.7	50408	-0.7	0.9564	1
b1219	ychN	318	48.3	94.6	0.95	30747.8	60176.8	46.3	0.1687	1
b1220	ychO	1255	35.7	52.4	0.54	89525.8	131589	16.8	0.292	1
b1221	narL	585	27.1	31.3	0.2	31679.1	36648.6	4.2	0.6961	1
b1222	narX	1617	46.2	58.2	0.33	149394	188341	12	0.314	1
b1223	narK	1252	34.5	35.2	0.03	86416.7	88088.3	0.7	0.9423	1
b1224	narG	3368	21.8	24.1	0.14	146976	162353	2.3	0.6804	1
b1225	narH	1385	4.2	6.9	0.61	11611.6	19117.7	2.7	0.283	1
b1226	narJ	639	12.1	8.1	-0.54	15510.8	10304.7	-4.1	0.5867	1
b1227	narI	610	29.2	23	-0.33	35579.3	28093.4	-6.1	0.6117	1
b1228	ychS	248	30.9	30.1	-0.03	15313.6	14936.6	-0.8	0.9715	1
b1229	tpr	80	4.1	7.1	0.66	661.7	1134.86	3	0.5365	1
b1230	tyrV	75	14.4	33.8	1.18	2155.7	5063.15	19.4	0.4609	1
b1231	tyrT	75	2.8	3.3	0.19	416.4	497.93	0.5	1	1
b1232	purU	757	28	46.5	0.71	42412.2	70439.2	18.5	0.3037	1
b1233	ychJ	413	42.3	57.4	0.43	34942.2	47395.5	15.1	0.4993	1
b1234	rssA	814	13.2	12.4	-0.08	21465.1	20239	-0.8	0.9015	1
b1235	rssB	912	52.6	61	0.21	95879.8	111207	8.4	0.5903	1
b1236	galU	817	3.3	1.4	-0.87	5463.7	2252.52	-2	0.1355	1
b1237	hns	372	1	1.6	0.36	759.1	1191.46	0.6	0.533	1
b1238	tdk	556	138.1	189.6	0.45	153603	210857	51.5	0.302	1
b1241	adhE	2408	38	37.7	-0.01	182780	181447	-0.3	0.981	1
b1242	ychE	582	35.2	43.9	0.31	40919.7	51132.3	8.8	0.569	1
b1243	oppA	1468	56.9	65.1	0.19	167118	191149	8.2	0.4864	1
b1244	oppB	829	148.9	187.1	0.33	246906	310130	38.1	0.2418	1
b1245	oppC	817	26.7	22.8	-0.22	43616.6	37194.5	-3.9	0.6543	1
b1246	oppD	912	12	14.5	0.26	21809.2	26440.5	2.5	0.7928	1
b1247	oppF	903	39.4	28.5	-0.45	71129.8	51445.3	-10.9	0.4468	1
b1248	yciU	296	5.6	5.2	-0.09	3332.3	3093.66	-0.4	0.9356	1
b1249	clsA	1315	17.8	4.5	-1.78	46697.9	11712.5	-13.3	0.0001	0.00409
b1250	kch	1128	101.8	121.7	0.26	229560	274449	19.9	0.2288	1
b1251	yciI	267	99.8	88.4	-0.17	53316.8	47207	-11.4	0.8148	1
b1252	tonB	648	0.9	0.6	-0.22	1175.2	827.5	-0.3	0.6819	1
b1253	yciA	359	137.2	67.1	-1.02	98480.1	48147.5	-70.1	0.8371	1
b1254	yciB	486	4	2	-0.72	3845.3	1962.36	-1.9	0.2953	1
b1255	yciC	668	57.1	70.4	0.3	76249.8	94109.3	13.4	0.5069	1
b1256	ompW	575	190.9	222.8	0.22	219552	256173	31.8	0.4738	1
b1257	yciE	455	1.7	0.1	-1.28	1543.5	99.59	-1.6	0.0089	0.16952
b1258	yciF	451	44.2	44.6	0.01	39842.2	40266	0.5	0.9866	1
b1259	yciG	162	0.3	0	-0.38	98.1	0	-0.3	1	1
b1260	trpA	725	30.6	32.7	0.09	44421.7	47349.5	2	0.8763	1
b1261	trpB	1074	44.2	52	0.23	94998.4	111672	7.8	0.6999	1
b1262	trpC	1224	27.8	37.6	0.42	68165.8	92103.1	9.8	0.4221	1
b1263	trpD	1436	24.1	29.6	0.28	69344.9	84946.6	5.4	0.7081	1
b1264	trpE	1405	16	20.1	0.31	45084.9	56527.2	4.1	0.6189	1
b1265	trpL	39	0	0	0	0	0	0	1	1
b1266	yciV	792	28.9	27.6	-0.07	45796.2	43654	-1.4	0.9031	1
b1267	yciO	559	50.3	32.9	-0.6	56233	36796.2	-17.4	0.2634	1
b1268	yciQ	1706	208.3	260	0.32	710706	886959	51.7	0.0692	0.71952
b1269	rluB	788	28.3	29.9	0.08	44637.4	47179.7	1.6	0.8843	1
b1270	btuR	531	16.6	31.1	0.87	17640.8	33046.9	14.5	0.193	1
b1271	yciK	683	23.3	19.5	-0.24	31806	26646.2	-3.8	0.7173	1
b1272	sohB	944	44.3	53.4	0.26	83651.3	100822	9.1	0.5515	1
b1273	yciN	226	55.9	81.7	0.54	25285.9	36911.5	25.7	0.5595	1
b1274	topA	2338	0.9	0.6	-0.25	4359.8	2898.05	-0.3	0.6207	1
b1275	cysB	877	15.9	23.9	0.56	27832.7	41852.8	8	0.4883	1
b1276	acnA	2408	23.8	22.3	-0.09	114383	107222	-1.5	0.7874	1
b1277	ribA	531	0	0	0	0	0	0	1	1
b1278	pgpB	687	16.4	20.7	0.33	22469.9	28500.4	4.4	0.6746	1
b1279	lapA	277	1.2	5.8	1.61	686	3222.59	4.6	0.2181	1
b1280	lapB	1052	0	0	0	0	0	0	1	1
b1281	pyrF	664	32.8	37.1	0.17	43563.8	49333.9	4.3	0.7616	1
b1282	yciH	293	90	116.1	0.36	52723.5	68042	26.1	0.5894	1
b1283	osmB	197	433.7	588.9	0.44	170877	232024	155.2	0.3081	1
b1284	yciT	674	66.8	97.3	0.54	90087.4	131140	30.5	0.1755	1
b1285	pdeR	1786	34.8	41.4	0.24	124272	147849	6.6	0.4374	1
b1286	rnb	1741	3.4	0.5	-1.54	12003.1	1849.15	-2.9	0.0015	0.04067
b1287	yciW	1014	53.8	60.1	0.16	109010	121842	6.3	0.7098	1
b1288	fabI	709	0	0	0	0	0	0	1	1
b1289	ycjD	318	19.8	22.3	0.16	12570.7	14159.2	2.5	0.8065	1
b1290	sapF	725	3.5	10.2	1.32	5021.2	14738	6.7	0.0667	0.70178
b1291	sapD	893	2	2.3	0.13	3527	4019.28	0.3	0.7818	1
b1292	sapC	801	0.9	2.7	0.97	1396.9	4275.06	1.8	0.1508	1
b1293	sapB	868	3.8	5.9	0.51	6614.6	10191.5	2.1	0.3804	1
b1294	sapA	1478	9.3	14.7	0.61	27390.6	43447	5.4	0.3373	1
b1295	ymjA	220	66.3	74	0.16	29180.4	32546.9	7.7	0.8222	1
b1296	puuP	1246	30.5	42.3	0.46	75884	105446	11.9	0.2908	1
b1297	puuA	1277	43	55.6	0.36	109809	142116	12.6	0.454	1
b1298	puuD	687	55.1	74.6	0.43	75686.5	102568	19.6	0.5429	1
b1299	puuR	502	41.4	67.4	0.69	41551.5	67666.5	26	0.2366	1
b1300	puuC	1338	36.2	43.5	0.26	96832.5	116292	7.3	0.5739	1
b1301	puuB	1153	45.5	67	0.55	105035	154526	21.5	0.3209	1
b1302	puuE	1138	16.2	19.4	0.24	36971.3	44086.1	3.1	0.6212	1
b1303	pspF	880	27.8	31.9	0.19	48908.5	56183.9	4.1	0.7169	1
b1304	pspA	601	23.3	39.3	0.73	28004.2	47180.3	16	0.2622	1
b1305	pspB	201	20.8	9.1	-1.12	8354.9	3638.13	-11.7	0.5646	1
b1306	pspC	324	30.1	45.9	0.59	19478.8	29752	15.9	0.5193	1
b1307	pspD	198	12.3	23.5	0.88	4875.1	9310.95	11.2	0.5437	1
b1308	pspE	283	115.2	142.6	0.31	65176.2	80702.4	27.4	0.4989	1
b1309	ycjM	1512	69.6	69.2	-0.01	210561	209267	-0.4	0.9719	1
b1310	ycjN	1163	46	54.3	0.23	107094	126385	8.3	0.4943	1
b1311	ycjO	792	37.7	49.2	0.38	59684.3	77907.5	11.5	0.5062	1
b1312	ycjP	757	39.9	46.8	0.22	60422.4	70799.6	6.9	0.6848	1
b1313	ycjQ	947	31.7	39.2	0.3	60003.4	74259.5	7.5	0.6494	1
b1314	ycjR	709	28.5	40.2	0.48	40377.4	56982.7	11.7	0.3231	1
b1315	ycjS	950	48.5	51.6	0.09	92104.7	98022.5	3.1	0.8534	1
b1316	ycjT	2040	33	37.3	0.17	134638	152286	4.3	0.6255	1
b1317	ycjU	594	29.5	39	0.39	35013.2	46387.2	9.6	0.5977	1
b1319	ompG	814	288.6	307.1	0.09	469824	499920	18.5	0.6742	1
b1320	ycjW	899	108.3	110.9	0.03	194741	199398	2.6	0.9036	1
b1321	ycjX	1258	59.3	70.5	0.25	149114	177481	11.3	0.5966	1
b1322	ycjF	954	33.5	40.1	0.25	63826	76507.6	6.6	0.5652	1
b1323	tyrR	1386	17.1	20.2	0.22	47499	55974.1	3.1	0.5807	1
b1324	tpx	455	13.6	4.9	-1.31	12398.2	4448.44	-8.7	0.0805	0.79051
b1325	ycjG	868	41.8	53	0.34	72520.3	92023.7	11.2	0.4666	1
b1326	mpaA	655	73	86	0.23	95654.1	112605	12.9	0.7525	1
b1327	ycjY	829	158.5	169.6	0.1	262725	281226	11.2	0.7466	1
b1328	pgrR	810	303.8	376.3	0.31	492192	609545	72.4	0.1982	1
b1329	mppA	1452	142.2	155.2	0.13	412834	450658	13	0.6367	1
b1330	ynaI	928	136.4	154	0.17	253176	285900	17.6	0.4757	1
b1331	insH-4	915	218	159.1	-0.45	399025	291096	-59	0.0008	0.02525
b1332	ynaJ	232	64.9	43.8	-0.56	30113.9	20320.7	-21.1	0.5561	1
b1333	uspE	855	58	61.6	0.08	99254.1	105357	3.6	0.8834	1
b1334	fnr	677	6.4	8.4	0.34	8722.2	11429.5	2	0.6251	1
b1335	ogt	464	97.6	107.6	0.14	90559.1	99873.1	10	0.8658	1
b1336	abgT	1373	30.8	36.1	0.22	84528.8	99047.1	5.3	0.6019	1
b1337	abgB	1300	18.6	18.1	-0.03	48262	47049.3	-0.5	0.936	1
b1338	abgA	1179	42.3	38.7	-0.13	99699.5	91163.3	-3.6	0.7657	1
b1339	abgR	817	86	89.4	0.06	140518	146151	3.4	0.8841	1
b1340	smrA	506	55.9	71.5	0.35	56550.7	72349.9	15.6	0.4831	1
b1341	dgcM	1109	70	75.7	0.11	155316	167886	5.7	0.7761	1
b1342	zntB	884	59.2	68	0.2	104723	120203	8.8	0.6152	1
b1343	dbpA	1236	33.8	46.4	0.45	83446	114631	12.6	0.4414	1
b1344	ttcA	842	73.4	77.5	0.08	123644	130540	4.1	0.8693	1
b1345	intR	1112	79.2	82.8	0.06	176218	184086	3.5	0.8385	1
b1346	xisR	194	60.1	72.3	0.26	23322.7	28047.5	12.2	0.6238	1
b1347	rcbA	188	0.4	0.5	0.09	146.9	181.98	0.1	1	1
b1348	ralR	175	57.7	60	0.06	20187.3	21014.9	2.4	0.9299	1
b1349	recT	728	202.1	188.7	-0.1	294283	274813	-13.4	0.7762	1
b1350	recE	2341	35.5	32	-0.15	166202	149636	-3.5	0.623	1
b1351	racC	248	28.7	35.8	0.31	14235.8	17744.3	7.1	0.6121	1
b1352	kilR	198	0	0	0	0	0	0	1	1
b1353	sieB	439	87.7	102.4	0.22	77009.3	89915.2	14.7	0.7986	1
b1355	ydaG	121	222.2	210.7	-0.08	53781	50995.4	-11.5	0.9292	1
b1356	racR	429	0	0	0	0	0	0	1	1
b1357	ydaS	267	50.6	53.5	0.08	27003.4	28582.8	3	0.8844	1
b1358	ydaT	379	43.4	44.8	0.04	32909.5	33939	1.4	0.9711	1
b1359	ydaU	772	58.2	45.9	-0.34	89807.5	70850.5	-12.3	0.4749	1
b1360	ydaV	671	8.1	4.5	-0.72	10854	6072.63	-3.6	0.3186	1
b1361	ydaW	505	38.6	40.1	0.05	39005.4	40518.2	1.5	0.9393	1
b1363	trkG	1312	20.7	23.6	0.18	54343.3	61935	2.9	0.6277	1
b1365	ynaK	236	503.3	533	0.08	237561	251574	29.7	0.8845	1
b1366	ydaY	324	138	152.5	0.14	89407.1	98818.4	14.5	0.8198	1
b1368	ynaA	925	84.3	77.8	-0.11	155985	143943	-6.5	0.787	1
b1370	insH-5	883	36.9	56.3	0.59	65175.1	99344.4	19.3	0.2728	1
b1372	stfR	3025	33.6	38.4	0.19	203527	232456	4.8	0.4561	1
b1373	tfaR	518	247.6	241.1	-0.04	256476	249772	-6.5	0.9164	1
b1374	pinR	531	250	250.9	0.01	265448	266497	1	0.9864	1
b1375	ynaE	210	70.5	83.9	0.25	29621.5	35250	13.4	0.6108	1
b1376	uspF	391	115	120.3	0.06	89961.9	94088.4	5.3	0.8794	1
b1377	ompN	1020	148.5	180.1	0.28	302855	367423	31.7	0.3266	1
b1378	ydbK	3171	42.2	46.3	0.13	267343	293359	4.1	0.672	1
b1379	hslJ	379	20.6	22.8	0.14	15607.1	17284.3	2.2	0.88	1
b1380	ldhA	890	37.4	42.7	0.19	66566	76058.3	5.3	0.7247	1
b1381	ydbH	2376	77.7	95.9	0.3	369128	455481	18.2	0.1851	1
b1382	ynbE	166	175.6	218.1	0.31	58307.4	72421.6	42.5	0.5182	1
b1383	ydbL	293	279.9	304.1	0.12	164028	178209	24.2	0.7535	1
b1384	feaR	814	142.9	157.2	0.14	232567	255851	14.3	0.6452	1
b1385	feaB	1350	50.4	58.6	0.21	136076	158192	8.2	0.6081	1
b1386	tynA	2046	48.4	62.7	0.37	197854	256402	14.3	0.3429	1
b1387	paaZ	1840	36.3	36.5	0.01	133557	134235	0.2	0.9845	1
b1388	paaA	836	24.1	26.3	0.12	40325.7	43988.6	2.2	0.86	1
b1389	paaB	258	62.3	60.1	-0.05	32143.3	30990	-2.2	0.9555	1
b1390	paaC	671	17	17.3	0.02	22860.6	23222.3	0.3	0.9737	1
b1391	paaD	448	26.4	36.4	0.45	23692.8	32612.7	10	0.4762	1
b1392	paaE	963	20.3	33.1	0.68	39079.9	63717.4	12.8	0.2821	1
b1393	paaF	690	13.3	17.8	0.4	18352.5	24570.6	4.5	0.5919	1
b1394	paaG	709	44.2	40	-0.14	62678.6	56665.5	-4.2	0.8507	1
b1395	paaH	1284	22.7	28.9	0.34	58362.6	74331.6	6.2	0.598	1
b1396	paaI	379	32	30	-0.09	24255.8	22717.9	-2	0.8964	1
b1397	paaJ	1084	22.4	26.1	0.21	48609.3	56633.2	3.7	0.6525	1
b1398	paaK	1182	40.5	41.5	0.03	95647	98044.7	1	0.9247	1
b1399	paaX	855	19.4	25.5	0.38	33103.5	43576.6	6.1	0.5179	1
b1400	paaY	531	75.4	78.7	0.06	80043.5	83612.6	3.4	0.9068	1
b1402	insD-2	814	331.7	261.8	-0.34	540051	426164	-70	0.0151	0.25763
b1403	insC-2	328	221.4	181.3	-0.29	145250	118911	-40.1	0.2093	1
b1404	insI-2	1036	294.4	262.3	-0.17	610036	543547	-32.1	0.3543	1
b1406	pdxI	775	113.5	116.8	0.04	175865	181114	3.4	0.9043	1
b1407	ydbD	2075	160.2	161.5	0.01	664796	670281	1.3	0.9581	1
b1408	ynbA	544	117.9	117.6	0	128254	127939	-0.3	0.99	1
b1409	ynbB	807	25.2	27.4	0.12	40619.5	44154.8	2.2	0.8127	1
b1410	ynbC	1582	57.4	59	0.04	181524	186760	1.7	0.9107	1
b1411	ynbD	1163	48.4	49.4	0.03	112507	114941	1	0.9427	1
b1412	azoR	544	82.6	105	0.34	89842.4	114224	22.4	0.602	1
b1413	hrpA	3511	35	25.8	-0.42	245670	181278	-9.2	0.1388	1
b1414	ydcF	721	29.4	37	0.32	42386.5	53337.5	7.6	0.5891	1
b1415	aldA	1296	34.9	38.4	0.13	90510.2	99559.3	3.5	0.7479	1
b1418	cybB	477	110.2	117.8	0.09	105158	112344	7.5	0.8379	1
b1419	ydcA	156	94.1	109.7	0.22	29373	34214.1	15.5	0.7925	1
b1420	mokB	150	31.2	20.3	-0.59	9360	6103.45	-10.9	0.6622	1
b1421	trg	1477	59.3	75.8	0.35	175066	223852	16.5	0.3809	1
b1422	ydcI	830	51.7	58	0.16	85899.4	96229.4	6.2	0.7227	1
b1423	ydcJ	1208	18.2	20.6	0.17	43904	49839.8	2.5	0.7609	1
b1424	opgD	1490	34.5	56.4	0.69	102704	167947	21.9	0.0617	0.66018
b1426	ydcH	201	29.6	32.9	0.15	11882.2	13245.7	3.4	0.8665	1
b1427	rimL	486	33.4	50.1	0.57	32490.6	48670.6	16.6	0.5111	1
b1428	ydcK	883	19.2	20.2	0.07	33908.2	35690.1	1	0.8882	1
b1429	tehA	893	29	30.3	0.06	51720.5	54066.9	1.3	0.9127	1
b1430	tehB	534	68.7	107.8	0.64	73335.4	115176	39.2	0.176	1
b1431	ydcL	601	66.3	86.5	0.38	79652.3	103925	20.2	0.4406	1
b1432	insQ	1033	24.2	21	-0.19	49955.6	43382.5	-3.2	0.7179	1
b1433	ydcO	1058	15.6	21.3	0.43	33076.8	45148.6	5.7	0.4852	1
b1434	sutR	483	49.4	55	0.15	47698.7	53169.1	5.7	0.7734	1
b1435	rlhA	1764	15.8	17.3	0.12	55882.8	60977.1	1.4	0.8249	1
b1436	yncJ	207	57.5	44	-0.38	23792.7	18217.9	-13.5	0.7715	1
b1438	hicB	375	18.3	19.5	0.09	13720.6	14605.5	1.2	0.9174	1
b1439	ydcR	1265	39.5	44.7	0.17	99893.1	113075	5.2	0.6809	1
b1440	ydcS	1030	32.3	31.8	-0.02	66517.9	65533.1	-0.5	0.9799	1
b1441	ydcT	912	46	49.7	0.11	83938.4	90667.4	3.7	0.7964	1
b1442	ydcU	846	37.7	43.7	0.2	63869.8	73873.7	5.9	0.7621	1
b1443	ydcV	715	10	12.3	0.28	14256.5	17621.8	2.4	0.7643	1
b1444	patD	1281	47.1	54.3	0.2	120572	139060	7.2	0.5865	1
b1445	ortT	156	23.3	11.1	-1	7275	3478.37	-12.2	0.5598	1
b1446	ydcY	210	75.8	85	0.16	31827.4	35702.2	9.2	0.8179	1
b1447	ydcZ	404	62.7	68.1	0.12	50694.4	55004	5.3	0.8741	1
b1448	mnaT	467	36.1	37.7	0.06	33715	35224.2	1.6	0.9382	1
b1449	curA	934	54.5	53	-0.04	101896	98928.9	-1.6	0.9113	1
b1450	mcbR	598	83.1	83.2	0	99369.7	99546.5	0.1	0.9955	1
b1451	yncD	1891	58.3	57.7	-0.02	220660	218232	-0.6	0.9565	1
b1452	yncE	954	42.7	27.8	-0.6	81542.4	52998.7	-15	0.173	1
b1453	ansP	1350	59.3	68.2	0.2	160135	184062	8.9	0.6101	1
b1454	yncG	556	97.8	122.3	0.32	108805	135959	24.4	0.3769	1
b1455	yncH	191	2.8	2	-0.37	1078.2	745.11	-0.9	0.7501	1
b1457	ydcD	433	1.4	4.1	1.09	1200.1	3529.95	2.7	0.4585	1
b1460	ydcC	1023	211.2	176.1	-0.26	432155	360258	-35.1	0.2417	1
b1461	pptA	210	101.1	121.3	0.26	42457.8	50928.8	20.2	0.6482	1
b1462	yddH	512	70.5	93.2	0.4	72148.5	95453.4	22.8	0.3722	1
b1463	nhoA	760	29.5	33.6	0.19	44787.5	51130.9	4.2	0.6982	1
b1464	yddE	804	40.6	46.8	0.2	65222.2	75250.9	6.2	0.6941	1
b1465	narV	613	46.5	42	-0.14	56987.8	51507	-4.5	0.7982	1
b1466	narW	626	39	42.6	0.12	48880.3	53375	3.6	0.8847	1
b1467	narY	1389	27.9	29.7	0.09	77397.2	82390.3	1.8	0.8344	1
b1468	narZ	3367	51.1	54.5	0.09	344006	367166	3.4	0.7249	1
b1469	narU	1249	65.1	73.8	0.18	162688	184269	8.6	0.6122	1
b1471	yddK	861	2.6	2.1	-0.23	4459.3	3533.51	-0.5	1	1
b1472	yddL	261	0	0	0	0	0	0	1	1
b1473	yddG	792	266.9	281.7	0.08	422770	446242	14.8	0.7731	1
b1474	fdnG	2742	31.6	36.2	0.19	173198	198453	4.6	0.5468	1
b1475	fdnH	795	22.5	21	-0.1	35722.3	33340.7	-1.5	0.8747	1
b1476	fdnI	588	50.6	45.9	-0.14	59537.8	53925.8	-4.8	0.7834	1
b1477	yddM	255	0.4	0.7	0.31	196.1	363.96	0.3	0.7479	1
b1478	adhP	909	46.9	50.6	0.11	85285.8	91946.3	3.7	0.8045	1
b1479	maeA	1528	54.2	73.3	0.43	165744	224070	19.1	0.3236	1
b1480	sra	124	25	27.1	0.11	6199.3	6725.28	2.1	1	1
b1481	bdm	194	331.5	448.1	0.43	128620	173852	116.6	0.3768	1
b1482	osmC	388	92.7	108.8	0.23	71901.7	84395	16.1	0.6219	1
b1483	ddpF	833	42.9	50.4	0.23	71442.1	83945.7	7.5	0.6288	1
b1484	ddpD	887	33.8	35.9	0.08	60020.6	63693.1	2.1	0.8725	1
b1485	ddpC	807	48.5	58.8	0.27	78278.6	94933.3	10.3	0.6446	1
b1486	ddpB	919	24.1	26.3	0.12	44298	48340.4	2.2	0.8589	1
b1487	ddpA	1395	25.1	28.1	0.16	70098.3	78415.7	3	0.7497	1
b1488	ddpX	522	22.8	15.2	-0.55	23818.3	15893.7	-7.6	0.5082	1
b1489	dosP	2160	30	25.9	-0.2	129462	111966	-4	0.591	1
b1490	dosC	1243	187.4	191.7	0.03	465876	476674	4.3	0.8854	1
b1491	yddW	1188	33.9	43.9	0.36	80654.2	104225	9.9	0.3055	1
b1492	gadC	1382	71.8	74.5	0.05	198404	205840	2.7	0.8832	1
b1493	gadB	1261	108.6	83.6	-0.37	273930	210780	-25	0.09	0.83295
b1494	pqqL	2516	169.9	189.7	0.16	854835	954767	19.9	0.3122	1
b1495	yddB	2135	334.4	394.5	0.24	1.42777e+06	1.6846e+06	60.1	0.0811	0.79288
b1496	yddA	1516	205.3	222.4	0.12	622415	674435	17.2	0.5116	1
b1497	ydeM	1042	27.4	29	0.08	57129.7	60379.5	1.6	0.8547	1
b1498	ydeN	1513	110.4	120.2	0.12	334005	363698	9.8	0.5483	1
b1499	ydeO	684	11.7	10.4	-0.16	16022.8	14222.9	-1.3	0.8261	1
b1500	safA	178	0.6	0	-0.7	220.3	0	-0.6	1	1
b1501	ydeP	2052	44.1	46.1	0.06	180812	189159	2	0.8072	1
b1502	ydeQ	823	27	34.4	0.34	44394.9	56576	7.4	0.5614	1
b1503	ydeR	452	193.8	192.3	-0.01	175198	173820	-1.5	0.9821	1
b1504	ydeS	477	178.3	165.9	-0.1	170131	158263	-12.4	0.7598	1
b1505	ydeT	1033	30.9	28.7	-0.1	63775	59320.6	-2.2	0.7831	1
b1507	hipA	1189	32.8	44.5	0.43	78033.6	105725	11.6	0.3775	1
b1508	hipB	239	0	0	0	0	0	0	1	1
b1511	lsrK	1433	47.5	50.8	0.09	136157	145530	3.3	0.8248	1
b1512	lsrR	858	19.7	22.4	0.17	33807	38379.5	2.7	0.7481	1
b1513	lsrA	1382	36.9	44.1	0.25	102070	122000	7.2	0.6162	1
b1514	lsrC	925	18.5	16.8	-0.13	34154.9	31132	-1.6	0.8544	1
b1515	lsrD	893	15.1	20	0.38	26949.9	35654.8	4.9	0.475	1
b1516	lsrB	919	62.2	69.8	0.16	114366	128290	7.6	0.626	1
b1517	lsrF	788	289.2	304.1	0.07	455769	479313	14.9	0.7513	1
b1518	lsrG	261	46.3	43.6	-0.09	24158.8	22733.6	-2.7	0.9283	1
b1519	tam	683	57.8	63.7	0.14	78966.3	87065.1	5.9	0.8097	1
b1520	yneE	823	78.3	104.6	0.41	128825	172250	26.4	0.2496	1
b1521	uxaB	1306	37.5	33.2	-0.17	98038.7	86742.7	-4.3	0.8202	1
b1522	dgcF	852	28	22.3	-0.31	47655.6	38022.7	-5.7	0.677	1
b1523	yneG	324	49.4	66.2	0.41	32021	42868	16.7	0.577	1
b1524	glsB	833	48.9	62.2	0.34	81418.7	103577	13.3	0.6335	1
b1525	sad	1249	16.5	16.6	0.01	41186	41352.8	0.1	0.9927	1
b1526	yneJ	792	25.6	24.4	-0.07	40547.5	38592.3	-1.2	0.8877	1
b1527	yneK	1004	50.5	50.2	-0.01	101437	100867	-0.3	0.9832	1
b1528	ydeA	1071	55.4	62.2	0.16	118579	133189	6.8	0.6318	1
b1529	marC	598	73	86.4	0.24	87298.5	103302	13.4	0.6305	1
b1530	marR	391	34	71.6	1.06	26559.8	56028.6	37.7	0.0987	0.88291
b1531	marA	344	44.1	47.9	0.12	30306.7	32983.2	3.9	0.8822	1
b1532	marB	197	25.2	20.3	-0.3	9947.6	8009.21	-4.9	0.7903	1
b1533	eamA	810	37.4	42.1	0.17	60639.9	68187.5	4.7	0.7845	1
b1534	ydeE	1068	163.8	191.8	0.23	349928	409629	27.9	0.5402	1
b1535	dgcZ	801	271.3	318.4	0.23	434548	510071	47.1	0.256	1
b1536	ydeI	353	60.1	58.7	-0.03	42435.7	41455.9	-1.4	0.9423	1
b1537	ydeJ	467	153.1	169	0.14	143036	157884	15.9	0.7202	1
b1538	dcp	1840	81.2	82.2	0.02	298741	302471	1	0.945	1
b1539	ydfG	671	43.8	41.4	-0.08	58727	55501.3	-2.4	0.877	1
b1540	ydfH	617	20.8	15.9	-0.37	25703.7	19641.4	-4.9	0.686	1
b1541	ydfZ	182	63.3	77.6	0.29	23033.6	28235.4	14.3	0.8004	1
b1542	ydfI	1315	71.2	80.4	0.17	187282	211390	9.2	0.6324	1
b1543	ydfJ	1154	169.3	184.5	0.12	390770	425875	15.2	0.6159	1
b1544	ydfK	210	50.6	42.9	-0.23	21264.7	18012.2	-7.7	0.6641	1
b1545	pinQ	531	189	204.8	0.12	200666	217538	15.9	0.7198	1
b1546	tfaQ	518	199.6	202.7	0.02	206754	210019	3.2	0.9492	1
b1547	ydfN	865	50	53.8	0.11	86493.7	93157.7	3.9	0.8066	1
b1548	nohA	512	15	17	0.17	15337.5	17363.1	2	0.7518	1
b1549	ydfO	369	8.3	4.4	-0.78	6125.1	3256.98	-3.9	0.4031	1
b1550	gnsB	156	4.8	14	1.37	1494.6	4357.45	9.2	0.4811	1
b1551	ynfN	140	22.2	30.8	0.45	6223.2	8611.75	8.5	0.6744	1
b1552	cspI	191	1.2	0	-1.15	465.6	0	-1.2	0.506	1
b1553	rzpQ	448	42	45.1	0.1	37610.9	40415.7	3.1	0.8444	1
b1554	rrrQ	480	48.3	46.2	-0.06	46408.4	44372.7	-2.1	0.906	1
b1555	ydfR	280	37.4	41.3	0.14	20969.9	23145.6	3.9	0.8731	1
b1556	essQ	194	33.3	32.6	-0.03	12935.5	12651.8	-0.7	0.9613	1
b1557	cspB	194	49.9	51.5	0.04	19380.4	19974.6	1.5	0.9711	1
b1558	cspF	191	27.3	28	0.03	10435.7	10694.5	0.7	0.9601	1
b1559	ydfT	677	137.1	135.5	-0.02	185604	183509	-1.5	0.9629	1
b1560	ydfU	944	18.2	23.1	0.33	34300.1	43687.7	5	0.474	1
b1561	rem	226	141	168.1	0.25	63750	75996.7	27.1	0.7652	1
b1562	hokD	140	22.8	22.6	-0.02	6395.4	6321.91	-0.3	0.9898	1
b1563	relE	258	73.3	113.6	0.63	37806.3	58627.9	40.4	0.5589	1
b1564	relB	216	1.1	3.6	1.16	465.6	1567.58	2.6	0.7545	1
b1565	ydfV	274	143.6	119.2	-0.27	78680	65336	-24.4	0.5703	1
b1566	flxA	299	201.5	236.9	0.23	120471	141657	35.4	0.7554	1
b1567	ydfW	134	73.9	94.9	0.36	19795.4	25427.5	21	0.696	1
b1568	ydfX	261	32.3	33.4	0.04	16881.4	17426.2	1	0.9466	1
b1569	dicC	207	11.5	12.9	0.16	4753.1	5356.87	1.5	0.9252	1
b1570	dicA	366	0	0	0	0	0	0	1	1
b1571	ydfA	140	4.2	12.5	1.38	1176.2	3504.16	8.3	0.4037	1
b1572	ydfB	115	1.6	7.2	1.66	367.6	1658.57	5.6	0.4006	1
b1573	ydfC	197	41.1	42.8	0.06	16195.7	16853	1.7	0.9367	1
b1574	dicF	47	150.9	157.3	0.06	14184.1	14784.6	6.4	0.9686	1
b1575	dicB	169	78.8	72.6	-0.12	26632.5	24529.1	-6.2	0.8986	1
b1576	ydfD	172	303.5	297.7	-0.03	104418	102426	-5.8	0.9651	1
b1580	rspB	918	160.8	207.3	0.36	295306	380528	46.4	0.1466	1
b1581	rspA	1093	34.4	34.4	0	75242.2	75116.1	-0.1	0.996	1
b1582	ynfA	293	32.2	29.3	-0.13	18841.7	17182.6	-2.8	0.8717	1
b1583	ynfB	306	119.3	131.5	0.14	73038	80500.5	12.2	0.7772	1
b1584	speG	505	264.2	235.9	-0.16	266817	238249	-28.3	0.5556	1
b1585	ynfC	639	171.5	220.2	0.36	219187	281359	48.6	0.2149	1
b1586	ynfD	274	139.6	141	0.01	76494.8	77273.5	1.4	0.9811	1
b1587	ynfE	2183	35.7	42.4	0.24	155756	185162	6.7	0.5028	1
b1588	ynfF	2180	31.8	36.2	0.18	138805	157789	4.4	0.6906	1
b1589	ynfG	556	17.8	21.9	0.29	19797.6	24372.9	4.1	0.7585	1
b1590	ynfH	769	20.6	30.1	0.53	31623.1	46232.5	9.5	0.2707	1
b1591	dmsD	553	30.9	36.2	0.22	34224.1	39993.6	5.2	0.7493	1
b1592	clcB	1131	23.5	25.2	0.09	53239.4	56911.9	1.6	0.8286	1
b1593	ynfK	626	73.4	79.9	0.12	91912.5	99989.9	6.5	0.8009	1
b1594	mlc	1099	31.5	23.5	-0.41	69317.5	51673	-8	0.4416	1
b1595	ynfL	804	20.9	22.7	0.12	33616.9	36544	1.8	0.8185	1
b1596	ynfM	1128	40.2	46.4	0.2	90681	104724	6.2	0.5706	1
b1597	asr	277	72.6	81.2	0.16	40208	44988	8.6	0.7634	1
b1598	ydgD	738	43.8	39.9	-0.13	64684.2	58867.7	-3.9	0.7757	1
b1599	mdtI	296	46.9	57.4	0.28	27783.5	33968.4	10.4	0.8145	1
b1600	mdtJ	328	231	264.6	0.2	151517	173567	33.6	0.7871	1
b1601	tqsA	931	39	43.4	0.15	72644.4	80766.7	4.4	0.7256	1
b1602	pntB	1249	29.5	45.6	0.61	73770	113958	16.1	0.1929	1
b1603	pntA	1379	39.5	42.5	0.1	108879	117297	3.1	0.7969	1
b1604	ydgH	849	18.8	21	0.15	31876.3	35631.1	2.2	0.7868	1
b1605	ydgI	1243	34	29.1	-0.22	84456.4	72219.6	-4.9	0.5729	1
b1606	folM	649	37.4	28.7	-0.37	48512	37239	-8.7	0.4499	1
b1607	ydgC	302	51.9	36.2	-0.51	31358.2	21878.2	-15.7	0.298	1
b1608	rstA	648	44.9	55.1	0.29	58142.6	71395.6	10.2	0.5052	1
b1609	rstB	1170	9.5	9.2	-0.04	22149	21483.5	-0.3	0.9484	1
b1610	tus	836	23.9	36.1	0.58	39911.4	60434.7	12.3	0.3302	1
b1611	fumC	1262	55.2	62.3	0.17	139441	157141	7	0.7376	1
b1612	fumA	1481	15.3	10.2	-0.54	45319.1	30338.8	-5.1	0.1193	0.97267
b1613	manA	1058	23.2	39	0.72	49151.6	82459.9	15.7	0.2735	1
b1614	ydgA	1357	32.3	39.3	0.27	87748.8	106528	6.9	0.6043	1
b1615	uidC	1138	95	118.2	0.31	216179	268927	23.2	0.2776	1
b1616	uidB	1236	73.3	92.9	0.34	181260	229562	19.5	0.4296	1
b1617	uidA	1630	43.6	49	0.16	142277	159772	5.4	0.6467	1
b1618	uidR	531	34.1	32.7	-0.06	36212.9	34744.9	-1.4	0.9354	1
b1619	hdhA	690	211.9	231.7	0.13	292412	319710	19.8	0.6493	1
b1620	malI	925	42.2	69	0.7	78106.7	127696	26.8	0.1746	1
b1621	malX	1433	32.8	34	0.05	93986.9	97346.2	1.2	0.9022	1
b1622	malY	1055	68.7	73.4	0.09	145028	154788	4.6	0.8275	1
b1623	add	900	36.6	40.6	0.15	65811.2	73005.5	4	0.7379	1
b1624	ydgJ	937	42.1	48.6	0.2	78872.2	91115.2	6.5	0.6367	1
b1625	cnu	194	447.5	418.1	-0.1	173612	162211	-29.4	0.7783	1
b1626	ydgK	397	377.8	422.6	0.16	299950	335512	44.8	0.6659	1
b1627	rsxA	522	64	115	0.84	66796.7	120108	51.1	0.0779	0.77982
b1628	rsxB	521	34.9	67.7	0.93	36409.7	70526	32.7	0.2025	1
b1629	rsxC	1999	18.6	29.2	0.62	74440.7	116564	10.5	0.1188	0.97038
b1630	rsxD	953	25.9	56.4	1.09	49396.2	107513	30.5	0.0243	0.35557
b1631	rsxG	559	14.7	28.4	0.91	16415.7	31743.7	13.7	0.1632	1
b1632	rsxE	626	20.4	36	0.79	25506.2	45028.9	15.6	0.2015	1
b1633	nth	572	19.6	9.6	-0.96	22369	10967.4	-10	0.197	1
b1634	dtpA	1351	26.1	19.8	-0.38	70517.3	53614.8	-6.3	0.3607	1
b1635	gstA	544	27	39.2	0.52	29353.7	42697.5	12.3	0.4748	1
b1636	pdxY	776	29.6	25.5	-0.21	45941.3	39532.4	-4.1	0.7595	1
b1637	tyrS	1147	0	0	0	0	0	0	1	1
b1638	pdxH	591	4.4	15.4	1.6	5217.7	18250.2	11	0.118	0.96922
b1639	mliC	296	16.5	17.6	0.09	9753	10420	1.1	0.9557	1
b1640	anmK	998	33	32.7	-0.02	65937.1	65221.3	-0.4	0.9707	1
b1641	slyB	420	121.5	97.3	-0.32	102022	81693.2	-24.2	0.5546	1
b1642	slyA	391	67.3	141.9	1.06	52657.5	110960	74.6	0.0447	0.53823
b1643	ydhI	213	180.2	195.8	0.12	76754.3	83402.7	15.6	0.9166	1
b1644	ydhJ	772	19.2	19.4	0.02	29620	30018.5	0.3	0.9784	1
b1645	ydhK	1811	35.3	45.5	0.35	127969	164674	10.1	0.4018	1
b1646	sodC	468	16	29.5	0.84	14970.3	27579	13.5	0.3209	1
b1647	ydhF	807	13.5	12	-0.15	21709	19371.4	-1.4	0.8029	1
b1648	ydhL	216	32.5	41.3	0.34	14039	17856	8.8	0.7856	1
b1649	nemR	540	21.4	22.1	0.05	23080.6	23852.8	0.7	0.9446	1
b1650	nemA	988	37.4	36.8	-0.02	73999.3	72710.4	-0.7	0.9539	1
b1651	gloA	366	29.7	20.6	-0.5	21709	15115.6	-9	0.552	1
b1652	rnt	582	0	0	0	0	0	0	1	1
b1653	lhr	4155	32.1	36.8	0.19	266703	305839	4.7	0.4649	1
b1654	grxD	312	80.4	110.7	0.46	50154.6	69053.6	30.3	0.5501	1
b1655	mepH	734	35.9	31.3	-0.19	52658.6	45882.2	-4.6	0.665	1
b1656	sodB	522	60.3	90.4	0.58	62946	94399.5	30.1	0.2698	1
b1657	ydhP	1052	56.4	70.3	0.31	118587	147952	14	0.5459	1
b1658	purR	922	6.4	3.9	-0.6	11733.9	7133.69	-2.5	0.2205	1
b1659	ydhB	839	27.9	37.6	0.42	46797.3	63109.2	9.7	0.5466	1
b1660	ydhC	1090	31.9	52.1	0.69	69510.4	113570	20.2	0.1807	1
b1661	cfa	1033	83	99.5	0.26	171445	205540	16.5	0.4883	1
b1662	ribC	576	1.6	2.5	0.41	1886.5	2893.02	0.9	0.6436	1
b1663	mdtK	1236	42.2	73.9	0.79	104230	182573	31.7	0.0711	0.73068
b1664	ydhQ	1131	19.1	21.4	0.16	43145.2	48368.2	2.3	0.7532	1
b1665	valV	69	0	0	0	0	0	0	1	1
b1666	valW	69	27.5	30.7	0.15	3799	4240.67	3.2	0.9148	1
b1667	ydhR	274	3	9	1.31	1666.1	4936.31	6	0.8757	1
b1668	ydhS	1443	54.8	73.1	0.41	158015	210886	18.3	0.2674	1
b1669	ydhT	731	45.3	50	0.14	66206.3	73067.8	4.7	0.7798	1
b1670	ydhU	706	51.3	66.3	0.36	72451.9	93616.2	15	0.4326	1
b1671	ydhX	601	20.6	34.7	0.72	24773.2	41704.6	14.1	0.3373	1
b1672	ydhW	582	14.8	18.5	0.3	17273.9	21535	3.7	0.6939	1
b1673	ydhV	1891	59.5	65.6	0.14	224949	248048	6.1	0.6526	1
b1674	ydhY	563	127.4	146.5	0.2	143454	164908	19.1	0.5057	1
b1675	fumD	188	408.4	488.2	0.26	153556	183556	79.8	0.5924	1
b1676	pykF	1271	13.7	7.5	-0.78	34711.5	19127.8	-6.1	0.14	1
b1677	lpp	213	31.9	29.1	-0.13	13598.7	12404.6	-2.8	0.838	1
b1678	ldtE	903	53.9	53	-0.02	97301.7	95709.8	-0.9	0.9616	1
b1679	sufE	375	150.7	146.6	-0.04	113055	109956	-4.1	0.9179	1
b1680	sufS	1099	66.7	75.8	0.18	146547	166559	9.1	0.6354	1
b1681	sufD	1144	24.2	26.5	0.12	55400.4	60548.7	2.3	0.8006	1
b1682	sufC	671	13	15.3	0.21	17493.6	20501.2	2.2	0.7608	1
b1683	sufB	1338	27.9	26.5	-0.07	74536.3	70955.8	-1.3	0.8702	1
b1684	sufA	331	55.8	131.8	1.22	36948.8	87250.1	76	0.3615	1
b1685	ydiH	169	34.6	43.1	0.31	11711.1	14583.3	8.5	0.7597	1
b1686	menI	369	20.4	29.5	0.51	15042.7	21767.1	9.1	0.4447	1
b1687	ydiJ	2751	23.2	29.5	0.34	127458	162223	6.3	0.2978	1
b1688	ydiK	1001	46.2	57.2	0.3	92472.6	114589	11	0.5006	1
b1689	ydiL	321	316.9	384.8	0.28	203465	247072	67.9	0.4421	1
b1690	ydiM	1093	164.8	199.2	0.27	360188	435383	34.4	0.1506	1
b1691	ydiN	1138	96	100.6	0.07	218382	228954	4.6	0.8433	1
b1692	ydiB	779	143.4	152.5	0.09	223357	237620	9.2	0.7991	1
b1693	aroD	683	43.9	87.2	0.97	59974.9	119103	43.3	0.0409	0.50912
b1694	ydiF	1436	159.6	165.4	0.05	458307	475141	5.9	0.8078	1
b1695	ydiO	1036	52.2	67.1	0.36	108152	139062	14.9	0.3381	1
b1696	ydiP	820	125.6	163	0.37	206030	267339	37.4	0.3164	1
b1697	ydiQ	687	55.4	73	0.39	76100.1	100355	17.7	0.4817	1
b1698	ydiR	845	49.6	62.2	0.32	83820.7	105165	12.6	0.5938	1
b1699	ydiS	1160	26.7	36.3	0.43	61866	84268.8	9.7	0.4177	1
b1700	ydiT	264	12	44	1.8	6321.9	23252.9	32.1	0.7451	1
b1701	fadK	1531	90.9	109.8	0.27	278216	336202	18.9	0.2572	1
b1702	ppsA	2141	31.1	41.8	0.41	133292	178897	10.7	0.3613	1
b1703	ppsR	750	29.3	32.6	0.15	43907.5	48970.8	3.4	0.706	1
b1704	aroH	941	28.7	35.9	0.31	54074.4	67533.4	7.2	0.5913	1
b1705	ydiE	172	13.5	29.3	1.06	4655.1	10093.4	15.8	0.5589	1
b1706	ydiU	1293	19.1	24	0.31	49345.2	62011.5	4.9	0.5004	1
b1707	ydiV	642	110.2	111	0.01	141496	142488	0.8	0.9786	1
b1708	nlpC	417	109.3	135.1	0.3	91171.3	112704	25.8	0.5424	1
b1709	btuD	674	23.3	33.4	0.5	31457.7	45049.6	10.1	0.4949	1
b1710	btuE	496	23.2	34.3	0.55	22980.8	34070.1	11.2	0.4144	1
b1711	btuC	883	23	35.5	0.61	40548.2	62704.4	12.5	0.2509	1
b1712	ihfA	270	10.8	29.1	1.36	5807.1	15723.2	18.4	0.3106	1
b1713	pheT	2148	0	0	-0.02	73.4	0	0	1	1
b1714	pheS	884	0	0	0	0	0	0	1	1
b1715	pheM	39	0	0	0	0	0	0	1	1
b1716	rplT	321	0	0	0	0	0	0	1	1
b1717	rpmI	178	0	0	0	0	0	0	1	1
b1718	infC	487	0	0	0	0	0	0	1	1
b1719	thrS	1735	0	0	0	0	0	0	1	1
b1722	ydiY	683	224.6	226.9	0.01	306738	309892	2.3	0.9588	1
b1723	pfkB	836	36.5	36.3	-0.01	61079.1	60702	-0.2	0.9866	1
b1724	ydiZ	261	3.4	2.2	-0.49	1787.7	1126.26	-1.3	0.7178	1
b1725	yniA	775	15.2	17.7	0.21	23548.8	27487.3	2.5	0.7465	1
b1726	yniB	483	111.1	102.6	-0.11	107279	99087.1	-8.5	0.7895	1
b1727	hxpB	601	41.5	57	0.45	49912.8	68512.6	15.5	0.3729	1
b1728	ydjM	531	79.1	83.8	0.08	83968.3	89031.7	4.8	0.8567	1
b1729	tcyP	1252	20.7	44.4	1.07	51749.1	111227	23.8	0.0159	0.26315
b1730	ydjO	722	29.6	37.1	0.32	42757.7	53591.2	7.5	0.6171	1
b1731	cedA	217	141.1	101.2	-0.48	61230.3	43924.8	-39.9	0.5516	1
b1732	katE	2034	34.5	35.1	0.02	140358	142815	0.6	0.9478	1
b1733	chbG	674	45.4	56.7	0.31	61206.4	76417.2	11.3	0.5054	1
b1734	chbF	1217	160.3	180	0.17	390127	438001	19.7	0.4658	1
b1735	chbR	757	86.3	108.3	0.32	130721	163996	22	0.2657	1
b1736	chbA	315	147.9	204.3	0.46	93159.7	128721	56.4	0.3297	1
b1737	chbC	1223	156.7	191.1	0.28	383264	467324	34.4	0.1917	1
b1738	chbB	289	235.3	284.6	0.27	136032	164491	49.2	0.5308	1
b1739	osmE	305	39.8	44	0.14	24278.3	26841.8	4.2	0.8815	1
b1740	nadE	744	0	0	0	0	0	0	1	1
b1741	cho	798	31.5	43.6	0.45	50324.3	69573.1	12.1	0.2626	1
b1742	ves	518	15.7	13.3	-0.22	16295.2	13817.5	-2.4	0.7609	1
b1743	spy	436	93.2	79.6	-0.22	81252.5	69433.2	-13.6	0.67	1
b1744	astE	871	68.6	80.8	0.23	119420	140828	12.3	0.514	1
b1745	astB	1208	34.8	51.6	0.55	84094.9	124592	16.8	0.3568	1
b1746	astD	1331	16.6	13.2	-0.31	44249.8	35260.9	-3.4	0.545	1
b1747	astA	931	24.5	40.9	0.72	45569	76192.9	16.4	0.302	1
b1748	astC	1099	32.1	34.8	0.11	70468.8	76448.7	2.7	0.7821	1
b1749	xthA	725	35.8	32.9	-0.12	51968	47691.9	-2.9	0.8024	1
b1750	ydjX	639	189.7	218.2	0.2	242467	278855	28.5	0.4488	1
b1751	ydjY	610	87.3	118.5	0.44	106507	144602	31.2	0.331	1
b1752	ydjZ	636	42.7	51.2	0.26	54321.2	65123.8	8.5	0.6749	1
b1753	ynjA	493	39	40.1	0.04	38444.2	39490.7	1.1	0.9538	1
b1754	ynjB	1049	19.8	24.7	0.31	41531.5	51838.9	4.9	0.6785	1
b1755	ynjC	1382	39.3	42	0.09	108592	115967	2.7	0.8117	1
b1756	ynjD	588	51.2	60.4	0.24	60201.3	71061.8	9.2	0.6903	1
b1757	ynjE	1176	30.1	44.3	0.54	70879.5	104304	14.2	0.3529	1
b1758	ynjF	559	22.4	32.1	0.5	25017.4	35902	9.7	0.389	1
b1759	nudG	366	19.3	12.4	-0.6	14139.2	9053.07	-6.9	0.4993	1
b1760	ynjH	245	100.7	103.2	0.04	49345.2	50592.1	2.5	0.9517	1
b1761	gdhA	1208	28.5	30.1	0.08	68802.3	72731.7	1.6	0.8721	1
b1762	ynjI	937	113.5	127.8	0.17	212675	239541	14.3	0.5493	1
b1763	topB	1764	29.3	33	0.16	103492	116358	3.6	0.7167	1
b1764	selD	938	32.7	37.3	0.19	61335.1	70017.1	4.6	0.7032	1
b1765	ydjA	496	9.5	20	1	9383.9	19819.2	10.5	0.4058	1
b1766	sppA	1671	37.5	33.5	-0.16	125401	111958	-4	0.7001	1
b1767	ansA	915	32.3	31.7	-0.03	59120.3	58071	-0.6	0.9533	1
b1768	pncA	576	118.2	150.1	0.34	136158	172947	31.9	0.3291	1
b1769	ydjE	1223	182.9	202.5	0.15	447459	495359	19.6	0.6448	1
b1770	ydjF	683	175.2	171.8	-0.03	239391	234663	-3.5	0.9323	1
b1771	ydjG	883	132.6	167.8	0.34	234186	296352	35.2	0.213	1
b1772	ydjH	852	87.2	96.1	0.14	148671	163793	8.9	0.6504	1
b1773	ydjI	753	115.8	143.7	0.31	174442	216384	27.9	0.3488	1
b1774	ydjJ	938	225.6	265	0.23	423217	497074	39.4	0.3602	1
b1775	ydjK	1242	117.9	133	0.17	292779	330286	15.1	0.4843	1
b1776	ydjL	969	36.6	44.9	0.29	70862.4	87050.3	8.4	0.5456	1
b1777	yeaC	245	78.7	111.6	0.5	38567.6	54673	32.9	0.4434	1
b1778	msrB	372	21.2	39.9	0.88	15752.6	29649.5	18.7	0.4674	1
b1779	gapA	896	0	0	0	0	0	0	1	1
b1780	yeaD	795	41.8	42.9	0.04	66397	68200.3	1.1	0.9357	1
b1781	yeaE	769	32.2	37.5	0.22	49521.7	57735.8	5.3	0.6816	1
b1782	mipA	671	51.4	54.2	0.07	69023.7	72741.8	2.8	0.8608	1
b1783	yeaG	1741	25.3	33.3	0.38	87962.3	115888	8	0.2319	1
b1784	yeaH	1154	57.9	56.9	-0.03	133737	131219	-1.1	0.9251	1
b1785	cdgI	1328	36.5	32.6	-0.16	97025.4	86546.5	-3.9	0.7633	1
b1786	dgcJ	1341	191.6	212.5	0.15	514002	569870	20.8	0.483	1
b1787	yeaK	452	22.8	26.2	0.19	20655.8	23710.8	3.4	0.8495	1
b1788	yoaI	93	21.6	31	0.5	4019	5772.41	9.4	0.7427	1
b1789	yeaL	401	22.2	19.7	-0.16	17813.4	15837.9	-2.5	0.8747	1
b1790	nimR	738	60.5	76.8	0.34	89285.1	113376	16.3	0.4478	1
b1791	nimT	1062	42.2	57.6	0.44	89651.7	122342	15.4	0.3271	1
b1792	yeaO	312	25.4	20.4	-0.3	15826.4	12742.8	-4.9	0.6166	1
b1793	yoaF	229	64	69.4	0.11	29328.7	31762.4	5.3	0.8728	1
b1794	dgcP	922	218.3	258.2	0.24	402474	476044	39.9	0.4144	1
b1795	yeaQ	223	452.3	541.2	0.26	201724	241373	88.9	0.6059	1
b1796	yoaG	163	171	216.5	0.34	55740.2	70586.1	45.5	0.4265	1
b1797	yeaR	324	392.2	473	0.27	254160	306520	80.8	0.5607	1
b1798	leuE	575	278.3	265.5	-0.07	320034	305286	-12.8	0.8244	1
b1799	dmlR	830	141.5	143.1	0.02	234946	237489	1.5	0.9516	1
b1800	dmlA	976	54	65.7	0.28	105336	128190	11.7	0.3713	1
b1801	yeaV	1300	65.7	72.7	0.14	170776	189001	7	0.6905	1
b1802	yeaW	1011	51.4	49.1	-0.06	103864	99327.2	-2.2	0.872	1
b1803	yeaX	868	39.8	45.3	0.18	69121.4	78629.7	5.5	0.7273	1
b1804	rnd	1014	47.2	82.8	0.8	95636.3	167969	35.7	0.2471	1
b1805	fadD	1516	45.2	51.9	0.2	136918	157350	6.7	0.6512	1
b1806	yeaY	522	12.3	15.5	0.31	12839.6	16148.8	3.2	0.6065	1
b1807	tsaB	626	0.2	0.1	-0.11	196.1	90.99	-0.1	1	1
b1808	yoaA	1719	39	34.3	-0.18	134135	118043	-4.7	0.6965	1
b1809	yoaB	309	377.7	291.1	-0.37	233410	179921	-86.6	0.4254	1
b1810	yoaC	270	321.9	361.5	0.17	173819	195222	39.6	0.6398	1
b1811	yoaH	162	143.9	160.3	0.15	46628.7	51934.1	16.4	0.8143	1
b1812	pabB	1224	64.3	74.9	0.22	157507	183234	10.5	0.5792	1
b1813	nudL	521	45	52.1	0.21	46922.1	54317	7.1	0.7675	1
b1814	sdaA	1227	23.8	11.3	-1.01	58361.2	27839.1	-12.4	0.0107	0.1962
b1815	pdeD	1439	48.7	61	0.32	140083	175451	12.3	0.3838	1
b1816	yoaE	1401	20	20	0	56115.3	55911.8	-0.1	0.9929	1
b1817	manX	874	32	38.8	0.27	55910.7	67892.9	6.9	0.5312	1
b1818	manY	721	28.8	30	0.06	41459.1	43298.6	1.3	0.8955	1
b1819	manZ	766	38.9	43.4	0.15	59563.5	66487.4	4.5	0.8091	1
b1820	yobD	413	77.7	87.2	0.16	64171.8	72000.2	9.5	0.7949	1
b1821	mntP	509	32.4	40.3	0.31	32932.7	41019.7	7.9	0.6231	1
b1822	rlmA	728	18.3	23.1	0.32	26632.5	33697.5	4.9	0.5872	1
b1823	cspC	188	122.5	167.4	0.45	46068.2	62958.7	44.9	0.5056	1
b1824	yobF	128	253.6	375.9	0.57	64929.8	96219.3	122.2	0.3232	1
b1825	yebO	258	77.9	104.3	0.42	40184.1	53794.5	26.4	0.5808	1
b1826	mgrB	128	33	17	-0.92	8455.8	4347.39	-16	0.7447	1
b1827	kdgR	712	65.5	52.6	-0.31	93276.3	74858.2	-12.9	0.3901	1
b1828	yebQ	1236	26.1	34.8	0.4	64488.8	86024.9	8.7	0.4454	1
b1829	htpX	792	42.7	50.8	0.25	67579.7	80392.7	8.1	0.7021	1
b1830	prc	1843	40.3	136.2	1.73	148526	502090	95.9	0	0
b1831	proQ	629	26.2	28.4	0.11	32932.4	35683.6	2.2	0.8654	1
b1832	msrC	448	40.8	48.6	0.25	36535.2	43548.7	7.8	0.7184	1
b1833	yebS	1154	47.2	57	0.27	108986	131481	9.7	0.5567	1
b1834	yebT	2370	34.9	43.2	0.3	165644	204691	8.2	0.4457	1
b1835	rsmF	1296	17.8	18.6	0.06	46157.7	48325.9	0.8	0.9186	1
b1836	yebV	213	124.2	119.9	-0.05	52924.6	51094.4	-4.3	0.9532	1
b1837	yebW	172	22.6	37	0.68	7791.2	12729.1	14.4	0.5435	1
b1838	pphA	591	62.4	77.1	0.3	73731.5	91162.4	14.7	0.5637	1
b1839	yebY	306	26.7	39	0.53	16344.4	23845.6	12.3	0.4951	1
b1840	yebZ	785	44.2	36.8	-0.26	69412	57757.4	-7.4	0.7427	1
b1841	yobA	337	37.1	28.8	-0.35	25016.7	19438.7	-8.3	0.6322	1
b1842	holE	207	51.8	70.2	0.43	21441.6	29070.6	18.4	0.617	1
b1843	yobB	591	53.2	67.7	0.34	62851.2	80010.3	14.5	0.6068	1
b1844	exoX	595	36.9	53.1	0.51	43859.4	63157.9	16.2	0.3251	1
b1845	ptrB	1855	34.6	41.9	0.27	128272	155624	7.4	0.4469	1
b1846	yebE	594	26.9	21.4	-0.32	31973.2	25416.8	-5.5	0.6208	1
b1847	yebF	321	20.4	31.4	0.6	13107.7	20159.5	11	0.4281	1
b1848	yebG	261	8.2	5.6	-0.48	4264.3	2906.64	-2.6	0.7192	1
b1849	purT	1061	27.4	38.4	0.47	58129.1	81547.7	11	0.2969	1
b1850	eda	576	1.1	4.4	1.33	1298.2	5023.73	3.2	0.0627	0.6655
b1851	edd	1630	23.1	28.4	0.29	75421.6	92704.9	5.3	0.5195	1
b1852	zwf	1328	28.1	55.9	0.97	74704.2	148568	27.8	0.0411	0.50998
b1853	yebK	782	18.7	30.3	0.67	29205.4	47312.2	11.6	0.2417	1
b1854	pykA	1297	36.3	56.2	0.62	94110.3	145798	19.9	0.131	1
b1855	lpxM	874	4	1.5	-1.02	7054.6	2594.26	-2.6	0.0839	0.8124
b1856	mepM	1189	35.4	82.3	1.19	84260.3	195656	46.8	0.003	0.07324
b1857	znuA	839	17.6	37	1.03	29574.4	62090.5	19.4	0.2383	1
b1858	znuC	680	22.2	41.3	0.87	30215.5	56207.6	19.1	0.1924	1
b1859	znuB	706	7.4	9.1	0.25	10511.7	12785.8	1.6	0.6971	1
b1860	ruvB	909	0.8	0.1	-0.67	1371.3	181.98	-0.7	0.0796	0.78516
b1861	ruvA	550	3.7	0.2	-1.9	4040.7	272.97	-3.4	0.0134	0.23498
b1862	yebB	541	102.1	105.5	0.05	110433	114158	3.4	0.9039	1
b1863	ruvC	468	4.1	5.6	0.37	3871.4	5265.88	1.5	0.8283	1
b1864	yebC	667	29.7	52.9	0.81	39622.2	70598.9	23.2	0.2792	1
b1865	nudB	407	0.1	0	-0.12	73.4	0	-0.1	1	1
b1866	aspS	1595	0	0	0	0	0	0	1	1
b1867	yecD	509	32.9	52.3	0.65	33517.4	53249.4	19.4	0.3612	1
b1868	yecE	737	31.2	29	-0.1	46043.3	42739.9	-2.2	0.8451	1
b1869	yecN	356	49.3	50.7	0.04	35112.3	36076.9	1.4	0.947	1
b1870	cmoA	668	9.8	17.9	0.81	13133.4	23973.1	8.1	0.2051	1
b1871	cmoB	874	18.8	22.8	0.27	32886	39881.2	4	0.7	1
b1872	torZ	2186	13.8	15.5	0.16	60176.7	67858.5	1.8	0.6397	1
b1873	torY	991	62.7	71.8	0.19	124325	142298	9.1	0.619	1
b1874	cutC	671	54.3	82	0.59	72818.4	110019	27.7	0.2804	1
b1875	yecM	509	40.5	45.2	0.15	41263.8	45965.2	4.6	0.797	1
b1876	argS	1560	0	0	0	0	0	0	1	1
b1877	yecT	439	128	158.7	0.31	112419	139330	30.7	0.3449	1
b1878	flhE	353	0	0.1	0.17	0	90.99	0.1	1	1
b1879	flhA	1871	78.9	177.7	1.16	295314	664880	98.8	0.0083	0.16209
b1880	flhB	1033	96.4	233.4	1.27	199129	482164	137	0.0402	0.50182
b1881	cheZ	579	16.6	30.1	0.82	19208.9	34819.6	13.5	0.319	1
b1882	cheY	350	33.2	34.3	0.04	23250.4	23998.3	1.1	0.9838	1
b1883	cheB	944	25.3	27.8	0.13	47827.4	52482.1	2.5	0.8979	1
b1884	cheR	775	22.4	29.9	0.4	34645.9	46342.8	7.5	0.5768	1
b1885	tap	1440	24.9	32.1	0.35	71670	92321	7.2	0.444	1
b1886	tar	1494	29.2	45.4	0.62	87178.3	135635	16.2	0.3429	1
b1887	cheW	452	11.8	20.4	0.74	10681	18451.5	8.6	0.4532	1
b1888	cheA	1767	23.8	42.6	0.81	84187.6	150393	18.7	0.1724	1
b1889	motB	833	19.8	29.8	0.57	33054.3	49723	10	0.2804	1
b1890	motA	798	54.9	100.3	0.86	87547.3	160103	45.5	0.3105	1
b1891	flhC	521	211.8	1086.8	2.35	220726	1.13243e+06	875	0.0001	0.00409
b1892	flhD	315	1150.4	6085.2	2.4	724751	3.83365e+06	4934.8	0	0
b1893	insB-5	452	234.7	203.7	-0.2	212124	184100	-31	0.436	1
b1894	insA-5	248	232.2	199.9	-0.21	115155	99158.8	-32.2	0.5359	1
b1895	uspC	385	460.6	623.5	0.44	354669	480132	162.9	0.0842	0.8124
b1896	otsA	1281	238.3	331.5	0.47	610647	849276	93.1	0.0361	0.46509
b1897	otsB	721	45	56.8	0.33	64882.4	81959	11.8	0.497	1
b1900	araG	1363	48.7	64.8	0.41	132728	176686	16.1	0.2972	1
b1901	araF	890	52.6	57.1	0.12	93599	101566	4.5	0.8078	1
b1902	ftnB	452	104.5	132.5	0.34	94504.2	119742	27.9	0.4115	1
b1904	yecR	290	211.5	222.4	0.07	122684	128982	10.9	0.854	1
b1905	ftnA	448	432.8	675.3	0.64	387801	605079	242.5	0.0129	0.22802
b1906	yecH	216	99.4	147.8	0.57	42953.8	63834.2	48.3	0.385	1
b1907	tyrP	1090	30.2	48.8	0.67	65882.5	106443	18.6	0.1592	1
b1908	yecA	598	61	77.1	0.33	72940.4	92248.6	16.1	0.5719	1
b1909	leuZ	77	74.1	99.8	0.42	11417.3	15362.8	25.6	0.6442	1
b1910	cysT	66	0	0	0	0	0	0	1	1
b1911	glyW	68	17.5	0.7	-3.47	2377.4	90.99	-16.8	0.4934	1
b1912	pgsA	493	0	0	0	0	0	0	1	1
b1913	uvrC	1649	34.3	35.6	0.05	112998	117328	1.3	0.9012	1
b1914	uvrY	591	73.2	89.8	0.29	86546.5	106147	16.6	0.5737	1
b1915	yecF	201	165.2	193.1	0.22	66423.4	77643.7	27.9	0.6233	1
b1916	sdiA	649	128.7	118.3	-0.12	167012	153613	-10.3	0.7286	1
b1917	tcyN	677	34.9	37.6	0.11	47211.7	50929.6	2.7	0.8275	1
b1918	tcyL	601	40.2	42.9	0.09	48367.2	51543.5	2.6	0.8955	1
b1919	dcyD	887	32.3	35.9	0.15	57284.1	63615.8	3.6	0.7754	1
b1920	tcyJ	721	10.7	13.5	0.31	15436.3	19468.1	2.8	0.6085	1
b1921	fliZ	496	33.8	77.3	1.17	33497.8	76681	43.5	0.0323	0.42996
b1922	fliA	648	290.3	888.1	1.61	376238	1.15092e+06	597.8	0.0171	0.27478
b1923	fliC	1347	72.1	110.9	0.61	194165	298715	38.8	0.1145	0.95648
b1924	fliD	1265	20.9	19.4	-0.1	52772	49080.4	-1.5	0.8322	1
b1925	fliS	369	7.7	5.5	-0.44	5709	4027.87	-2.3	0.5761	1
b1926	fliT	328	24.4	18.5	-0.38	15975.4	12153.9	-5.8	0.7141	1
b1927	amyA	1338	38.8	44.4	0.19	103865	118747	5.6	0.5689	1
b1928	yedD	372	19.1	13.3	-0.49	14236.2	9914.96	-5.8	0.5196	1
b1929	yedE	1084	49.9	67.1	0.42	108275	145553	17.2	0.3657	1
b1930	yedF	210	94.5	161.2	0.76	39691	67696.7	66.7	0.2519	1
b1931	yedK	601	42.6	59.3	0.47	51180	71231.7	16.7	0.3716	1
b1932	yedL	432	381.6	443.8	0.22	329718	383454	62.2	0.5304	1
b1937	fliE	283	170.6	320.6	0.91	96546.5	181482	150.1	0.1727	1
b1938	fliF	1493	90.7	236.2	1.37	270779	705398	145.6	0.0121	0.21824
b1939	fliG	896	52.4	93.6	0.82	93980.1	167646	41.1	0.4135	1
b1940	fliH	617	113.9	258.3	1.17	140536	318722	144.4	0.0575	0.6316
b1941	fliI	1236	38.6	99.7	1.35	95516.5	246498	61.1	0.024	0.35499
b1942	fliJ	398	69.9	162.3	1.2	55670.7	129209	92.4	0.3724	1
b1943	fliK	1014	78	167.6	1.09	158254	339818	89.5	0.1005	0.89
b1944	fliL	417	31.7	96.9	1.58	26462.8	80790.6	65.1	0.2167	1
b1945	fliM	903	84.5	193	1.18	152653	348573	108.5	0.1223	0.98147
b1946	fliN	372	29.7	57.9	0.94	22101.9	43110.1	28.2	0.2441	1
b1947	fliO	328	85.8	248.5	1.52	56310	163027	162.7	0.126	0.98704
b1948	fliP	664	61.4	164.3	1.4	81594.8	218151	102.8	0.0471	0.55738
b1949	fliQ	242	62.8	135.2	1.09	30410.5	65441.8	72.4	0.4449	1
b1950	fliR	706	156.9	332.1	1.08	221515	468962	175.2	0.0707	0.72929
b1951	rcsA	560	46	41.2	-0.16	51525.5	46135	-4.8	0.7745	1
b1952	dsrB	169	149.7	235.9	0.65	50594.6	79748	86.3	0.3789	1
b1953	yodD	204	32.8	49.4	0.58	13378.7	20135.8	16.6	0.5191	1
b1954	dsrA	77	54.4	31.8	-0.75	8379.9	4903.39	-22.6	0.4806	1
b1955	yedP	734	24.6	31.1	0.32	36114.9	45587	6.5	0.6039	1
b1956	dgcQ	1525	22.3	33.4	0.56	68065.7	101994	11.1	0.232	1
b1957	yodC	163	4.4	4.8	0.1	1421.2	1550.39	0.4	0.9169	1
b1958	yedI	826	33.3	32.9	-0.02	55035.3	54420.1	-0.4	0.9833	1
b1959	yedA	829	21.1	26.1	0.29	34940.1	43207	5	0.5882	1
b1960	vsr	423	8.3	2.9	-1.26	7058.2	2456.73	-5.4	0.2728	1
b1961	dcm	1277	26.4	31	0.22	67355.1	79151.8	4.6	0.7734	1
b1962	yedJ	626	23.2	30.3	0.37	29058.5	37981.8	7.1	0.5518	1
b1963	yedR	328	36.3	36.5	0.01	23792.7	23947.3	0.2	0.9902	1
b1967	hchA	766	201.2	207.9	0.05	308302	318475	6.6	0.8668	1
b1968	hprS	1223	147.2	167.3	0.18	360068	409193	20.1	0.4429	1
b1969	hprR	604	435.4	501.4	0.2	525940	605719	66	0.4145	1
b1970	yedX	372	162.2	178	0.13	120642	132452	15.9	0.7609	1
b1971	msrP	903	75	88.4	0.23	135481	159580	13.3	0.5153	1
b1972	msrQ	572	110.5	120.3	0.12	126358	137611	9.8	0.7049	1
b1973	zinT	585	157.4	170.1	0.11	184150	199010	12.7	0.8064	1
b1974	yodB	477	494.2	573.4	0.21	471483	547019	79.2	0.3898	1
b1975	serU	80	15.3	40	1.33	2449.1	6405.77	24.7	0.2225	1
b1976	mtfA	718	93.9	93.9	0	134804	134793	0	0.9996	1
b1977	asnT	68	75.5	90.9	0.26	10267.1	12361.6	15.4	0.7879	1
b1978	yeeJ	6369	105.7	117.5	0.15	1.34656e+06	1.49727e+06	11.8	0.3202	1
b1981	shiA	1185	124.2	152.4	0.29	294427	361165	28.2	0.2882	1
b1982	amn	1309	126.1	129	0.03	330043	337700	2.9	0.8934	1
b1983	yeeN	645	205.2	217.2	0.08	264725	280232	12	0.7905	1
b1984	asnW	68	224.1	313.9	0.48	30479.3	42684.5	89.7	0.6692	1
b1985	yeeO	1478	153.4	156	0.02	453396	461210	2.6	0.9048	1
b1986	asnU	68	176.9	149.9	-0.24	24061.5	20383	-27	0.8145	1
b1987	cbl	855	123.4	146.7	0.25	211087	250811	23.2	0.4478	1
b1988	nac	826	109	106.3	-0.04	180035	175661	-2.6	0.9118	1
b1989	asnV	68	77.3	50.4	-0.61	10510.3	6848.56	-26.9	0.5328	1
b1990	ldtA	839	80.1	85	0.08	134435	142653	4.9	0.8211	1
b1991	cobT	972	58.1	63.6	0.13	112874	123687	5.6	0.7116	1
b1992	cobS	668	51.8	47.3	-0.13	69163.5	63241.7	-4.4	0.8482	1
b1993	cobU	490	83.5	78.6	-0.09	81855.8	77076.4	-4.9	0.8773	1
b1994	insH-6	915	115.8	92.1	-0.33	211883	168623	-23.6	0.0427	0.5256
b1996	insD-3	814	318.6	252.3	-0.34	518713	410728	-66.3	0.0182	0.2893
b1997	insC-3	328	245.1	212	-0.21	160782	139066	-33.1	0.4405	1
b2000	flu	2808	83	88.7	0.09	466146	498245	5.7	0.6735	1
b2001	yeeR	1379	37.7	45.9	0.28	104023	126466	8.1	0.3708	1
b2002	yeeS	401	76.6	72.6	-0.08	61397.5	58213	-4	0.8946	1
b2003	yeeT	198	71.1	82.4	0.21	28150.4	32639.4	11.3	0.8435	1
b2004	cbeA	331	39.7	65.5	0.71	26264.6	43393.2	25.9	0.271	1
b2005	cbtA	337	72.7	72.9	0	48977.3	49149.2	0.3	0.9939	1
b2006	yeeW	175	46.6	43.9	-0.08	16314.1	15380	-2.7	0.9267	1
b2007	yeeX	296	42.5	71.9	0.75	25131.1	42572.2	29.5	0.3507	1
b2008	yeeA	953	72.6	73.5	0.02	138303	140045	0.9	0.9712	1
b2009	sbmC	426	30.3	41.2	0.43	25821.8	35089.6	10.9	0.5892	1
b2010	dacD	1049	59.7	71.1	0.25	125194	149227	11.5	0.4706	1
b2011	sbcB	1284	57.1	26.7	-1.07	146725	68481.8	-30.5	0.0021	0.05395
b2012	yeeD	204	73	82.9	0.18	29790.1	33809.2	9.9	0.8179	1
b2013	yeeE	953	150.6	166	0.14	287098	316302	15.3	0.6626	1
b2014	plaP	1223	52.2	55.7	0.09	127648	136199	3.5	0.7833	1
b2015	yeeY	836	56.8	65.2	0.2	94891.5	109049	8.5	0.6162	1
b2016	yeeZ	741	62.4	60.4	-0.05	92492.6	89488.1	-2	0.9011	1
b2017	yefM	226	15.7	20	0.33	7103.5	9030.85	4.3	0.7399	1
b2018	hisL	45	0.8	11.1	2.73	73.4	995.86	10.2	1	1
b2019	hisG	810	44.4	43.7	-0.02	71881.4	70768.7	-0.7	0.9599	1
b2020	hisD	1173	40.8	39.9	-0.03	95770	93594.2	-0.9	0.9286	1
b2021	hisC	963	30.6	36.9	0.26	58976.2	71079	6.3	0.7012	1
b2022	hisB	960	32.3	36.4	0.17	61957	69897.4	4.1	0.6977	1
b2023	hisH	531	45.9	49.1	0.1	48703.1	52186.3	3.3	0.8539	1
b2024	hisA	664	40.6	44.1	0.12	53877.3	58612.8	3.6	0.8284	1
b2025	hisF	699	39.5	37.7	-0.06	55248.2	52755.1	-1.8	0.8886	1
b2026	hisI	550	43.4	53.5	0.29	47775.7	58850.8	10.1	0.7015	1
b2027	wzzB	883	114	121.2	0.09	201391	214029	7.2	0.804	1
b2028	ugd	1049	292.1	302.2	0.05	612878	633975	10.1	0.7999	1
b2029	gnd	1265	48.7	225.4	2.19	123282	570165	176.6	0	0
b2030	insH-7	915	226.8	173.4	-0.39	415102	317264	-53.5	0.0059	0.12656
b2032	wbbK	1007	133.9	147.2	0.14	269726	296561	13.3	0.6745	1
b2033	wbbJ	531	345.3	350.6	0.02	366749	372287	5.2	0.9391	1
b2034	wbbI	893	347	403.3	0.22	619671	720311	56.3	0.3568	1
b2035	wbbH	1049	268.6	284.1	0.08	563423	596141	15.6	0.7319	1
b2036	glf	992	371.9	388.6	0.06	737833	770976	16.7	0.8181	1
b2037	rfbX	1122	222.3	327.5	0.56	498860	734905	105.2	0.0074	0.15139
b2038	rfbC	502	348.1	546.8	0.65	349462	548958	198.7	0.007	0.14387
b2039	rfbA	792	1109	1557.8	0.49	1.75673e+06	2.46758e+06	448.8	0.0083	0.16209
b2040	rfbD	810	666	953.3	0.52	1.07888e+06	1.54433e+06	287.3	0.0081	0.16051
b2041	rfbB	976	646.8	675.4	0.06	1.26257e+06	1.31843e+06	28.6	0.7249	1
b2042	galF	804	177.9	197.1	0.15	286120	317007	19.2	0.6785	1
b2043	wcaM	1255	226.1	240.4	0.09	567551	603286	14.2	0.645	1
b2044	wcaL	1099	41.6	37.1	-0.16	91511	81488.4	-4.6	0.7403	1
b2045	wcaK	1153	56.7	57.6	0.02	130741	132767	0.9	0.9525	1
b2046	wzxC	1331	25.7	35.7	0.46	68452.2	95007.7	10	0.2569	1
b2047	wcaJ	1255	76.4	54.7	-0.48	191816	137294	-21.7	0.3913	1
b2048	cpsG	1233	58	63.9	0.14	143131	157667	5.9	0.7205	1
b2049	cpsB	1293	73.5	79.7	0.12	190073	206106	6.2	0.7796	1
b2050	wcaI	1100	36.9	43.8	0.24	81174.1	96293.7	6.9	0.5721	1
b2051	gmm	432	66	69.9	0.08	56993.8	60410.4	4	0.8713	1
b2052	fcl	868	63.5	87.4	0.46	110179	151747	23.9	0.3479	1
b2053	gmd	1008	70.4	87.9	0.32	142006	177195	17.5	0.4232	1
b2054	wcaF	493	197.3	239	0.28	194497	235608	41.7	0.3661	1
b2055	wcaE	671	79	85.5	0.11	106081	114790	6.5	0.734	1
b2056	wcaD	1096	124.5	129	0.05	272940	282850	4.5	0.8706	1
b2057	wcaC	1096	45.2	46.5	0.04	98982.1	101962	1.4	0.9078	1
b2058	wcaB	439	47.4	49.6	0.06	41649.5	43564.4	2.2	0.9197	1
b2059	wcaA	756	63.9	49.2	-0.37	96655.6	74348.2	-14.8	0.3861	1
b2060	wzc	1945	43	40.6	-0.08	167135	158033	-2.3	0.8112	1
b2061	wzb	398	16.6	33.1	0.96	13180.4	26368.2	16.6	0.2276	1
b2062	wza	1026	109.3	135.4	0.31	224289	277925	26.1	0.2481	1
b2063	yegH	1424	50.7	56.3	0.15	144257	160206	5.6	0.6792	1
b2064	asmA	1668	24.4	6	-1.86	81310.6	20001.2	-18.4	0.0001	0.00409
b2065	dcd	522	3.4	0	-2.15	3577.2	0	-3.4	0.0003	0.01105
b2066	udk	576	87.3	71.9	-0.28	100623	82861	-15.4	0.4758	1
b2067	dgcE	2986	64.6	72.1	0.16	385735	430510	7.5	0.53	1
b2068	alkA	763	40.6	43.3	0.09	62009.4	66076.7	2.7	0.884	1
b2069	yegD	1217	34.1	41.2	0.27	82989.6	100255	7.1	0.5623	1
b2070	yegI	1751	76.7	87.4	0.19	268512	306209	10.8	0.5633	1
b2071	yegJ	414	54.1	51.7	-0.06	44764	42840.1	-2.3	0.8989	1
b2072	pphC	684	94.4	110.7	0.23	129090	151442	16.3	0.6463	1
b2073	yegL	594	48.3	52.2	0.11	57351.8	62072.5	4	0.8351	1
b2074	mdtA	1122	41.7	64.9	0.63	93517	145530	23.2	0.3075	1
b2075	mdtB	2809	35.3	40.1	0.18	198203	225282	4.8	0.4618	1
b2076	mdtC	2770	39.8	49.8	0.32	220646	276163	10	0.3745	1
b2077	mdtD	1274	44.6	48.8	0.13	113751	124298	4.1	0.7662	1
b2078	baeS	1262	42.6	48	0.17	107557	121137	5.4	0.7178	1
b2079	baeR	649	40.9	43.9	0.1	53067.9	56964.9	3	0.8751	1
b2080	yegP	299	92	93.6	0.03	55006.5	55998.4	1.7	0.9728	1
b2081	yegQ	1224	27.6	28.4	0.04	67670.6	69602.2	0.8	0.9335	1
b2082	ogrK	197	88.9	61.1	-0.53	35017.8	24055.5	-27.8	0.6301	1
b2085	yegR	286	238.1	236.8	-0.01	136199	135461	-1.3	0.9887	1
b2086	yegS	810	212.1	229.6	0.11	343678	372021	17.5	0.6314	1
b2088	insE-5	270	175.4	141.6	-0.31	94712.5	76456.7	-33.8	0.4531	1
b2089	insF-5	779	272.8	228.5	-0.25	425009	356065	-44.3	0.1743	1
b2091	gatD	937	57.9	57.6	-0.01	108513	107883	-0.3	0.9823	1
b2093	gatB	255	60.3	54.1	-0.15	30749.9	27580.4	-6.2	0.8446	1
b2094	gatA	407	174.1	171.2	-0.02	141737	139382	-2.9	0.9603	1
b2095	gatZ	1135	67.8	75.4	0.15	153929	171188	7.6	0.6862	1
b2096	gatY	769	72.1	94.3	0.38	110937	145072	22.2	0.3272	1
b2097	fbaB	947	76.1	92.4	0.28	144105	174916	16.3	0.3966	1
b2098	yegT	1150	51.2	43.5	-0.23	117675	100054	-7.7	0.5751	1
b2099	yegU	903	109.8	115.7	0.07	198307	208902	5.9	0.8855	1
b2100	yegV	868	63.6	84.4	0.4	110445	146556	20.8	0.3784	1
b2101	yegW	671	39.5	36.6	-0.11	53066.1	49159.9	-2.9	0.8199	1
b2102	yegX	737	90.5	120.2	0.41	133354	177235	29.8	0.216	1
b2103	thiD	721	42.6	43.9	0.04	61442.8	63335.7	1.3	0.9219	1
b2104	thiM	709	74.2	85.8	0.21	105148	121710	11.7	0.596	1
b2105	rcnR	245	39.4	68.2	0.78	19305.9	33416.8	28.8	0.3902	1
[truncated: 2,424 more rows]

## Sheet: 0.25xMIC-3hours
#Orf	Name	Sites	Mean Ctrl	Mean Exp	log2FC	Sum Ctrl	Sum Exp	Delta Mean	p-value	Adj. p-value
b0001	thrL	58	219.4	177.7	-0.3	25454.9	20617.5	-41.7	0.7152	1
b0002	thrA	2215	122.5	119.2	-0.04	542792	527988	-3.3	0.8383	1
b0003	thrB	839	145.9	130.2	-0.16	244844	218426	-15.7	0.5603	1
b0004	thrC	1157	93.4	83.4	-0.16	216215	193028	-10	0.5685	1
b0005	yaaX	267	274.8	293.8	0.1	146741	156873	19	0.8662	1
b0006	yaaA	699	98	73.6	-0.41	136967	102938	-24.3	0.2842	1
b0007	yaaJ	1287	116.7	102.2	-0.19	300383	262948	-14.5	0.5189	1
b0008	talB	858	117.4	154	0.39	201400	264293	36.7	0.2054	1
b0009	mog	528	78.6	63.5	-0.3	83048.8	67081.7	-15.1	0.3518	1
b0010	satP	509	107.3	114.3	0.09	109206	116385	7.1	0.8298	1
b0011	yaaW	642	94.7	94	-0.01	121609	120717	-0.7	0.9723	1
b0012	mbiA	436	87	82.4	-0.08	75849.4	71862.6	-4.6	0.8598	1
b0013	yaaI	363	244.7	259.9	0.09	177642	188695	15.2	0.7792	1
b0014	dnaK	1725	7.1	8.7	0.26	24446.9	29880.5	1.6	0.6504	1
b0015	dnaJ	1017	37.8	48.8	0.36	76846.7	99203.3	11	0.5072	1
b0016	insL-1	1001	138	119.8	-0.2	276327	239791	-18.2	0.2626	1
b0018	mokC	188	434.2	427.9	-0.02	163271	160906	-6.3	0.9544	1
b0019	nhaA	1049	20.3	10.1	-0.94	42512.7	21215.2	-10.2	0.0017	0.0659
b0020	nhaR	814	141.2	138.4	-0.03	229910	225299	-2.8	0.9167	1
b0021	insB-1	452	198	172.5	-0.2	178968	155976	-25.4	0.3592	1
b0022	insA-1	248	214.5	178	-0.27	106382	88296.9	-36.5	0.4155	1
b0023	rpsT	236	0	0	0	0	0	0	1	1
b0024	yaaY	197	12.8	11.8	-0.11	5046.9	4631.48	-1.1	0.9143	1
b0025	ribF	846	0.1	0	-0.14	171.5	0	-0.1	0.4981	1
b0026	ileS	2535	0	0	0	0	0	0	1	1
b0027	lspA	445	0	0	0	0	0	0	1	1
b0028	fkpB	404	94.6	52.3	-0.84	76451.6	42280.9	-42.3	0.1456	1
b0029	ispH	855	0	0	0	0	0	0	1	1
b0030	rihC	823	89.5	82.8	-0.11	147349	136255	-6.7	0.7603	1
b0031	dapB	738	0	0	0	0	0	0	1	1
b0032	carA	1033	80.7	96.2	0.25	166816	198705	15.4	0.5389	1
b0033	carB	2898	70.2	84.8	0.27	406629	491235	14.6	0.1884	1
b0034	caiF	356	697.2	634.8	-0.14	496430	451943	-62.5	0.5056	1
b0035	caiE	531	104.8	100	-0.07	111272	106225	-4.8	0.8602	1
b0036	caiD	706	75.4	81.8	0.12	106443	115488	6.4	0.7223	1
b0037	caiC	1398	139.7	144.2	0.04	390687	403088	4.4	0.8213	1
b0038	caiB	1096	75.4	77.1	0.03	165336	168974	1.7	0.9313	1
b0039	caiA	1027	55.7	55.8	0	114306	114592	0.1	0.9919	1
b0040	caiT	1363	214.2	227.9	0.09	583887	621365	13.7	0.6555	1
b0041	fixA	693	171.6	173.9	0.02	237905	240986	2.2	0.9644	1
b0042	fixB	846	74.9	81.6	0.12	126684	138048	6.7	0.69	1
b0043	fixC	1157	61	60.6	-0.01	141119	140289	-0.4	0.9841	1
b0044	fixX	258	62.9	48.9	-0.36	32461.7	25249	-14	0.58	1
b0045	yaaU	1198	107.6	102.3	-0.07	257804	245170	-5.3	0.8084	1
b0046	kefF	477	117.8	126.1	0.1	112395	120269	8.3	0.8588	1
b0047	kefC	1675	62.3	58.5	-0.09	208698	195867	-3.8	0.8053	1
b0048	folA	432	0	0	0	0	0	0	1	1
b0049	apaH	757	24.1	17.7	-0.43	36441.8	26743	-6.4	0.2577	1
b0050	apaG	340	58.4	60.6	0.05	39713.5	41235.1	2.2	0.915	1
b0051	rsmA	738	10.3	3.7	-1.25	15233.8	5527.89	-6.6	0.0095	0.24841
b0052	pdxA	890	84.4	68.9	-0.29	150221	122659	-15.5	0.4198	1
b0053	surA	1157	32.3	14.4	-1.11	74725.9	33316.8	-17.9	0.0337	0.57227
b0054	lptD	2119	0	0	0	0	0	0	1	1
b0055	djlA	734	185.2	206	0.15	271801	302391	20.8	0.5605	1
b0056	yabP	585	2367.6	2304	-0.04	2.77005e+06	2.69567e+06	-63.6	0.8711	1
b0057	yabQ	143	602.1	604.9	0.01	172196	173008	2.8	0.9925	1
b0058	rluA	594	163.3	156.2	-0.06	193958	185558	-7.1	0.8233	1
b0059	rapA	2615	143.3	112.4	-0.35	749672	587600	-31	0.053	0.75795
b0060	polB	2116	120.7	126.9	0.07	510698	537102	6.2	0.7218	1
b0061	araD	626	114.9	112.5	-0.03	143813	140887	-2.3	0.938	1
b0062	araA	1351	118.5	126.3	0.09	320262	341235	7.8	0.6831	1
b0063	araB	1531	111.2	111.2	0	340576	340638	0	0.9989	1
b0064	araC	791	88.6	87.1	-0.03	140187	137749	-1.5	0.9445	1
b0065	yabI	687	101.6	116	0.19	139595	159412	14.4	0.5636	1
b0066	thiQ	629	141.8	139.5	-0.02	178376	175548	-2.2	0.9477	1
b0067	thiP	1449	121.5	121.7	0	352010	352739	0.3	0.9897	1
b0068	thiB	884	47.3	58.7	0.31	83562.6	103835	11.5	0.3367	1
b0069	sgrR	1490	65.4	76.9	0.23	194782	229183	11.5	0.3871	1
b0070	setA	1061	274	283.8	0.05	581447	602241	9.8	0.8039	1
b0071	leuD	544	118.5	131.8	0.15	128931	143426	13.3	0.6823	1
b0072	leuC	1261	122.3	132.6	0.12	308492	334363	10.3	0.7035	1
b0073	leuB	982	98	113.6	0.21	192465	223058	15.6	0.463	1
b0074	leuA	1414	135	148.7	0.14	381830	420568	13.7	0.526	1
b0075	leuL	77	1919.1	2125.6	0.15	295538	327341	206.5	0.7063	1
b0076	leuO	849	1084	1178.5	0.12	1.84061e+06	2.0011e+06	94.5	0.4003	1
b0077	ilvI	1551	175.6	172.7	-0.02	544613	535757	-2.9	0.9028	1
b0078	ilvH	442	320.7	334.8	0.06	283496	295966	14.1	0.8871	1
b0080	cra	903	109.7	68.7	-0.67	198172	124153	-41	0.0278	0.50974
b0081	mraZ	413	104.6	123.4	0.24	86431.7	101893	18.7	0.7527	1
b0082	rsmH	846	12.6	10.6	-0.23	21260.1	17928.3	-2	0.6887	1
b0083	ftsL	328	0.4	0	-0.53	293.8	0	-0.4	1	1
b0084	ftsI	1589	0.3	0	-0.38	954.8	0	-0.3	0.5066	1
b0085	murE	1338	0	0.1	0.08	0	149.4	0.1	0.5025	1
b0086	murF	1223	0	0	0	0	0	0	1	1
b0087	mraY	973	0.1	0	-0.14	196.1	0	-0.1	1	1
b0088	murD	1185	0	0	-0.04	73.4	0	0	1	1
b0089	ftsW	1119	1.1	1.4	0.18	2498.7	3137.45	0.3	0.7477	1
b0090	murG	960	0	0	0	0	0	0	1	1
b0091	murC	1328	0	0	0	0	0	0	1	1
b0092	ddlB	829	49.4	65.5	0.4	81875	108616	16.1	0.3643	1
b0093	ftsQ	747	0.4	0	-0.53	661.4	0	-0.4	0.5048	1
b0094	ftsA	1135	0	0	0	0	0	0	1	1
b0095	ftsZ	1036	0	0	0	0	0	0	1	1
b0096	lpxC	826	1.1	1.1	-0.02	1836.9	1792.83	0	0.9954	1
b0097	secM	461	5.9	5	-0.2	5438.7	4631.48	-0.9	0.8429	1
b0098	secA	2434	2.7	2.1	-0.29	13349.1	10010	-0.7	0.5671	1
b0099	mutT	350	107.2	100.7	-0.09	75038.3	70518	-6.5	0.8527	1
b0101	yacG	178	51.8	43.6	-0.24	18446.6	15537.9	-8.2	0.8136	1
b0102	zapD	668	85.5	99.5	0.22	114285	132968	14	0.5739	1
b0103	coaE	559	0	0	0	0	0	0	1	1
b0104	guaC	938	98.3	108.9	0.15	184329	204233	10.6	0.6315	1
b0106	hofC	1081	58.8	59.2	0.01	127200	128038	0.4	0.9779	1
b0107	hofB	1246	77.4	90.6	0.23	192859	225897	13.3	0.46	1
b0108	ppdD	397	89.9	96.3	0.1	71343.7	76494.1	6.5	0.8306	1
b0109	nadC	804	92.2	82.9	-0.15	148251	133267	-9.3	0.6197	1
b0110	ampD	496	123.2	132.2	0.1	122180	131175	9.1	0.84	1
b0111	ampE	769	102	107.2	0.07	156842	164940	5.3	0.8223	1
b0112	aroP	1236	78.4	95.4	0.28	193911	235757	16.9	0.2665	1
b0113	pdhR	687	29.8	27.4	-0.12	40956.8	37649.4	-2.4	0.7725	1
b0114	aceE	2396	0	0.2	0.21	0	747.01	0.2	0.5045	1
b0115	aceF	1703	0	0	0	0	0	0	1	1
b0116	lpd	1281	0	0	0	0	0	0	1	1
b0117	yacH	1668	88.9	83.7	-0.09	296488	279233	-5.2	0.6986	1
b0118	acnB	2338	1.2	0.9	-0.19	5412	4183.27	-0.3	0.496	1
b0119	yacL	325	126.7	161.6	0.35	82364.9	105030	34.9	0.4809	1
b0120	speD	715	72.4	69.7	-0.05	103467	99651.5	-2.7	0.8853	1
b0121	speE	779	48.1	50.4	0.07	74941.3	78585.7	2.3	0.8619	1
b0122	yacC	312	36.8	32.1	-0.19	22980.8	20019.9	-4.7	0.6836	1
b0123	cueO	1395	60.8	62.5	0.04	169683	174353	1.7	0.8928	1
b0124	gcd	2151	90.9	106.9	0.23	391163	459711	15.9	0.3934	1
b0125	hpt	483	71.8	86.3	0.26	69353.9	83366.6	14.5	0.5467	1
b0126	can	595	0.9	1.6	0.48	1052.9	1942.23	0.7	0.7479	1
b0127	yadG	833	90.1	91.7	0.02	150110	152689	1.5	0.9405	1
b0128	yadH	693	68.1	63	-0.11	94396.9	87251.1	-5.2	0.764	1
b0129	yadI	397	95.9	83.5	-0.2	76131.1	66334.7	-12.3	0.866	1
b0130	yadE	1106	55.4	57.7	0.06	122496	127590	2.3	0.8203	1
b0131	panD	343	59	79.7	0.43	40500	54681.3	20.7	0.5238	1
b0132	rpnC	811	103.2	104.2	0.01	167456	168974	0.9	0.9674	1
b0133	panC	766	103.2	118.8	0.2	158103	181972	15.6	0.6658	1
b0134	panB	715	72.2	82.5	0.19	103259	118028	10.3	0.686	1
b0135	yadC	1115	622.3	663.3	0.09	1.38771e+06	1.47923e+06	41	0.7177	1
b0136	yadK	537	148.4	143.1	-0.05	159421	153735	-5.3	0.8451	1
b0137	yadL	544	704.1	748.8	0.09	766080	814692	44.7	0.71	1
b0138	yadM	512	597.1	683.4	0.19	611464	699801	86.3	0.4005	1
b0139	htrE	2338	904.1	972.3	0.1	4.22773e+06	4.54662e+06	68.2	0.354	1
b0140	yadV	667	651.7	695	0.09	869319	927192	43.4	0.5901	1
b0141	yadN	525	587.1	599	0.03	616464	628985	11.9	0.9189	1
b0142	folK	432	20.5	26.8	0.37	17711.8	23157.4	6.3	0.598	1
b0143	pcnB	1258	7	2.5	-1.2	17734.2	6274.91	-4.6	0.0038	0.12081
b0144	gluQ	833	49.3	59.9	0.27	82217	99800.9	10.6	0.3465	1
b0145	dksA	410	15.5	1.5	-2.74	12689.1	1195.22	-14	0	0
b0146	sfsA	633	170.7	161	-0.08	216046	203785	-9.7	0.8083	1
b0147	thpR	477	59	66.7	0.18	56250.1	63645.5	7.8	0.7452	1
b0148	hrpB	2186	71.7	81.2	0.18	313524	354831	9.4	0.3717	1
b0149	mrcB	2281	37.9	33.4	-0.18	172684	152241	-4.5	0.4866	1
b0150	fhuA	2018	111.6	113.1	0.02	450319	456425	1.5	0.9215	1
b0151	fhuC	718	69.4	79.5	0.19	99614.3	114144	10.1	0.5803	1
b0152	fhuD	801	48.1	52.6	0.13	77004.3	84263	4.5	0.7389	1
b0153	fhuB	1783	74.9	81.4	0.12	267006	290140	6.5	0.648	1
b0154	hemL	1153	0	0	0	0	0	0	1	1
b0155	clcA	1278	87.8	97	0.14	224534	248008	9.2	0.6134	1
b0156	erpA	309	0	0	0	0	0	0	1	1
b0157	yadS	560	46.4	56.2	0.27	51914.5	62898.4	9.8	0.5664	1
b0158	btuF	721	38.7	40.7	0.07	55859	58715.2	2	0.8782	1
b0159	mtn	629	0	0	0	0	0	0	1	1
b0160	dgt	1366	701	765.9	0.13	1.91518e+06	2.09238e+06	64.9	0.4951	1
b0161	degP	1281	71.9	57.7	-0.31	184245	147759	-14.2	0.1948	1
b0162	cdaR	1042	95.3	104.3	0.13	198598	217381	9	0.6726	1
b0163	yaeH	347	71.6	77.3	0.11	49712.8	53635.5	5.7	0.8604	1
b0164	yaeI	731	139.5	171	0.29	203986	249950	31.4	0.3407	1
b0166	dapD	741	0	0	0	0	0	0	1	1
b0167	glnD	2405	0.7	0.5	-0.18	3185	2241.04	-0.2	0.6599	1
b0168	map	715	4.1	1.6	-0.98	5806	2241.04	-2.5	0.4038	1
b0169	rpsB	652	0	0	0	0	0	0	1	1
b0170	tsf	766	0.1	0	-0.09	98.1	0	-0.1	1	1
b0171	pyrH	652	0	0	0	0	0	0	1	1
b0172	frr	502	0	0	0	0	0	0	1	1
b0173	dxr	1077	0	0	0	0	0	0	1	1
b0174	ispU	684	0	0	0	0	0	0	1	1
b0175	cdsA	772	5.8	16.5	1.38	8891.9	25547.8	10.8	0.5025	1
b0176	rseP	1217	0	0	0	0	0	0	1	1
b0177	bamA	2189	0	0	0	0	0	0	1	1
b0178	skp	436	27.2	10.6	-1.28	23743.5	9262.96	-16.6	0.3199	1
b0179	lpxD	922	0	0	0	0	0	0	1	1
b0180	fabZ	410	0	0	0	0	0	0	1	1
b0181	lpxA	709	0	0	0	0	0	0	1	1
b0182	lpxB	1033	0	0	0	0	0	0	1	1
b0183	rnhB	537	11.3	15	0.39	12101.2	16135.5	3.8	0.4101	1
b0184	dnaE	3133	0	0	0	0	0	0	1	1
b0185	accA	864	0	0	0	0	0	0	1	1
b0186	ldcC	1926	54.2	63	0.21	208835	242630	8.8	0.3785	1
b0187	yaeR	350	44.3	58.3	0.39	31014.1	40786.9	14	0.5378	1
b0188	tilS	1169	0	0	0	0	0	0	1	1
b0189	rof	229	71.6	83.5	0.22	32776.9	38247	11.9	0.7459	1
b0190	yaeQ	490	57.2	73.3	0.35	56028	71862.6	16.2	0.4643	1
b0191	arfB	379	53	65.2	0.29	40204.1	49452.2	12.2	0.5491	1
b0192	nlpE	639	59.5	67.2	0.17	76042.3	85906.4	7.7	0.6396	1
b0193	yaeF	741	75.6	93.8	0.31	112108	138944	18.1	0.4137	1
b0194	proS	1547	0	0	0	0	0	0	1	1
b0195	trmO	636	51.3	51.4	0	65242.9	65438.3	0.2	0.9929	1
b0196	rcsF	363	124.5	130.9	0.07	90381.5	95020	6.4	0.871	1
b0197	metQ	734	38.7	31.1	-0.31	56837.3	45717.2	-7.6	0.4705	1
b0198	metI	588	165.4	170.4	0.04	194504	200349	5	0.8989	1
b0199	metN	928	87.5	106.7	0.28	162377	198108	19.3	0.456	1
b0200	gmhB	518	3.3	0.3	-1.74	3428.5	298.81	-3	0.0052	0.15739
b0201	rrsH	1386	89.9	50.9	-0.81	249144	141036	-39	0	0
b0202	ileV	69	117.2	100.7	-0.22	16168.3	13894.4	-16.5	0.7017	1
b0203	alaV	68	48.3	43.9	-0.13	6565.4	5976.1	-4.3	0.8931	1
b0204	rrlH	2612	97.2	66	-0.55	507876	344970	-31.2	0.0002	0.01016
b0205	rrfH	108	34.5	29.1	-0.24	7447.5	6274.91	-5.4	0.7592	1
b0206	aspU	69	62.3	49.8	-0.32	8598.8	6872.52	-12.5	0.6904	1
b0207	dkgB	722	58.8	68.2	0.21	84909.6	98456.2	9.4	0.6494	1
b0208	yafC	823	126.7	125.3	-0.02	208601	206325	-1.4	0.961	1
b0209	yafD	721	74.8	76.3	0.03	107874	109960	1.4	0.937	1
b0210	yafE	560	45.1	42.4	-0.09	50521.1	47510	-2.7	0.8443	1
b0211	mltD	1223	74.8	70.1	-0.09	182851	171365	-4.7	0.7773	1
b0212	gloB	680	40	38.4	-0.06	54458.4	52290.9	-1.6	0.9122	1
b0213	yafS	649	52.7	72.4	0.45	68447.9	93974.2	19.7	0.4442	1
b0214	rnhA	420	0.4	0.4	0.01	294.2	298.81	0	1	1
b0215	dnaQ	658	1.5	0	-1.33	1983.5	0	-1.5	0.0023	0.08331
b0216	aspV	69	505.9	507.8	0.01	69815.9	70069.8	1.8	0.9891	1
b0217	yafT	706	162.7	164	0.01	229742	231574	1.3	0.9668	1
b0219	yafV	693	79	71.5	-0.14	109560	99053.9	-7.6	0.75	1
b0220	ivy	426	149.5	149.9	0	127382	127739	0.4	0.991	1
b0221	fadE	2199	48.9	48.6	-0.01	215231	213944	-0.3	0.9715	1
b0222	lpcA	521	0.6	0	-0.65	587.6	0	-0.6	0.0458	0.69312
b0223	yafJ	690	71.8	91.2	0.34	99143.3	125797	19.3	0.3608	1
b0224	yafK	667	181.6	177.7	-0.03	242308	237102	-3.9	0.9099	1
b0225	yafQ	251	265.7	302.4	0.19	133389	151793	36.7	0.7352	1
b0226	dinJ	235	354.1	396.7	0.16	166412	186454	42.6	0.6658	1
b0227	yafL	674	72.3	76.8	0.09	97527.4	103536	4.5	0.7964	1
b0228	rayT	448	186.6	181.1	-0.04	167200	162251	-5.5	0.9302	1
b0231	dinB	950	105.6	98.8	-0.1	200562	187650	-6.8	0.7894	1
b0232	yafN	264	37.7	28.9	-0.37	19893.1	15239.1	-8.8	0.5338	1
b0233	yafO	359	964.6	985.7	0.03	692591	707720	21.1	0.9193	1
b0234	yafP	407	266.6	234.6	-0.18	217035	190936	-32.1	0.541	1
b0237	pepD	1312	60.8	38	-0.67	159600	99651.5	-22.8	0.0062	0.17791
b0238	gpt	413	142.6	154.3	0.11	117792	127440	11.7	0.759	1
b0239	frsA	1119	127.1	129.4	0.03	284481	289542	2.3	0.922	1
b0241	phoE	950	714.6	706.1	-0.02	1.35768e+06	1.34163e+06	-8.4	0.9193	1
b0242	proB	992	91	86.7	-0.07	180500	171962	-4.3	0.8016	1
b0243	proA	1128	79.4	82.9	0.06	179148	187052	3.5	0.8422	1
b0244	thrW	68	5.4	7.7	0.44	734.8	1045.82	2.3	0.676	1
b0245	ykfI	306	117.6	120.1	0.03	71974.5	73506	2.5	0.956	1
b0246	yafW	286	297.5	297	0	170170	169871	-0.5	0.9944	1
b0247	ykfG	429	55.2	54.2	-0.03	47382.8	46464.2	-1.1	0.9598	1
b0248	yafX	413	155.8	155.9	0	128710	128785	0.1	0.999	1
b0249	ykfF	216	153.2	99.3	-0.62	66195.6	42878.5	-54	0.2968	1
b0250	ykfB	420	77.6	95.5	0.3	65184.1	80229.1	17.9	0.5439	1
b0251	yafY	398	82.6	93.7	0.18	65749.5	74551.9	11.1	0.6835	1
b0252	yafZ	738	144.6	138	-0.07	213370	203636	-6.6	0.8298	1
b0253	ykfA	776	231.3	233.7	0.02	358916	362749	2.5	0.9552	1
b0254	perR	804	171	164.2	-0.06	274898	263994	-6.8	0.8239	1
b0256	insI-1	1036	185.3	169.2	-0.13	384033	350648	-16.1	0.5366	1
b0258	ykfC	1030	66.1	66.7	0.01	136266	137450	0.6	0.968	1
b0259	insH-1	915	244.2	186.1	-0.39	446937	340488	-58.2	0.0128	0.30087
b0260	mmuP	1262	69.1	71.5	0.05	174475	180478	2.4	0.8829	1
b0261	mmuM	839	139.3	151.6	0.12	233827	254432	12.3	0.7263	1
b0262	afuC	941	102.7	102.8	0	193264	193476	0.1	0.9975	1
b0264	insB-2	452	141.5	124.4	-0.18	127909	112500	-17	0.5226	1
b0265	insA-2	248	88.2	72.6	-0.28	43753.5	36006	-15.6	0.4945	1
b0266	yagB	315	216.8	230.5	0.09	136602	145219	13.7	0.8491	1
b0267	yagA	1039	107.6	118.1	0.13	223603	245468	10.5	0.5774	1
b0268	yagE	817	90.7	95.3	0.07	148183	155677	4.6	0.8587	1
b0269	yagF	1770	86.8	82.8	-0.07	307167	293128	-4	0.78	1
b0270	yagG	1243	81.7	69.5	-0.23	203186	172709	-12.3	0.4112	1
b0271	yagH	1449	85.3	85.9	0.01	247251	249054	0.6	0.9649	1
b0272	xynR	683	90.1	94.6	0.07	123139	129233	4.5	0.8525	1
b0273	argF	903	87.1	81.5	-0.09	157266	147161	-5.6	0.8063	1
b0274	insB-3	452	122.2	113	-0.11	110448	102191	-9.1	0.6825	1
b0275	insA-3	248	117.1	86.4	-0.43	58057.1	42878.5	-30.6	0.3399	1
b0276	yagJ	658	165.2	161	-0.04	217462	211853	-4.3	0.9037	1
b0277	yagK	563	1079.8	959.7	-0.17	1.21591e+06	1.08063e+06	-120.1	0.3668	1
b0278	yagL	629	203.7	161.2	-0.34	256259	202739	-42.5	0.1894	1
b0279	yagM	769	56.6	46.4	-0.28	87032.1	71414.4	-10.2	0.4514	1
b0280	yagN	397	384.7	347	-0.15	305448	275498	-37.7	0.5848	1
b0281	intF	1261	202.9	185	-0.13	511738	466584	-17.9	0.5084	1
b0282	yagP	369	163.8	143.3	-0.19	120912	105777	-20.5	0.6431	1
b0283	paoD	861	141.7	142.9	0.01	244067	246066	1.2	0.9739	1
b0284	paoC	1979	94	81.5	-0.2	372068	322411	-12.5	0.378	1
b0285	paoB	861	92.2	86.2	-0.1	158841	148506	-6	0.7807	1
b0286	paoA	620	152.9	144.6	-0.08	189593	179283	-8.3	0.8145	1
b0287	yagU	553	1183.2	1094.2	-0.11	1.30857e+06	1.21016e+06	-89	0.4633	1
b0288	ykgJ	296	926.4	897.2	-0.05	548419	531126	-29.2	0.8716	1
b0289	ecpE	639	113.2	92	-0.3	144680	117580	-21.2	0.4804	1
b0290	ecpD	1478	82.8	86.9	0.07	244794	256823	4.1	0.8102	1
b0291	ecpC	2272	103.6	100.7	-0.04	470582	457769	-2.8	0.8576	1
b0292	ecpB	601	91.3	82.2	-0.15	109779	98755.1	-9.2	0.6985	1
b0293	ecpA	528	146.5	128.2	-0.19	154724	135359	-18.3	0.5264	1
b0294	ecpR	531	379.8	331.4	-0.2	403341	351992	-48.4	0.7346	1
b0295	ykgL	204	698.7	607.1	-0.2	285051	247709	-91.5	0.5238	1
b0296	ykgM	236	346.9	323.5	-0.1	163715	152689	-23.4	0.7708	1
b0298	insE-1	270	199.4	190.3	-0.07	107691	102789	-9.1	0.8544	1
b0299	insF-1	779	412.7	343.6	-0.26	642977	535309	-69.1	0.2578	1
b0301	rclC	534	708.3	641	-0.14	756481	684562	-67.3	0.526	1
b0303	rclB	213	10	3.5	-1.29	4262.5	1494.03	-6.5	0.1553	1
b0304	rclA	1192	748.7	699.3	-0.1	1.78483e+06	1.66703e+06	-49.4	0.5608	1
b0305	rclR	769	736.1	629.6	-0.23	1.13216e+06	968278	-106.6	0.2441	1
b0306	ykgE	648	439.8	365.3	-0.27	569957	473457	-74.5	0.2332	1
b0307	ykgF	1284	120.1	106.2	-0.18	308462	272809	-13.9	0.5189	1
b0308	ykgG	626	177.5	164.7	-0.11	222258	206175	-12.8	0.7213	1
b0310	ykgH	601	13.8	9.9	-0.43	16559.1	11952.2	-3.8	0.338	1
b0311	betA	1503	119.1	110.9	-0.1	357968	333317	-8.2	0.7256	1
b0312	betB	1325	53.9	51.7	-0.06	142771	137002	-2.2	0.8308	1
b0313	betI	528	72.3	58	-0.31	76331.1	61255	-14.3	0.4662	1
b0314	betT	1830	121.3	102	-0.25	443931	373357	-19.3	0.263	1
b0315	pdeL	979	1193.6	1089.6	-0.13	2.33698e+06	2.13347e+06	-103.9	0.3485	1
b0316	yahB	839	738.7	690.8	-0.1	1.2396e+06	1159214	-47.9	0.6226	1
b0317	yahC	448	340.8	304	-0.16	305372	272361	-36.8	0.5942	1
b0318	yahD	544	300.1	284.8	-0.08	326540	309861	-15.3	0.7754	1
b0319	yahE	776	728.2	647.7	-0.17	1.13018e+06	1.00518e+06	-80.5	0.5614	1
b0320	yahF	1392	101	107.8	0.09	281064	300150	6.9	0.7765	1
b0321	yahG	1277	67.8	57.5	-0.23	173045	146863	-10.3	0.4879	1
b0322	yahH	267	125.7	134.9	0.1	67118.7	72012	9.2	0.8889	1
b0323	yahI	855	72.6	61.9	-0.23	124096	105926	-10.6	0.5859	1
b0324	yahJ	1243	62.8	59.9	-0.07	156017	148805	-2.9	0.8336	1
b0325	yahK	944	193.5	185.9	-0.06	365344	350946	-7.6	0.8315	1
b0326	yahL	734	159.5	126.3	-0.33	234179	185408	-33.2	0.3239	1
b0327	yahM	220	984.8	928.3	-0.09	433327	408466	-56.5	0.7967	1
b0328	yahN	604	904.7	801.1	-0.18	1.09283e+06	967680	-103.6	0.3443	1
b0329	yahO	248	980.3	920.2	-0.09	486233	456425	-60.1	0.7682	1
b0330	prpR	1427	87	76.1	-0.19	248166	217082	-10.9	0.4758	1
b0331	prpB	801	80.9	73.4	-0.14	129631	117580	-7.5	0.7372	1
b0333	prpC	1052	80.8	79.4	-0.03	170011	167032	-1.4	0.9433	1
b0334	prpD	1306	88.9	91.4	0.04	232106	238745	2.5	0.9003	1
b0335	prpE	1697	69.7	79.5	0.19	236529	269970	9.9	0.5429	1
b0336	codB	1134	87.5	91.9	0.07	198469	208416	4.4	0.8025	1
b0337	codA	1154	106.1	108.4	0.03	244947	250100	2.2	0.9293	1
b0338	cynR	810	74.9	67.8	-0.14	121405	109811	-7.2	0.7794	1
b0339	cynT	594	77.3	78.6	0.02	91853.7	93376.6	1.3	0.9695	1
b0340	cynS	423	134.2	124.3	-0.11	113520	105179	-9.9	0.8024	1
b0341	cynX	1039	99	91	-0.12	205753	189144	-8	0.6818	1
b0342	lacA	550	1317.8	1206.5	-0.13	1.4496e+06	1.32714e+06	-111.3	0.573	1
b0343	lacY	1128	726.6	665.4	-0.13	1.63913e+06	1.5012e+06	-61.1	0.3881	1
b0344	lacZ	2767	122.8	120.2	-0.03	679684	665439	-2.6	0.895	1
b0345	lacI	973	63.8	49.9	-0.35	124069	97111.6	-13.9	0.2442	1
b0346	mhpR	750	71.8	63.5	-0.17	107763	95318.8	-8.3	0.6561	1
b0347	mhpA	1497	105.4	96	-0.13	315695	287301	-9.5	0.5995	1
b0348	mhpB	849	120	134.1	0.16	203761	227689	14.1	0.6505	1
b0349	mhpC	779	87	115.8	0.41	135568	180478	28.8	0.3471	1
b0350	mhpD	728	87.9	74.3	-0.24	127948	108167	-13.6	0.5451	1
b0351	mhpF	855	63	61.2	-0.04	107662	104582	-1.8	0.9191	1
b0352	mhpE	912	77	68	-0.18	140439	124004	-9	0.5988	1
b0353	mhpT	1090	84.1	84.4	0	183284	183914	0.3	0.9899	1
b0354	yaiL	486	258.9	246.9	-0.07	251642	239940	-12	0.858	1
b0355	frmB	750	193.2	172.3	-0.16	289769	258466	-20.9	0.5664	1
b0356	frmA	998	102.8	91.2	-0.17	205136	181972	-11.6	0.5866	1
b0357	frmR	248	72.9	56.6	-0.36	36134.1	28087.7	-16.2	0.6675	1
b0358	yaiO	696	752.2	691.2	-0.12	1.04711e+06	962152	-61	0.6545	1
b0360	insC-1	328	335.8	264.9	-0.34	220254	173755	-70.9	0.1778	1
b0361	insD-1	814	409.4	333.5	-0.3	666549	542929	-75.9	0.0447	0.68826
b0363	yaiP	1077	660.2	599.8	-0.14	1422140	1.29188e+06	-60.5	0.3888	1
b0364	yaiS	502	264.3	220.1	-0.26	265367	220966	-44.2	0.4184	1
b0365	tauA	865	130.2	118.3	-0.14	225232	204681	-11.9	0.6757	1
b0366	tauB	690	75.8	59.7	-0.34	104607	82320.8	-16.1	0.5727	1
b0367	tauC	744	46.7	44.1	-0.08	69550	65587.7	-2.7	0.8927	1
b0368	tauD	766	68	73.9	0.12	104187	113247	5.9	0.7502	1
b0369	hemB	877	0	0	0	0	0	0	1	1
b0372	insF-2	779	343.9	280	-0.3	535798	436255	-63.9	0.106	1
b0373	insE-2	270	185.7	165.4	-0.17	100297	89342.7	-20.3	0.6265	1
b0375	iprA	560	304.3	265.1	-0.2	340762	296863	-39.2	0.532	1
b0376	ampH	1042	285.9	306.8	0.1	595747	639443	21	0.6368	1
b0377	sbmA	1099	130	117.7	-0.14	285742	258616	-12.3	0.6303	1
b0378	yaiW	985	90.9	85.9	-0.08	179023	169273	-4.9	0.8189	1
b0379	yaiY	277	95.6	106.3	0.15	52967	58864.6	10.6	0.7795	1
b0380	yaiZ	191	105.8	97	-0.12	40396.6	37051.8	-8.8	0.8061	1
b0381	ddlA	985	120.6	122.5	0.02	237567	241285	1.9	0.9389	1
b0382	iraP	235	1380.4	1385	0	648775	650947	4.6	0.9884	1
b0383	phoA	1274	196.8	196	-0.01	501431	499453	-0.8	0.981	1
b0384	psiF	289	82.4	68.2	-0.27	47620.6	39442.3	-14.1	0.6922	1
b0385	dgcC	1004	94.4	103.6	0.13	189515	207968	9.2	0.6599	1
b0386	proC	728	44.1	42.9	-0.04	64254.9	62450.2	-1.2	0.9075	1
b0387	yaiI	413	84.6	84.3	0	69838.8	69621.6	-0.3	0.9926	1
b0388	aroL	471	61.2	67.6	0.14	57666.3	63645.5	6.3	0.7837	1
b0389	yaiA	172	334.5	268.8	-0.31	115066	92480.1	-65.7	0.5244	1
b0390	aroM	610	220.6	218.8	-0.01	269153	266982	-1.8	0.9709	1
b0391	ppnP	255	555.3	587.4	0.08	283213	299552	32	0.8325	1
b0393	rdgC	820	169.8	217.7	0.36	278391	357072	48	0.3005	1
b0394	mak	817	106.3	90.3	-0.23	173665	147610	-15.9	0.5929	1
b0396	araJ	1065	427.1	475.1	0.15	909818	1.0119e+06	47.9	0.4445	1
b0397	sbcC	2831	50.6	54.6	0.11	286598	308964	4	0.6842	1
b0398	sbcD	1081	103.7	107	0.05	224116	231424	3.4	0.8673	1
b0399	phoB	620	66	64.2	-0.04	81897.5	79631.5	-1.8	0.9044	1
b0400	phoR	1166	87.9	90.4	0.04	204988	210807	2.5	0.9018	1
b0401	brnQ	1188	120	97.3	-0.3	285206	231275	-22.7	0.2682	1
b0402	proY	1236	72.8	72.9	0	179870	180179	0.1	0.9945	1
b0403	malZ	1633	68.8	66.4	-0.05	224805	216783	-2.5	0.8541	1
b0404	acpH	522	82.1	93.9	0.19	85669	98008	11.8	0.7258	1
b0405	queA	963	22.4	29.9	0.4	43238.3	57520	7.4	0.3093	1
b0406	tgt	1014	28.2	20.6	-0.43	57116.1	41832.7	-7.5	0.2912	1
b0407	yajC	299	2.4	1	-0.77	1445.4	597.61	-1.4	0.2506	1
b0408	secD	1662	0.7	1.8	0.77	2229.1	6125.5	1.2	0.4985	1
b0409	secF	874	5.4	2.9	-0.72	9505.5	5079.69	-2.5	0.6234	1
b0410	yajD	312	82.4	76.1	-0.11	51394.7	47510	-6.2	0.8439	1
b0411	tsx	795	94.7	89.9	-0.07	150497	142978	-4.7	0.8272	1
b0412	yajI	486	73.1	72.1	-0.02	71022.1	70069.8	-1	0.9573	1
b0413	nrdR	404	7.9	3.5	-0.97	6343.7	2838.65	-4.3	0.2313	1
b0414	ribD	992	0	0	0	0	0	0	1	1
b0415	ribE	423	0	0	0	0	0	0	1	1
b0416	nusB	378	0.3	1.8	1.11	220.3	1344.62	1.5	0.5012	1
b0417	thiL	880	0	0	0	0	0	0	1	1
b0418	pgpA	467	14.6	15.5	0.08	13671.4	14492	0.9	0.9111	1
b0419	yajO	877	51.1	50.5	-0.02	89542.9	88595.7	-0.5	0.9718	1
b0420	dxs	1675	0	0	0	0	0	0	1	1
b0421	ispA	810	0	0	0	0	0	0	1	1
b0422	xseB	217	2.8	1.7	-0.47	1200.8	747.01	-1	0.6907	1
b0423	thiI	1303	32.4	31.6	-0.03	84374.1	82320.8	-0.8	0.934	1
b0424	yajL	531	17.4	18.7	0.1	18471.2	19870.5	1.3	0.9042	1
b0425	panE	820	24.2	27.7	0.19	39710.6	45418.4	3.5	0.775	1
b0426	yajQ	442	36.3	25.2	-0.51	32117.3	22261	-11.1	0.3871	1
b0427	yajR	1227	31.6	33.1	0.06	77658.9	81275	1.5	0.8599	1
b0428	cyoE	801	28.5	12	-1.18	45730.9	19272.9	-16.5	0.0056	0.16498
b0429	cyoD	296	4.8	1.5	-1.22	2865.9	896.42	-3.3	0.0961	1
b0430	cyoC	553	13.4	8.2	-0.64	14772	9113.55	-5.1	0.2361	1
b0431	cyoB	1792	31.7	18.1	-0.78	113761	64840.7	-13.6	0.003	0.10277
b0432	cyoA	852	124.2	68.8	-0.84	211623	117281	-55.4	0.0008	0.03399
b0433	ampG	1328	101.7	104.1	0.03	270000	276395	2.4	0.8853	1
b0434	yajG	521	116.7	114.6	-0.03	121588	119373	-2.1	0.9451	1
b0435	bolA	286	176.9	197.7	0.16	101178	113098	20.8	0.7706	1
b0436	tig	1169	57.8	43.9	-0.39	135190	102640	-13.9	0.3111	1
b0437	clpP	560	13.8	8.7	-0.61	15456.6	9711.16	-5.1	0.2289	1
b0438	clpX	1147	19.5	11.1	-0.76	44779.3	25547.8	-8.4	0.0366	0.60349
b0439	lon	2119	3.7	0	-2.22	15522.6	0	-3.7	0	0
b0440	hupB	245	172.3	130.8	-0.4	84442.2	64093.7	-41.5	0.6005	1
b0441	ppiD	1684	57.7	59	0.03	194465	198705	1.3	0.9198	1
b0442	ybaV	334	84.6	78.3	-0.11	56494	52290.9	-6.3	0.845	1
b0443	fadM	359	102.1	104.9	0.04	73276.6	75298.9	2.8	0.9275	1
b0444	queC	626	102.6	102.3	-0.01	128498	128038	-0.4	0.9905	1
b0445	ybaE	1531	46.8	46.2	-0.02	143339	141335	-0.7	0.954	1
b0446	cof	737	25	41.9	0.72	36916.4	61703.2	16.8	0.0811	0.95314
b0447	decR	413	30.9	28.4	-0.12	25524.4	23456.2	-2.5	0.8519	1
b0448	mdlA	1595	55.3	56.8	0.04	176449	181225	1.5	0.9171	1
b0449	mdlB	1602	58.7	59.4	0.02	187955	190339	0.7	0.9515	1
b0450	glnK	305	29.7	45.1	0.59	18103.6	27490.1	15.4	0.326	1
b0451	amtB	1157	73.1	82.1	0.17	169085	189891	9	0.5897	1
b0452	tesB	775	20.3	13.7	-0.54	31510.1	21215.2	-6.6	0.2393	1
b0453	ybaY	515	56.1	50.9	-0.14	57813.5	52440.3	-5.2	0.7562	1
b0454	atl	350	59.4	46.5	-0.35	41598.2	32569.8	-12.9	0.6339	1
b0455	ffs	102	0	0	0	0	0	0	1	1
b0456	ybaA	318	32	23	-0.46	20334.5	14641.5	-9	0.6244	1
b0457	pdeB	1395	351.1	362.9	0.05	979638	1.0125e+06	11.8	0.7996	1
b0458	ylaC	423	149.3	154.2	0.05	126333	130428	4.8	0.9048	1
b0459	maa	496	515.2	553.3	0.1	511055	548905	38.2	0.6109	1
b0460	hha	197	529.3	588.1	0.15	208557	231723	58.8	0.6417	1
b0461	tomB	337	505.3	518.3	0.04	340573	349303	13	0.9105	1
b0462	acrB	2834	93.5	49.6	-0.9	529762	281026	-43.9	0	0
b0463	acrA	1074	101.6	51.5	-0.97	218213	110707	-50	0.0007	0.03003
b0464	acrR	582	444.6	376.2	-0.24	517564	437899	-68.4	0.4017	1
b0465	mscK	3025	85.8	90.7	0.08	519165	548905	4.9	0.6942	1
b0466	ybaM	144	36.2	19.7	-0.85	10435.7	5677.3	-16.5	0.443	1
b0467	priC	474	59.6	66.8	0.16	56519.3	63346.7	7.2	0.8082	1
b0468	ybaN	340	61	91	0.57	41450.2	61852.6	30	0.368	1
b0469	apt	496	29.1	34.8	0.25	28880.6	34512	5.7	0.6573	1
b0470	dnaX	1738	0	0	0	0	0	0	1	1
b0471	ybaB	296	36.5	18.7	-0.93	21604.5	11055.8	-17.8	0.185	1
b0472	recR	544	25.5	24.3	-0.07	27754.6	26444.2	-1.2	0.8795	1
b0473	htpG	1687	82.9	82.7	0	279620	278934	-0.2	0.9904	1
b0474	adk	579	0	0	0	0	0	0	1	1
b0475	hemH	865	0	0	0	0	0	0	1	1
b0476	aes	864	64.1	71.1	0.15	110733	122809	7	0.7115	1
b0477	gsk	1173	127	113.9	-0.16	298019	267132	-13.2	0.6188	1
b0478	ybaL	1509	84.2	83.7	-0.01	254243	252490	-0.6	0.9736	1
b0479	fsr	1099	45.8	39.4	-0.21	100758	86504.1	-6.5	0.581	1
b0480	ushA	1487	55.3	56.1	0.02	164580	166733	0.7	0.9501	1
b0481	ybaK	432	55	55.2	0.01	47477.6	47659.4	0.2	0.993	1
b0482	ybaP	715	72	84.5	0.23	102994	120867	12.5	0.6562	1
b0483	ybaQ	306	57.7	51.8	-0.15	35301.6	31673.3	-5.9	0.7911	1
b0484	copA	2253	70.7	73.2	0.05	318566	329881	2.5	0.8389	1
b0485	glsA	839	119.1	149.2	0.32	199835	250399	30.1	0.5378	1
b0486	ybaT	1163	50.3	49.5	-0.02	117028	115189	-0.8	0.9527	1
b0487	cueR	366	11.5	11.2	-0.04	8454.1	8217.14	-0.3	0.9613	1
b0488	ybbJ	413	117.5	141.4	0.27	97038.6	116833	24	0.6607	1
b0489	qmcA	826	88.5	84.3	-0.07	146259	139243	-4.2	0.832	1
b0490	fetA	610	495.2	382.6	-0.37	604189	466733	-112.7	0.1206	1
b0491	fetB	702	398.7	300.7	-0.41	559798	422211	-98	0.0554	0.77472
b0492	cnoX	769	96	94.7	-0.02	147719	145667	-1.3	0.9525	1
b0493	ybbO	728	72.2	54.4	-0.4	105095	79183.3	-17.8	0.3092	1
b0494	tesA	563	90.1	87.3	-0.04	101417	98306.9	-2.8	0.9391	1
b0495	ybbA	617	26.4	22.2	-0.25	32634.3	27340.7	-4.3	0.6561	1
b0496	ybbP	2173	75	68.3	-0.13	326167	297012	-6.7	0.5611	1
b0497	rhsD	3853	197.4	198.9	0.01	1.52107e+06	1.53242e+06	1.5	0.9406	1
b0498	ybbC	331	33.2	25.5	-0.37	21996.7	16882.5	-7.7	0.6198	1
b0502	ylbG	334	104.9	89.7	-0.22	70044.5	59910.4	-15.2	0.661	1
b0503	selU	985	52.6	56.2	0.09	103674	110707	3.6	0.7971	1
b0504	allS	833	57.3	64.5	0.17	95443.4	107420	7.2	0.6392	1
b0505	allA	433	41.8	48.3	0.21	36158.7	41832.7	6.6	0.7044	1
b0506	allR	734	74.3	65.2	-0.19	109110	95767	-9.1	0.6571	1
b0507	gcl	1602	158.7	170.9	0.11	508349	547411	12.2	0.6341	1
b0508	hyi	699	189.7	171.8	-0.14	265181	240239	-17.8	0.5866	1
b0509	glxR	791	555	552.1	-0.01	877933	873407	-2.9	0.9676	1
b0511	ybbW	1309	411.6	412.4	0	1.07767e+06	1.07973e+06	0.8	0.9915	1
b0512	allB	1224	139	140.1	0.01	340239	343028	1.1	0.9673	1
b0513	ybbY	1170	481.5	463.5	-0.05	1126806	1.08466e+06	-18	0.7458	1
b0514	glxK	1030	212	201.5	-0.07	436635	415040	-10.5	0.7915	1
b0515	allE	706	1048.7	1016.2	-0.05	1.48082e+06	1.43486e+06	-32.6	0.8146	1
b0516	allC	1112	501	524.2	0.07	1.1143e+06	1.16579e+06	23.2	0.6651	1
b0517	allD	944	187.1	192.8	0.04	353240	363944	5.7	0.8564	1
b0518	fdrA	1500	95.3	89.4	-0.09	285785	268327	-5.8	0.6976	1
b0520	ylbF	734	117.7	102.7	-0.2	172833	150747	-15	0.5892	1
b0521	ybcF	804	59.1	59.5	0.01	95084.7	95617.6	0.3	0.9844	1
b0522	purK	960	54.2	58	0.1	104067	111305	3.8	0.7855	1
b0523	purE	458	64.1	79.1	0.3	58705.6	72460.2	15	0.4474	1
b0524	lpxH	649	0	0	0	0	0	0	1	1
b0525	ppiB	445	0.4	0	-0.5	367.2	0	-0.4	1	1
b0526	cysS	1246	0	0	0	0	0	0	1	1
b0527	ybcI	468	49.9	50.1	0.01	46715	46912.4	0.2	0.989	1
b0528	ybcJ	191	8.1	5.9	-0.4	3085.5	2241.04	-2.2	0.6577	1
b0529	folD	779	2.2	5	0.92	3356.2	7768.93	2.8	0.4985	1
b0530	sfmA	487	150.3	129.8	-0.21	146415	126395	-20.6	0.5935	1
b0531	sfmC	623	139.7	109.5	-0.35	174116	136404	-30.3	0.1865	1
b0532	sfmD	2342	474.8	464.4	-0.03	2.22389e+06	2.1753e+06	-10.4	0.802	1
b0533	sfmH	884	425.6	397.4	-0.1	752477	702640	-28.2	0.7511	1
b0534	sfmF	464	407.6	381.9	-0.09	378216	354383	-25.7	0.7279	1
b0535	fimZ	569	150.1	139.8	-0.1	170846	159114	-10.3	0.7682	1
b0536	argU	69	1.6	3.2	0.71	220.3	448.21	1.7	0.345	1
b0537	intD	1046	169.4	177.8	0.07	354423	371863	8.3	0.7874	1
b0540	insE-3	270	153.5	129.5	-0.24	82878.7	69920.4	-24	0.4967	1
b0541	insF-3	779	355.2	283.4	-0.32	553340	441484	-71.8	0.2383	1
b0543	emrE	299	886.9	906.9	0.03	530354	542331	20	0.9041	1
b0544	ybcK	1373	9.9	9.2	-0.1	27192	25249	-0.7	0.8703	1
b0545	ybcL	496	448.8	444	-0.02	445168	440439	-4.8	0.9414	1
b0546	ybcM	718	64.1	60.7	-0.08	92108.6	87101.7	-3.5	0.8037	1
b0547	ybcN	410	135	124.8	-0.11	110706	102341	-10.2	0.835	1
b0548	ninE	153	120.9	132.8	0.13	36986.6	40637.5	11.9	0.8619	1
b0549	ybcO	261	116	137.1	0.24	60533.3	71563.8	21.1	0.6425	1
b0550	rusA	325	196.6	168.5	-0.22	127806	109512	-28.1	0.5556	1
b0551	ybcQ	344	521.6	514.4	-0.02	358834	353935	-7.1	0.94	1
b0552	insH-2	915	233.3	175.7	-0.41	426896	321514	-57.6	0.0035	0.11457
b0554	essD	194	936.4	945.7	0.01	363332	366933	9.3	0.9606	1
b0555	rrrD	448	682.7	683.1	0	611685	612102	0.5	0.9956	1
b0556	rzpD	414	486.6	497.6	0.03	402886	412052	11.1	0.911	1
b0557	borD	264	419.8	356	-0.24	221632	187948	-63.8	0.4833	1
b0558	ybcV	369	41.8	42.9	0.04	30844.8	31673.3	1.1	0.9653	1
b0559	ybcW	185	884.6	814.8	-0.12	327316	301494	-69.8	0.7611	1
b0560	nohD	490	101.6	90.3	-0.17	99593.9	88446.3	-11.4	0.7881	1
b0561	tfaD	506	217.9	188.1	-0.21	220536	190339	-29.8	0.5519	1
b0563	tfaX	166	1035.8	1046.7	0.02	343896	347510	10.9	0.9657	1
b0564	appY	674	0.1	0	-0.1	98.1	0	-0.1	1	1
b0565	ompT	858	611.4	624.8	0.03	1.04915e+06	1.07211e+06	13.4	0.8593	1
b0566	envY	684	249.3	243.8	-0.03	341074	333466	-5.6	0.8803	1
b0567	ybcH	801	76.2	79.9	0.07	122127	128038	3.7	0.869	1
b0568	nfrA	2675	74.7	75.4	0.01	399864	403387	0.7	0.9517	1
b0569	nfrB	2014	129.6	131	0.02	521886	527839	1.5	0.9447	1
b0570	cusS	1297	75.7	88.5	0.22	196466	229632	12.8	0.5036	1
b0571	cusR	614	89.6	101.6	0.18	110090	124751	11.9	0.7422	1
b0572	cusC	1236	443	452	0.03	1.09498e+06	1.11738e+06	9.1	0.8512	1
b0573	cusF	299	1237.4	1159.2	-0.09	739957	693228	-78.1	0.7592	1
b0574	cusB	1100	99.8	91.5	-0.12	219529	201245	-8.3	0.5907	1
b0575	cusA	2828	66.2	67.1	0.02	374582	379333	0.8	0.9431	1
b0576	pheP	1239	91.7	76	-0.27	227116	188247	-15.7	0.3815	1
b0577	ybdG	1122	999	975.7	-0.03	2.24181e+06	2.18949e+06	-23.3	0.8197	1
b0578	nfsB	588	250.5	279.9	0.16	294567	329134	29.4	0.593	1
b0579	ybdF	331	150.8	203.8	0.43	99855.6	134910	53	0.5056	1
b0580	ybdJ	223	49.6	43.5	-0.18	22121.2	19422.3	-6.1	0.8232	1
b0581	ybdK	1007	60.8	58.8	-0.05	122468	118476	-2	0.8973	1
b0582	insL-2	1001	135.3	109.8	-0.3	270864	219771	-25.5	0.1336	1
b0583	entD	559	66.9	64.8	-0.05	74815.4	72460.2	-2.1	0.9196	1
b0584	fepA	2017	64	57.7	-0.15	258326	232918	-6.3	0.5569	1
b0585	fes	1081	49.2	30.7	-0.66	106373	66334.7	-18.5	0.0906	1
b0586	entF	3492	59.9	60.3	0.01	418375	421464	0.4	0.9592	1
b0587	fepE	1020	238.1	253.1	0.09	485690	516335	15	0.7006	1
b0588	fepC	734	23.7	18.9	-0.31	34853.8	27788.9	-4.8	0.4123	1
b0589	fepG	893	28.5	18.4	-0.61	50968.9	32868.6	-10.1	0.0903	1
b0590	fepD	903	22.1	11.4	-0.89	39852.6	20617.5	-10.7	0.0471	0.70316
b0591	entS	1125	74.6	68.1	-0.13	167766	153287	-6.4	0.6993	1
b0592	fepB	861	22	22.3	0.02	37867	38396.4	0.3	0.9591	1
b0593	entC	1058	47.2	47.9	0.02	99956.5	101295	0.6	0.9645	1
b0594	entE	1449	56.6	63.1	0.15	164137	182869	6.5	0.5874	1
b0595	entB	772	42.9	48.4	0.17	66266.2	74701.2	5.5	0.7006	1
b0596	entA	671	49.2	52.9	0.1	65973.8	70966.2	3.7	0.7981	1
b0597	entH	372	104.2	125.7	0.27	77560.1	93526	21.5	0.6123	1
b0598	cstA	1894	81.7	94.5	0.21	309437	357819	12.8	0.3274	1
b0599	hcxA	979	58.3	67.9	0.22	114164	132968	9.6	0.4912	1
b0600	ybdL	1045	48.7	52.2	0.1	101810	109064	3.5	0.7943	1
b0601	ybdM	566	99	103.7	0.07	112012	117430	4.8	0.8619	1
b0602	ybdN	1099	181.5	188.8	0.06	398860	415040	7.4	0.8259	1
b0603	ybdO	811	106.4	109	0.03	172633	176743	2.5	0.9101	1
b0604	dsbG	671	253.4	269.1	0.09	340041	361106	15.7	0.8042	1
b0605	ahpC	506	52.5	47.4	-0.14	53124.3	47958.2	-5.1	0.7874	1
b0606	ahpF	1408	39.1	39.3	0.01	110097	110558	0.2	0.9872	1
b0607	uspG	385	211.4	231.9	0.13	162792	178536	20.4	0.7516	1
b0608	ybdR	1115	177.2	189.9	0.1	395195	423407	12.7	0.7162	1
b0610	rnk	369	39.2	51	0.37	28955.1	37649.4	11.8	0.4895	1
b0611	rna	725	59.7	57.9	-0.04	86576.8	83964.2	-1.8	0.9342	1
b0612	citT	1316	58.6	61.8	0.08	154127	162699	3.3	0.8274	1
b0613	citG	791	35.7	44.4	0.31	56521.8	70219.2	8.7	0.4714	1
b0614	citX	496	44	57.4	0.38	43653.7	56922.3	13.4	0.6262	1
b0615	citF	1379	55.5	58	0.06	153092	160010	2.5	0.8577	1
b0616	citE	817	60.3	75.5	0.32	98584.2	123406	15.2	0.4312	1
b0617	citD	267	37.8	39.7	0.07	20211.5	21215.2	1.9	0.9338	1
b0618	citC	953	131.6	148.9	0.18	250878	283865	17.3	0.4841	1
b0619	dpiB	1493	144.8	150.7	0.06	432328	450000	5.9	0.7721	1
b0620	dpiA	613	204	216.5	0.09	250105	265488	12.5	0.7687	1
b0621	dcuC	1246	155.2	172.8	0.15	386727	430727	17.7	0.505	1
b0622	pagP	505	250.3	250.9	0	252782	253387	0.6	0.9919	1
b0623	cspE	188	35.1	53.6	0.6	13204.3	20169.3	18.5	0.3155	1
b0624	crcB	344	19	30.2	0.64	13079.9	20767	11.2	0.5913	1
b0627	tatE	182	100.5	110	0.13	36577	40039.9	9.5	0.85	1
b0628	lipA	868	0.1	0	-0.12	146.9	0	-0.1	1	1
b0629	ybeF	858	384	391.5	0.03	658882	671863	7.6	0.8874	1
b0630	lipB	576	3.8	0	-2.27	4407.3	0	-3.8	0.0001	0.00559
b0631	ybeD	236	0	0	0	0	0	0	1	1
b0632	dacA	1090	58.5	63.7	0.12	127591	138944	5.2	0.7271	1
b0633	rlpA	979	44.4	44.9	0.02	86899.5	87848.7	0.5	0.9704	1
b0634	mrdB	1001	0	0	0	0	0	0	1	1
b0635	mrdA	1710	0	0	0	0	0	0	1	1
b0636	rlmH	420	27	46.4	0.76	22708	38994.1	19.4	0.217	1
b0637	rsfS	286	8.7	8.6	0	4948.9	4930.28	0	0.9847	1
b0638	cobC	550	60.9	67.9	0.16	66951.8	74701.2	7	0.7716	1
b0639	nadD	576	0.2	0.6	0.47	220.3	747.01	0.5	0.4932	1
b0640	holA	928	0.3	0.6	0.38	489.9	1195.22	0.4	0.3654	1
b0641	lptE	522	0	0	0	0	0	0	1	1
b0642	leuS	2323	0	0	0	0	0	0	1	1
b0643	ybeL	433	95.3	107.7	0.17	82493.3	93227.2	12.4	0.7527	1
b0644	ybeQ	880	187	207.8	0.15	329119	365737	20.8	0.4973	1
b0645	ybeR	636	416.2	448.2	0.11	529376	570120	32	0.7167	1
b0646	djlB	1284	554	591.4	0.09	1.42274e+06	1.51868e+06	37.4	0.514	1
b0647	ybeT	499	532.7	601.4	0.17	531589	600150	68.7	0.4638	1
b0648	ybeU	636	256	304.1	0.25	325622	386803	48.1	0.3344	1
b0649	djlC	1306	80	81.2	0.02	208878	212152	1.3	0.9484	1
b0650	hscC	1503	171.3	179.9	0.07	514832	540688	8.6	0.7924	1
b0651	rihA	842	140.3	161.2	0.2	236328	271464	20.9	0.5727	1
b0652	gltL	652	65	69.8	0.1	84717.1	90986.1	4.8	0.8254	1
b0653	gltK	607	65.2	77.9	0.25	79133.6	94571.8	12.7	0.5702	1
b0654	gltJ	667	56.4	56.3	0	75260	75149.5	-0.1	0.9965	1
b0655	gltI	817	42	49.4	0.23	68552.3	80677.4	7.4	0.647	1
b0656	insH-3	915	234.3	160.8	-0.54	428716	294174	-73.5	0.0002	0.01016
b0657	lnt	1385	0	0	0	0	0	0	1	1
b0658	ybeX	791	74.5	81.4	0.13	117842	128785	6.9	0.7544	1
b0659	ybeY	420	0.1	0	-0.16	98.1	0	-0.1	1	1
b0660	ybeZ	937	55.8	47	-0.25	104662	87998.1	-8.9	0.6552	1
b0661	miaB	1281	91.1	112.7	0.3	233345	288795	21.6	0.292	1
b0662	ubiF	1058	0.3	0	-0.35	587.6	0	-0.3	1	1
b0664	glnX	67	57.4	90.3	0.64	7692.5	12101.6	32.9	0.4758	1
b0665	glnV	67	12.4	13.4	0.1	1666.5	1792.83	0.9	0.9525	1
b0666	metU	69	56.8	35.7	-0.65	7836.5	4930.28	-21.1	0.7239	1
b0668	glnW	67	6.6	7.8	0.22	881.4	1045.82	1.2	1	1
b0670	glnU	67	0	0	0	0	0	0	1	1
b0672	leuW	75	0	0	0	0	0	0	1	1
b0673	metT	69	1.4	0	-1.28	196.1	0	-1.4	0.4907	1
b0674	asnB	1497	84.9	97.9	0.2	254114	292978	13	0.3589	1
b0675	umpH	677	71.2	55.6	-0.35	96403.6	75298.9	-15.6	0.4846	1
b0676	nagC	1099	65.9	75	0.18	144774	164791	9.1	0.6261	1
b0677	nagA	1033	30.9	21.8	-0.48	63884.8	45119.6	-9.1	0.2128	1
b0678	nagB	721	22.6	21	-0.1	32602.9	30328.7	-1.6	0.7895	1
b0679	nagE	1751	60.7	61.8	0.03	212555	216484	1.1	0.9225	1
b0680	glnS	1497	0.1	0	-0.09	196.1	0	-0.1	1	1
b0681	chiP	1265	99.6	110.5	0.15	252099	279532	10.8	0.558	1
b0682	chiQ	293	19.1	20.4	0.09	11221.6	11952.2	1.2	0.8669	1
b0683	fur	401	4.7	0.6	-1.88	3796.1	448.21	-4.2	0.0211	0.42771
b0684	fldA	477	14.3	10.8	-0.37	13645.4	10308.8	-3.5	0.666	1
b0685	ybfE	264	92.9	96.5	0.05	49051.4	50946.2	3.6	0.9261	1
b0686	ybfF	687	61.6	61.7	0	84620.1	84711.2	0.1	0.9967	1
b0687	seqA	490	15.3	11.6	-0.37	14966.7	11354.6	-3.7	0.5418	1
b0688	pgm	1477	8.1	5	-0.61	23808.3	14641.5	-3.1	0.0454	0.69312
b0689	ybfP	445	468.4	507.3	0.11	416859	451494	38.9	0.6371	1
b0692	potE	1188	220.7	260.4	0.24	524466	618676	39.7	0.3048	1
b0693	speF	1979	96.2	112.1	0.22	380680	443875	16	0.2807	1
b0694	kdpE	610	124.9	148.3	0.25	152367	180926	23.4	0.4606	1
b0695	kdpD	2415	44.4	48.3	0.12	214377	233217	3.9	0.635	1
b0696	kdpC	515	42.5	56.3	0.4	43806.6	57968.2	13.7	0.3556	1
b0697	kdpB	1843	60.1	68.1	0.18	221568	250996	8	0.5413	1
b0698	kdpA	1506	51.7	62	0.26	155644	186604	10.3	0.3536	1
b0699	ybfA	185	350.9	436.9	0.32	129845	161654	86	0.5246	1
b0700	rhsC	3774	142.8	157.6	0.14	1.07789e+06	1.18984e+06	14.8	0.2825	1
b0702	ybfB	293	12.8	16.6	0.35	7521	9711.16	3.7	0.7329	1
b0704	ybfC	512	8.6	4.8	-0.73	8819.5	4930.28	-3.8	0.3137	1
b0706	ybfD	684	321.4	374.3	0.22	439648	512002	52.9	0.418	1
b0707	ybgA	458	176.4	199.3	0.18	161576	182570	22.9	0.5655	1
b0708	phr	1277	80.1	88.2	0.14	204572	225299	8.1	0.6888	1
b0709	dtpD	1332	134.1	156.2	0.22	357259	416086	22.1	0.3976	1
b0710	ybgI	668	49.8	64.9	0.37	66561	86653.4	15	0.3787	1
b0711	pxpB	591	98.1	118.3	0.27	115929	139841	20.2	0.467	1
b0712	pxpC	839	40	40.3	0.01	67055.2	67679.3	0.4	0.9811	1
b0713	pxpA	661	52.8	67.9	0.36	69751.4	89790.9	15.2	0.5107	1
b0714	nei	712	64.4	85.3	0.4	91654.7	121464	20.9	0.3614	1
b0715	abrB	941	87.7	95.7	0.12	164985	180030	8	0.6996	1
b0716	ybgO	954	263.1	313	0.25	501938	597162	49.9	0.28	1
b0717	ybgP	655	96.3	109.5	0.18	126205	143426	13.1	0.6559	1
b0718	ybgQ	2202	145.9	160.6	0.14	642332	707122	14.7	0.4552	1
b0719	ybgD	509	659.9	788.3	0.26	671733	802441	128.4	0.2594	1
b0720	gltA	1154	43.1	14	-1.56	99379.7	32270.9	-29.1	0	0
b0721	sdhC	350	13.7	4.9	-1.32	9600.7	3436.26	-8.8	0.0475	0.70437
b0722	sdhD	312	4.9	0	-2.55	3037.8	0	-4.9	0.0006	0.02706
b0723	sdhA	1589	15.9	2.6	-2.24	50554.3	8217.14	-13.3	0	0
b0724	sdhB	645	15.4	4.6	-1.54	19885.6	5976.1	-10.8	0.0032	0.10632
b0726	sucA	2520	0.5	0.1	-0.35	2350.4	747.01	-0.3	0.0961	1
b0727	sucB	1096	0.1	0	-0.09	146.9	0	-0.1	1	1
b0728	sucC	1049	4.1	1.1	-1.29	8500.4	2241.04	-3	0.0036	0.11697
b0729	sucD	782	3	0.6	-1.36	4752.8	896.42	-2.5	0.0098	0.25032
b0730	mngR	649	49.3	34.6	-0.5	64044.9	44970.2	-14.7	0.2478	1
b0731	mngA	1779	50.5	61	0.27	179726	216932	10.5	0.4351	1
b0732	mngB	2370	179.4	216.8	0.27	850549	1.02759e+06	37.4	0.1071	1
b0733	cydA	1411	0.1	0	-0.07	146.9	0	-0.1	1	1
b0734	cydB	1026	0	0	0	0	0	0	1	1
b0735	ybgE	264	31.9	32.8	0.04	16854.6	17330.7	0.9	0.9603	1
b0736	ybgC	363	4.9	7.2	0.47	3576.9	5229.09	2.3	0.5298	1
b0737	tolQ	623	13.7	8	-0.7	17026.1	10010	-5.6	0.2132	1
b0738	tolR	385	20.5	17.3	-0.24	15800	13296.8	-3.3	0.7811	1
b0739	tolA	1138	10.7	5.8	-0.79	24326.4	13147.4	-4.9	0.1465	1
b0740	tolB	1163	13.6	9.6	-0.46	31725.1	22410.4	-4	0.2325	1
b0741	pal	468	31.3	11.8	-1.33	29253.5	11055.8	-19.4	0.0576	0.79027
b0742	cpoB	712	19.9	24	0.26	28296.2	34213.2	4.2	0.568	1
b0743	lysT	68	2.9	2.2	-0.28	391.8	298.81	-0.7	1	1
b0744	valT	68	3.4	3.3	-0.04	465.3	448.21	-0.1	1	1
b0745	lysW	68	3.2	0	-2.08	440.7	0	-3.2	0.2438	1
b0746	valZ	68	0.7	3.3	1.32	98.1	448.21	2.6	0.4948	1
b0747	lysY	68	0.5	0	-0.62	73.4	0	-0.5	1	1
b0748	lysZ	68	11	35.2	1.59	1494.6	4780.88	24.2	0.3304	1
b0749	lysQ	68	16.8	8.8	-0.86	2278.7	1195.22	-8	0.4729	1
b0750	nadA	938	46.8	55	0.23	87731.3	103237	8.3	0.5202	1
b0751	pnuC	648	31	47.6	0.6	40131	61703.2	16.6	0.3113	1
b0752	zitB	846	23.3	26	0.15	39496.7	44073.7	2.7	0.7587	1
b0753	ybgS	343	109.3	102.4	-0.09	74994.4	70219.2	-7	0.8451	1
b0754	aroG	947	20.8	25.4	0.28	39349.1	48107.6	4.6	0.6279	1
b0755	gpmA	677	49.1	55.1	0.16	66517.9	74551.9	5.9	0.7528	1
b0756	galM	937	27.7	30.5	0.14	51910.9	57221.2	2.8	0.7732	1
b0757	galK	1033	47.2	43.8	-0.1	97528.5	90537.9	-3.4	0.7854	1
b0758	galT	941	44.4	52.1	0.23	83544.7	98008	7.7	0.6323	1
b0759	galE	915	23.4	30	0.35	42849	54980.1	6.6	0.4757	1
b0760	modF	1325	74.4	71.9	-0.05	197237	190488	-2.5	0.897	1
b0761	modE	709	52.8	57.5	0.12	74822.6	81573.8	4.8	0.7555	1
b0762	acrZ	134	51.2	60.8	0.24	13721.3	16284.9	9.6	0.7508	1
b0763	modA	696	67.1	62.1	-0.11	93346.2	86504.1	-4.9	0.7953	1
b0764	modB	620	53.3	54.3	0.03	66095	67380.5	1	0.96	1
b0765	modC	953	33.1	40.4	0.28	63112.5	77091.7	7.3	0.6008	1
b0766	ybhA	737	27.8	34.1	0.28	41014.5	50199.2	6.2	0.5128	1
b0767	pgl	896	42.7	38.4	-0.15	76528.3	68874.6	-4.3	0.7317	1
b0768	ybhD	858	138	137.1	-0.01	236888	235309	-0.9	0.9761	1
b0769	ybhH	947	219.1	256.4	0.23	414974	485708	37.3	0.2085	1
b0770	ybhI	1290	331.7	357.8	0.11	855728	923158	26.1	0.5181	1
b0771	ybhJ	2034	152.7	164.3	0.1	621085	668277	11.6	0.6673	1
b0772	ybhC	1154	107.6	132.2	0.29	248371	305080	24.6	0.3906	1
b0773	ybhB	429	59.5	55.9	-0.09	51078	47958.2	-3.6	0.8858	1
b0774	bioA	1160	52.1	60.5	0.21	120880	140289	8.4	0.6125	1
b0775	bioB	937	62.3	73.6	0.24	116816	137899	11.2	0.5192	1
b0776	bioF	1039	53.6	67.2	0.32	111398	139691	13.6	0.4252	1
b0777	bioC	680	97.5	121.1	0.31	132540	164642	23.6	0.4611	1
b0778	bioD	610	52.6	56.3	0.1	64214.3	68725.1	3.7	0.8388	1
b0779	uvrB	1818	102.4	73.8	-0.47	372421	268476	-28.6	0.0878	0.99343
b0780	ybhK	817	60	63.8	0.09	98045.1	104283	3.8	0.8367	1
b0781	moaA	890	43.7	40.2	-0.12	77860	71563.8	-3.5	0.8232	1
b0782	moaB	461	51.9	52.5	0.02	47825.3	48406.4	0.6	0.9721	1
b0783	moaC	436	47.2	30.7	-0.61	41179.6	26743	-16.6	0.275	1
b0784	moaD	220	9	16	0.77	3944.1	7021.92	7	0.4606	1
b0785	moaE	407	38.3	45	0.23	31187.8	36603.6	6.7	0.6695	1
b0786	ybhL	633	178.8	193.4	0.11	226304	244871	14.7	0.7535	1
b0787	ybhM	642	207.3	233.9	0.17	266109	300299	26.6	0.698	1
b0788	ybhN	861	73.4	89.2	0.28	126448	153586	15.8	0.4222	1
b0789	clsB	1116	47	55.9	0.24	104956	124751	8.9	0.537	1
b0790	ybhP	684	27	27.8	0.04	36896.4	38097.6	0.9	0.9306	1
b0791	ybhQ	369	22.8	25.3	0.14	16857.5	18675.3	2.5	0.8716	1
b0792	ybhR	995	48.3	54.9	0.18	96203.9	109213	6.5	0.6891	1
b0793	ybhS	1020	60	64.7	0.11	122301	132072	4.8	0.7643	1
b0794	ybhF	1563	67.3	73.5	0.13	210230	229632	6.2	0.7215	1
b0795	ybhG	899	61.3	73.6	0.26	110248	132371	12.3	0.5102	1
b0796	cecR	604	27.4	27.7	0.01	33145.6	33466.2	0.3	0.9785	1
b0797	rhlE	1227	46.9	49.3	0.07	114979	121016	2.5	0.8315	1
b0798	ybiA	433	47.6	63.8	0.41	41256.6	55278.9	16.2	0.4443	1
b0799	dinG	1935	56.8	71.5	0.33	219782	276693	14.7	0.3374	1
b0800	ybiB	865	63.8	81.1	0.34	110390	140289	17.3	0.3221	1
b0801	hcxB	976	53.7	59.5	0.15	104834	116235	5.8	0.6481	1
b0802	ybiJ	235	93.7	106.2	0.18	44025.6	49900.4	12.5	0.808	1
b0803	ybiI	239	26.2	19.7	-0.4	12545.4	9412.36	-6.6	0.552	1
b0804	ybiX	610	76.5	91.1	0.25	93298	111155	14.6	0.5278	1
b0805	fiu	2053	50.8	65.6	0.36	208681	269223	14.7	0.1825	1
b0806	mcbA	235	99.5	109	0.13	46744.2	51245.1	9.6	0.8638	1
b0807	rlmF	833	43.7	46.9	0.1	72813.8	78137.5	3.2	0.7984	1
b0808	ybiO	2002	50.2	63	0.32	201158	252191	12.7	0.205	1
b0809	glnQ	649	42.1	47	0.15	54633.2	60956.2	4.9	0.7667	1
b0810	glnP	594	57.8	66.9	0.21	68647.9	79482.1	9.1	0.6673	1
b0811	glnH	671	44.8	47.4	0.08	60147.8	63645.5	2.6	0.8651	1
b0812	dps	452	130.8	62.3	-1.06	118204	56324.7	-68.4	0.0077	0.214
b0813	rhtA	798	162.7	181.9	0.16	259730	290289	19.1	0.5774	1
b0814	ompX	464	168.9	169.8	0.01	156755	157620	0.9	0.9865	1
b0815	opgE	1424	204	240.2	0.23	580980	684114	36.2	0.2291	1
b0817	mntR	420	73.2	80.4	0.13	61496.3	67529.9	7.2	0.7712	1
b0818	ybiR	1007	97.6	118.5	0.28	196626	238596	20.8	0.6869	1
b0819	ldtB	829	118	113.3	-0.06	195642	187799	-4.7	0.8126	1
b0820	ybiT	1433	58.5	62.4	0.09	167694	178835	3.9	0.7788	1
b0821	ybiU	1138	55.5	58.2	0.07	126347	132371	2.6	0.8592	1
b0822	ybiV	734	76.9	94.6	0.3	112890	138944	17.7	0.5181	1
b0823	ybiW	2189	49.7	59.9	0.27	217472	262351	10.3	0.3478	1
b0824	ybiY	810	56.3	60.9	0.11	91137.4	98605.6	4.6	0.7797	1
b0825	fsaA	595	51.1	52.6	0.04	60781.1	62599.7	1.5	0.9167	1
b0826	moeB	674	61.6	50.8	-0.28	83103.7	68426.4	-10.9	0.5339	1
b0827	moeA	1112	31.3	30.8	-0.02	69578.5	68575.8	-0.5	0.9618	1
b0828	iaaA	868	30.9	37.9	0.29	53604.2	65737.1	7	0.4463	1
b0829	gsiA	1684	43.4	49.1	0.17	146222	165389	5.7	0.588	1
b0830	gsiB	1385	76.4	81.6	0.09	211607	226046	5.2	0.7583	1
b0831	gsiC	829	97.3	113	0.21	161305	187351	15.7	0.5569	1
b0832	gsiD	820	65.8	75.7	0.2	107975	124153	9.9	0.5488	1
b0833	pdeI	2113	202.2	223.6	0.14	854576	945120	21.4	0.3485	1
b0834	dgcI	1195	405.9	443.3	0.13	970018	1.05956e+06	37.5	0.4538	1
b0835	rimO	1192	45.2	52.1	0.2	107676	124303	7	0.5311	1
b0836	bssR	344	50.6	50.8	0.01	34817.8	34960.2	0.2	0.9956	1
b0837	yliI	1004	28.2	28.6	0.02	56647.3	57370.6	0.4	0.9696	1
b0838	gstB	563	60.8	60.9	0	68474.6	68575.8	0.1	0.9974	1
b0839	dacC	1081	37.9	49.5	0.38	82026.2	107122	11.6	0.3749	1
b0840	deoR	683	55.1	60.6	0.13	75333.1	82769	5.4	0.751	1
b0841	ybjG	537	107	108.5	0.02	114885	116534	1.5	0.9592	1
b0842	mdfA	1109	109.9	127.1	0.21	243854	281923	17.2	0.474	1
b0843	ybjH	255	72.5	90.8	0.32	36994.1	46314.8	18.3	0.5995	1
b0844	ybjI	734	295.7	357.2	0.27	434068	524403	61.5	0.28	1
b0845	ybjJ	1087	84.9	87.4	0.04	184633	190040	2.5	0.8967	1
b0846	rcdA	483	55.1	66.7	0.27	53234.8	64392.5	11.6	0.6164	1
b0847	ybjL	1516	111.5	154.9	0.47	338111	469572	43.4	0.0735	0.90221
b0848	ybjM	340	213.2	167.2	-0.35	144969	113695	-46	0.8425	1
b0849	grxA	232	200.4	207	0.05	92998.6	96065.8	6.6	0.9508	1
b0850	ybjC	258	129.3	154	0.25	66715.1	79482.1	24.7	0.6691	1
b0851	nfsA	649	83.1	93.7	0.17	107920	121614	10.6	0.6399	1
b0852	rimK	811	51.9	67.2	0.37	84136.2	109064	15.4	0.3781	1
b0853	ybjN	429	58.7	61.1	0.06	50399.9	52440.3	2.4	0.9136	1
b0854	potF	1001	42.5	49.8	0.22	84988.8	99651.5	7.3	0.5792	1
b0855	potG	1020	57.5	58.9	0.03	117304	120120	1.4	0.9254	1
b0856	potH	858	48	47.8	-0.01	82394.5	82022	-0.2	0.9911	1
b0857	potI	760	60.5	69.4	0.2	91950.3	105478	8.9	0.6333	1
b0858	ybjO	439	70.6	63	-0.16	61954.8	55278.9	-7.6	0.7573	1
b0859	rlmC	1014	59	63.4	0.1	119585	128636	4.5	0.7329	1
b0860	artJ	658	26.7	31.6	0.23	35133.3	41533.9	4.9	0.7153	1
b0861	artM	601	71.5	93.6	0.38	85994.6	112500	22.1	0.3545	1
b0862	artQ	645	42.4	50.6	0.25	54710.9	65288.9	8.2	0.5231	1
b0863	artI	658	55.4	63.5	0.19	72962.5	83516	8	0.6431	1
b0864	artP	655	46.4	57.9	0.31	60837.1	75896.5	11.5	0.5482	1
b0865	ybjP	464	63.5	73.1	0.2	58894.6	67828.7	9.6	0.6472	1
b0866	ybjQ	290	71.6	101.5	0.5	41528	58864.6	29.9	0.4959	1
b0867	amiD	747	87.8	94.8	0.11	131155	141634	7	0.8026	1
b0868	ybjS	912	65.1	82.4	0.34	118702	150299	17.3	0.3177	1
b0869	ybjT	1287	39.5	42.1	0.09	101549	108466	2.7	0.7859	1
b0870	ltaE	900	47.9	73	0.6	86217.8	131325	25.1	0.1685	1
b0871	poxB	1547	45.1	48.1	0.09	139675	148805	3	0.7388	1
b0872	hcr	871	40.9	43.1	0.07	71226.8	75000.1	2.2	0.8407	1
b0873	hcp	1487	62	71.7	0.21	184414	213347	9.7	0.4721	1
b0874	lysO	810	291.8	325.5	0.16	472751	527391	33.7	0.4922	1
b0875	aqpZ	626	139.8	169.8	0.28	175057	212600	30	0.3809	1
b0876	ybjD	1493	69.4	83.6	0.27	207132	249652	14.2	0.3537	1
b0877	ybjX	893	80.6	93.6	0.21	143914	167181	13	0.5312	1
b0878	macA	1004	56.2	57.8	0.04	112802	116086	1.6	0.922	1
b0879	macB	1751	58.6	71.5	0.28	205337	250249	12.8	0.3588	1
b0880	cspD	201	34.4	46.1	0.41	13840.4	18525.9	11.7	0.5618	1
b0881	clpS	289	111.5	83	-0.42	64463.8	47958.2	-28.6	0.5609	1
b0882	clpA	2049	38.5	42	0.12	157658	172112	3.5	0.667	1
b0883	serW	78	22.6	29.7	0.38	3527.7	4631.48	7.1	0.7434	1
b0884	infA	197	0	0	0	0	0	0	1	1
b0885	aat	633	86.2	82.1	-0.07	109175	103984	-4.1	0.864	1
b0886	cydC	1548	0	0	0	0	0	0	1	1
b0887	cydD	1589	0.1	0	-0.09	196.1	0	-0.1	1	1
b0888	trxB	868	7.1	13.7	0.86	12320.4	23755	6.6	0.0578	0.79027
b0889	lrp	445	133.6	126.2	-0.08	118933	112351	-7.4	0.8601	1
b0890	ftsK	3590	1.4	0.5	-0.69	10407.6	3735.06	-0.9	0.0045	0.14004
b0891	lolA	550	0	0	0	0	0	0	1	1
b0892	rarA	1208	52.2	67	0.35	126184	161803	14.7	0.4076	1
b0893	serS	1163	0	0	0	0	0	0	1	1
b0894	dmsA	2199	43.7	54.9	0.32	192281	241434	11.2	0.2989	1
b0895	dmsB	556	13.8	18.9	0.43	15385	21065.8	5.1	0.6074	1
b0896	dmsC	776	33.8	41.2	0.28	52483.5	63944.3	7.4	0.6711	1
b0897	ycaC	563	37.2	49.1	0.39	41920.5	55278.9	11.9	0.5047	1
b0898	ycaD	1033	59.2	77	0.37	122259	159114	17.8	0.3196	1
b0899	ycaM	1287	296.9	319.1	0.1	764253	821415	22.2	0.5075	1
b0900	ycaN	817	403.9	448.2	0.15	660020	732371	44.3	0.4622	1
b0901	ycaK	531	278.2	328.9	0.24	295397	349303	50.8	0.451	1
b0902	pflA	667	121	129.5	0.1	161360	172709	8.5	0.7853	1
b0903	pflB	2053	53	61.3	0.21	217660	251594	8.3	0.3774	1
b0904	focA	772	153.5	188.3	0.29	237060	290737	34.8	0.3065	1
b0905	ycaO	1585	132.8	166.2	0.32	420959	526943	33.4	0.1411	1
b0906	ycaP	623	24.8	41.4	0.72	30846.6	51543.9	16.6	0.2257	1
b0907	serC	979	68.7	76.3	0.15	134581	149402	7.6	0.6965	1
b0908	aroA	1154	63.4	49	-0.37	146357	113098	-14.4	0.1705	1
b0909	ycaL	687	80.8	99.4	0.29	111060	136554	18.6	0.5057	1
b0910	cmk	614	0.5	0.2	-0.31	661.4	298.81	-0.3	0.6193	1
b0911	rpsA	1506	0	0	0	0	0	0	1	1
b0912	ihfB	255	35	57.4	0.7	17837.6	29282.9	22.4	0.3828	1
b0913	ycaI	2037	71.9	83.5	0.21	292736	340339	11.7	0.3264	1
b0914	msbA	1573	0	0	0	0	0	0	1	1
b0915	lpxK	887	0	0	0	0	0	0	1	1
b0916	ycaQ	1109	30.2	38.2	0.33	66914.4	84711.2	8	0.4519	1
b0917	ycaR	163	0	0	0	0	0	0	1	1
b0918	kdsB	671	0	0	0	0	0	0	1	1
b0919	ycbJ	804	75.8	101.8	0.42	121855	163745	26.1	0.3615	1
b0920	elyC	702	43.1	47.8	0.14	60540	67081.7	4.7	0.7442	1
b0921	cmoM	706	46	62.1	0.43	64953.7	87699.3	16.1	0.2668	1
b0922	mukF	1189	0	0	0	0	0	0	1	1
b0923	mukE	633	1.6	2.1	0.24	2082.2	2689.25	0.5	0.7955	1
b0924	mukB	4015	0	0	0	0	0	0	1	1
b0925	ldtD	1662	33.6	40	0.24	111678	132819	6.4	0.4846	1
b0926	ycbK	493	96.8	127.1	0.39	95478.7	125349	30.3	0.4006	1
b0927	gloC	582	70.9	116.9	0.71	82470.8	136106	46.1	0.1877	1
b0928	aspC	1071	28.4	18.1	-0.62	60929.8	38844.7	-10.3	0.107	1
b0929	ompF	979	63.3	64.2	0.02	123951	125797	0.9	0.959	1
b0930	asnS	1261	0	0	0	0	0	0	1	1
b0931	pncB	1081	9	6.4	-0.45	19544.1	13745	-2.7	0.2639	1
b0932	pepN	2351	40.5	47.5	0.23	190279	223506	7.1	0.4174	1
b0933	ssuB	690	14.6	23.5	0.65	20211.5	32420.3	8.8	0.3026	1
b0934	ssuC	712	36.3	45.6	0.32	51673.1	64990.1	9.4	0.5525	1
b0935	ssuD	1030	21.7	30.8	0.49	44617.8	63496.1	9.2	0.2948	1
b0936	ssuA	864	29.7	40.1	0.42	51253.1	69322.8	10.5	0.298	1
b0937	ssuE	518	48.2	54.8	0.18	49982	56772.9	6.6	0.674	1
b0938	elfA	486	264.3	305.9	0.21	256852	297311	41.6	0.4126	1
b0939	elfD	630	296.5	319.6	0.11	373547	402640	23.1	0.6528	1
b0940	elfC	2341	186.9	221.8	0.25	875054	1.0385e+06	34.9	0.161	1
b0941	elfG	963	206.6	235.7	0.19	397934	453885	29.1	0.4145	1
b0942	ycbU	487	114.6	128.4	0.16	111604	125050	13.8	0.7383	1
b0943	ycbV	464	62.2	67.8	0.12	57745.1	62898.4	5.6	0.7855	1
b0944	ycbF	639	38	42.3	0.15	48582.2	54083.7	4.3	0.7616	1
b0945	pyrD	909	151.2	175.7	0.22	274850	319423	24.5	0.3187	1
b0946	zapC	487	157.4	209.7	0.41	153331	204233	52.3	0.1823	1
b0947	ycbX	998	130.1	162.6	0.32	259768	324502	32.4	0.3325	1
b0948	rlmL	1897	30.7	37.1	0.26	116578	140588	6.3	0.4288	1
b0949	uup	1716	10.3	15.4	0.53	35498.1	52888.5	5.1	0.2291	1
b0950	pqiA	1128	49.8	58.8	0.24	112384	132669	9	0.5511	1
b0951	pqiB	1477	46.6	57.4	0.29	137749	169422	10.7	0.3966	1
b0952	pqiC	506	32.3	38.1	0.23	32679.2	38545.8	5.8	0.6207	1
b0953	rmf	150	4.5	3	-0.46	1347.4	896.42	-1.5	0.6808	1
b0954	fabA	467	0	0	0	0	0	0	1	1
b0955	ycbZ	1585	46.1	38	-0.27	146098	120418	-8.1	0.4733	1
b0956	matP	407	15.4	12.3	-0.3	12517.3	10010	-3.1	0.686	1
b0957	ompA	937	97.7	123.7	0.34	183153	231723	25.9	0.3228	1
b0958	sulA	458	57.4	52	-0.14	52609.4	47659.4	-5.4	0.8044	1
b0959	sxy	566	64.7	79.3	0.29	73233.1	89790.9	14.6	0.5772	1
b0960	yccS	1938	59.3	79.1	0.41	229775	306574	19.8	0.0988	1
b0961	yccF	401	71.3	87.4	0.29	57211.3	70069.8	16	0.5977	1
b0962	helD	1849	47.2	66.3	0.48	174421	245020	19.1	0.1508	1
b0963	mgsA	413	37.7	108.2	1.49	31173.9	89342.7	70.4	0.0113	0.27437
b0964	yccT	595	78	86.5	0.15	92810.3	102938	8.5	0.8141	1
b0965	yccU	372	48.6	53	0.12	36161.2	39442.3	4.4	0.8666	1
b0966	hspQ	286	62.2	87.5	0.49	35551.5	50049.8	25.3	0.2922	1
b0967	rlmI	1071	39.9	53.9	0.42	85508.2	115488	14	0.3321	1
b0968	yccX	251	73.3	104.8	0.51	36775.2	52589.7	31.5	0.3981	1
b0969	tusE	296	0	0	0	0	0	0	1	1
b0970	yccA	594	77.7	90.2	0.21	92364.6	107122	12.4	0.5176	1
b0971	serT	78	0	0	0	0	0	0	1	1
b0972	hyaA	1007	39.8	46.5	0.22	80171.1	93675.4	6.7	0.6175	1
b0973	hyaB	1614	68.2	78	0.19	220090	251893	9.9	0.5714	1
b0974	hyaC	636	91.7	118.2	0.36	116629	150299	26.5	0.4878	1
b0975	hyaD	528	24.1	19.5	-0.29	25412.4	20617.5	-4.5	0.6993	1
b0976	hyaE	359	95	87	-0.13	68238.2	62450.2	-8.1	0.8645	1
b0977	hyaF	772	67.7	103.1	0.6	104497	159114	35.4	0.2224	1
b0978	appC	1389	63.3	78.6	0.31	175774	218277	15.3	0.306	1
b0979	appB	1023	67	75.6	0.17	137152	154632	8.5	0.6703	1
b0980	appA	1169	50.3	52.5	0.06	117654	122659	2.1	0.8834	1
b0981	etk	1963	85	98.8	0.21	333873	387998	13.8	0.42	1
b0982	etp	401	76.6	96.5	0.33	61401.1	77390.5	19.9	0.6068	1
b0983	gfcE	1026	63.6	74.1	0.22	130446	152092	10.5	0.5617	1
b0984	gfcD	1887	83.6	94.8	0.18	315423	357670	11.2	0.4844	1
b0985	gfcC	671	103.7	137.9	0.41	139155	185110	34.2	0.1967	1
b0986	gfcB	579	496.1	570.3	0.2	574524	660359	74.1	0.2982	1
b0987	gfcA	274	247.2	266.4	0.11	135462	145966	19.2	0.793	1
b0988	insB-4	452	191	207.2	0.12	172655	187351	16.3	0.6434	1
b0989	cspH	191	513.5	589.4	0.2	196166	225150	75.9	0.6576	1
b0990	cspG	191	260.4	277.3	0.09	99489.1	105926	16.9	0.796	1
b0991	ymcE	207	184	204.3	0.15	76194.2	84561.8	20.2	0.7206	1
b0992	yccM	966	267.8	317.7	0.25	517320	613745	49.9	0.186	1
b0993	torS	2469	47.8	54.9	0.2	236049	271315	7.1	0.4653	1
b0994	torT	925	52.4	49.2	-0.09	96856	90986.1	-3.2	0.8374	1
b0995	torR	623	59.2	77.5	0.38	73818.9	96514	18.2	0.3872	1
b0996	torC	1055	20.6	24.7	0.25	43465.8	52141.5	4.1	0.4855	1
b0997	torA	2291	51	55.6	0.12	233890	254582	4.5	0.6777	1
b0998	torD	540	56	55.6	-0.01	60495.8	60059.8	-0.4	0.9831	1
b0999	cbpM	274	35.8	34.9	-0.03	19599.7	19123.5	-0.9	0.9575	1
b1000	cbpA	829	45.6	48.1	0.08	75560.6	79780.9	2.5	0.871	1
b1001	yccE	1131	8.9	9.7	0.11	20190.8	21962.2	0.8	0.8934	1
b1002	agp	1116	89.2	96.5	0.11	199038	215289	7.3	0.6811	1
b1003	yccJ	204	28	42.8	0.59	11441.9	17480.1	14.8	0.6653	1
b1004	wrbA	537	84.4	95.4	0.17	90674.2	102490	11	0.6826	1
b1006	rutG	1195	58	73.5	0.34	138649	175548	15.4	0.3198	1
b1007	rutF	445	58.2	79.1	0.44	51791.8	70368.6	20.9	0.4932	1
b1008	rutE	531	68	79.6	0.22	72256.5	84561.8	11.6	0.6657	1
b1009	rutD	721	49.7	58.7	0.24	71640.7	84711.2	9.1	0.5504	1
b1010	rutC	347	52.4	50.8	-0.04	36334.5	35259	-1.5	0.9651	1
b1011	rutB	623	27.3	37.9	0.46	33980.2	47211.2	10.6	0.5031	1
b1012	rutA	1033	32.7	39.3	0.26	67546.9	81275	6.6	0.6951	1
b1013	rutR	575	102.9	130.2	0.34	118358	149701	27.3	0.5714	1
b1014	putA	3565	45	44.8	-0.01	321064	319572	-0.2	0.9801	1
b1015	putP	1357	102.5	129	0.33	278276	350199	26.5	0.1417	1
b1018	efeO	1014	49.1	68.7	0.48	99600.4	139243	19.5	0.3196	1
b1019	efeB	1144	34.5	40.5	0.22	78945.3	92629.6	6	0.5472	1
b1020	phoH	957	55.4	63.7	0.2	106115	121912	8.3	0.5887	1
b1021	pgaD	372	264.1	299.8	0.18	196520	223058	35.7	0.5782	1
b1022	pgaC	1192	306	348.8	0.19	729464	831574	42.8	0.2826	1
b1023	pgaB	1817	150	186.7	0.31	544920	678437	36.7	0.1077	1
b1024	pgaA	2180	348.8	418.1	0.26	1.52077e+06	1.82301e+06	69.3	0.0935	1
b1025	dgcT	1223	100.8	118.4	0.23	246490	289542	17.6	0.4852	1
b1026	insF-4	779	302.2	252.6	-0.26	470776	393526	-49.6	0.1518	1
b1027	insE-4	270	148.3	126.4	-0.23	80062.7	68276.9	-21.8	0.5175	1
b1029	ycdU	887	193.1	215.8	0.16	342592	382769	22.6	0.5557	1
b1032	serX	78	103.2	155.1	0.58	16100.5	24203.2	51.9	0.4914	1
b1033	ghrA	845	72.4	85.5	0.24	122360	144472	13.1	0.5582	1
b1034	ycdX	664	106.8	139.5	0.38	141865	185259	32.7	0.2773	1
b1035	ycdY	499	33	36.4	0.14	32959.8	36304.8	3.4	0.8214	1
b1036	ycdZ	442	73.4	106	0.52	64853.5	93675.4	32.6	0.3399	1
b1037	csgG	750	167.4	224.2	0.42	251065	336305	56.8	0.1147	1
b1038	csgF	375	172.7	206.4	0.26	129562	154781	33.6	0.5295	1
b1039	csgE	350	252.5	301.6	0.26	176780	211106	49	0.5853	1
b1040	csgD	585	81	109.7	0.43	94739.9	128337	28.7	0.1873	1
b1041	csgB	410	231.5	266.9	0.2	189805	218875	35.5	0.5637	1
b1042	csgA	410	512	614.6	0.26	419855	503935	102.5	0.2755	1
b1043	csgC	299	467.7	522.4	0.16	279703	312401	54.7	0.5992	1
b1044	ymdA	280	471.7	648	0.46	264164	362899	176.3	0.3327	1
b1045	ymdB	480	82	96.3	0.23	78720.7	92480.1	14.3	0.5714	1
b1046	clsC	1278	169.4	215.6	0.35	432861	551146	46.3	0.1551	1
b1047	opgC	1042	297.5	325.8	0.13	620038	679034	28.3	0.5315	1
b1048	opgG	1382	96.7	132.6	0.45	267230	366634	36	0.1028	1
b1049	opgH	2288	44.7	68	0.6	204335	311205	23.4	0.0115	0.2777
b1050	yceK	204	47.9	45	-0.09	19528.4	18376.5	-2.8	0.9335	1
b1051	msyB	337	28.1	32.1	0.19	18913.7	21663.4	4.1	0.7879	1
b1053	mdtG	1103	56.8	86.5	0.6	125327	190787	29.7	0.172	1
b1054	lpxL	829	0	0	0	0	0	0	1	1
b1055	yceA	947	45	67.4	0.57	85265.4	127590	22.3	0.0726	0.89614
b1056	yceI	518	119.7	173.9	0.54	123995	180179	54.2	0.1317	1
b1057	yceJ	509	240.3	294.8	0.29	244594	300150	54.6	0.4469	1
b1058	yceO	127	26.9	17.6	-0.58	6835	4482.08	-9.3	0.5747	1
b1059	solA	1007	118.5	130.6	0.14	238580	262948	12.1	0.6556	1
b1060	bssS	229	138.2	167.3	0.27	63284.7	76643.5	29.2	0.4705	1
b1061	dinI	220	13.4	13.2	-0.01	5880.9	5826.7	-0.1	0.986	1
b1062	pyrC	941	25.9	35.6	0.44	48778.7	67081.7	9.7	0.3906	1
b1063	yceB	505	51.1	72.9	0.5	51649.6	73655.4	21.8	0.3421	1
b1064	grxB	582	21.6	19.1	-0.17	25140.8	22261	-2.5	0.7028	1
b1065	mdtH	1087	53.9	61.4	0.18	117098	133416	7.5	0.6855	1
b1066	rimJ	525	183.9	222.5	0.27	193052	233666	38.7	0.3967	1
b1067	yceH	582	40.1	61.6	0.61	46651.9	71713.2	21.5	0.2706	1
b1068	yceM	830	46.4	48.5	0.06	77055.6	80527.9	2.1	0.8844	1
b1069	murJ	1382	0	0	0	0	0	0	1	1
b1070	flgN	375	35	51.4	0.54	26238.6	38545.8	16.4	0.5317	1
b1071	flgM	264	28.6	31.4	0.13	15116.5	16583.7	2.8	0.9583	1
b1072	flgA	594	152.9	274.4	0.84	181702	325996	121.5	0.0664	0.83722
b1073	flgB	375	242.8	505	1.05	182119	378735	262.2	0.2204	1
b1074	flgC	363	68.6	120.6	0.81	49770.6	87549.9	52	0.3031	1
b1075	flgD	626	141.2	293.8	1.05	176807	367829	152.6	0.0272	0.50082
b1076	flgE	1087	123	270.9	1.13	267422	588945	147.9	0.0165	0.36457
b1077	flgF	680	106.6	199.6	0.9	144926	271464	93	0.1679	1
b1078	flgG	703	80.8	184	1.18	113584	258765	103.3	0.0879	0.99343
b1079	flgH	629	128.4	279.6	1.12	161560	351693	151.1	0.1243	1
b1080	flgI	988	75	133.3	0.82	148134	263397	58.3	0.2389	1
b1081	flgJ	846	119.9	230.9	0.94	202904	390688	111	0.087	0.99343
b1082	flgK	1478	18.5	27.4	0.55	54542.6	80976.2	8.9	0.2596	1
b1083	flgL	858	11.9	20	0.71	20385.1	34362.6	8.1	0.2157	1
b1084	rne	2866	1.2	4.5	1.31	6859.9	25547.8	3.3	0.0305	0.54567
b1085	yceQ	289	4.2	0	-2.37	2401	0	-4.2	0.2482	1
b1086	rluC	864	37.4	44	0.23	64710.9	76045.9	6.6	0.6024	1
b1087	yceF	525	78.9	104	0.39	82891.5	109213	25.1	0.3782	1
b1088	yceD	468	7.1	3.4	-0.9	6687	3137.45	-3.8	0.1076	1
b1089	rpmF	156	0	0	0	0	0	0	1	1
b1090	plsX	963	59.6	104.8	0.8	114797	201843	45.2	0.0525	0.75467
b1091	fabH	858	0	0	0	0	0	0	1	1
b1092	fabD	836	2.2	3.1	0.37	3675.6	5229.09	0.9	1	1
b1093	fabG	661	0	0	0	0	0	0	1	1
b1094	acpP	213	0	0	0	0	0	0	1	1
b1095	fabF	1116	14	21.5	0.58	31355.7	47958.2	7.4	0.2311	1
b1096	pabC	728	28.4	38.2	0.41	41383.2	55577.7	9.7	0.5337	1
b1097	mltG	919	13.4	16.3	0.27	24624.1	30029.9	2.9	0.598	1
b1098	tmk	576	0	0	0	0	0	0	1	1
b1099	holB	903	0.9	1.7	0.49	1617.3	2988.05	0.8	0.7486	1
b1100	ycfH	718	26.8	42.9	0.66	38513.7	61553.8	16	0.2242	1
b1101	ptsG	1290	13.2	14.9	0.17	34025.9	38545.8	1.8	0.7655	1
b1102	fhuE	1970	36.8	45.2	0.29	145080	178088	8.4	0.3751	1
b1103	hinT	324	29.3	31.1	0.09	18965.4	20169.3	1.9	0.9108	1
b1104	ycfL	340	48.1	53.6	0.15	32709.2	36454.2	5.5	0.7867	1
b1105	lpoB	576	6.7	9.2	0.41	7668.9	10607.6	2.6	0.5205	1
b1106	thiK	741	21.9	32.5	0.55	32465.6	48107.6	10.6	0.3292	1
b1107	nagZ	922	27.8	35.6	0.35	51234.6	65587.7	7.8	0.4504	1
b1108	ycfP	487	7.4	16	1.01	7202.2	15537.9	8.6	0.2931	1
b1109	ndh	1173	3.5	2.9	-0.23	8255.1	6723.11	-0.7	0.5994	1
b1110	ycfJ	486	49.6	70.1	0.49	48195.7	68127.5	20.5	0.4302	1
b1111	comR	569	65.7	111.9	0.76	74804.7	127291	46.1	0.2641	1
b1112	bhsA	232	11.1	6.4	-0.7	5147.1	2988.05	-4.7	0.5746	1
b1113	ldtC	865	34.7	48.4	0.47	59980.3	83665.4	13.7	0.3621	1
b1114	mfd	3101	20.2	24.2	0.25	125182	150299	4	0.3964	1
b1115	ycfT	966	26.7	33.6	0.32	51624.3	64990.1	6.9	0.6445	1
b1116	lolC	1080	0	0	0	0	0	0	1	1
b1117	lolD	630	0	0	0	0	0	0	1	1
b1118	lolE	1119	0	0	0	0	0	0	1	1
b1119	nagK	820	35.3	36.3	0.04	57848.1	59611.6	1.1	0.9333	1
b1120	cobB	756	52.6	63.5	0.27	79580.7	96065.8	10.9	0.5307	1
b1121	ycfZ	709	90.2	112	0.31	127898	158815	21.8	0.3387	1
b1122	ymfA	414	172	228.4	0.41	142403	189144	56.4	0.208	1
b1123	potD	941	15.5	23.6	0.57	29203.2	44372.5	8.1	0.1631	1
b1124	potC	715	5.7	4.4	-0.3	8085.7	6274.91	-1.3	0.5782	1
b1125	potB	744	7.5	7.6	0.02	11172.7	11354.6	0.1	0.9701	1
b1126	potA	1023	9.8	11.2	0.17	20066	22858.6	1.4	0.7005	1
b1127	pepT	1103	31	41.4	0.4	68432.5	91284.9	10.4	0.3521	1
b1128	roxA	1008	28.7	31.7	0.14	57817.8	63944.3	3	0.7839	1
b1129	phoQ	1315	40.7	44.2	0.11	107143	116235	3.5	0.706	1
b1130	phoP	604	106.2	124	0.22	128280	149851	17.9	0.5247	1
b1131	purB	1233	0.4	0	-0.49	1004.4	0	-0.4	0.0549	0.77017
b1132	hflD	576	10.6	6.7	-0.58	12180	7768.93	-3.8	0.681	1
b1133	mnmA	995	0.1	0.1	0	146.9	149.4	0	1	1
b1134	nudJ	414	17.1	8.1	-0.99	14166.3	6723.11	-9	0.518	1
b1135	rluE	588	75.7	92.1	0.28	88990.3	108317	16.4	0.6773	1
b1136	icd	1125	1.3	0.6	-0.54	2965	1344.62	-0.7	0.0968	1
b1137	ymfD	598	1.1	0	-1.09	1347.7	0	-1.1	0.0082	0.22368
b1138	ymfE	633	0.1	0	-0.11	98.1	0	-0.1	1	1
b1139	lit	804	59.8	71.4	0.25	96116.2	114741	11.6	0.5045	1
b1140	intE	1014	199.2	243.3	0.29	404060	493476	44.1	0.2343	1
b1141	xisE	220	171.6	215.6	0.33	75514.6	94870.6	44	0.5849	1
b1142	ymfH	280	138.4	190.2	0.46	77522.3	106524	51.8	0.3801	1
b1143	ymfI	306	24.3	36.1	0.56	14849.4	22111.6	11.9	0.5134	1
b1144	ymfJ	277	98.8	84.4	-0.22	54721.9	46763	-14.4	0.8161	1
b1145	ymfK	607	0	0	0	0	0	0	1	1
b1146	ymfT	181	14.2	14	-0.02	5145.3	5079.69	-0.2	0.9871	1
b1147	ymfL	502	64.9	84.2	0.37	65150.2	84561.8	19.3	0.5991	1
b1148	ymfM	305	7.1	21.1	1.44	4360.9	12848.6	13.9	0.2962	1
b1149	ymfN	1230	68.3	91.6	0.42	167962	225299	23.3	0.2056	1
b1150	ymfR	163	86.6	119.2	0.46	28223.1	38844.7	32.6	0.6618	1
b1151	beeE	426	32.5	37.7	0.21	27663.7	32121.5	5.2	0.7509	1
b1153	ymfQ	525	40.1	53.2	0.4	42115.5	55876.5	13.1	0.4959	1
b1154	ycfK	566	187	230.8	0.3	211699	261305	43.8	0.366	1
b1155	tfaP	372	281.8	392.2	0.48	209669	291783	110.4	0.1183	1
b1156	tfaE	541	298.2	337.2	0.18	322685	364841	39	0.5529	1
b1158	pinE	499	180.9	212	0.23	180504	211554	31.1	0.5171	1
b1159	mcrA	750	88.1	112.8	0.35	132161	169273	24.7	0.3365	1
b1160	iraM	290	0.3	0	-0.33	146.9	0	-0.3	1	1
b1161	ycgX	363	61.5	93	0.59	44663.1	67529.9	31.5	0.6306	1
b1162	bluR	658	114.2	128.4	0.17	150328	168974	14.2	0.5727	1
b1163	bluF	1090	151.6	186.8	0.3	330499	407122	35.1	0.1326	1
b1164	ycgZ	213	159.1	215.7	0.44	67771.9	91882.5	56.6	0.4811	1
b1165	ymgA	245	73.4	90.6	0.3	35945.5	44372.5	17.2	0.6901	1
b1166	ariR	239	0.4	0.6	0.2	196.1	298.81	0.2	1	1
b1167	ymgC	223	1.5	0.7	-0.57	661.7	298.81	-0.8	0.3778	1
b1168	pdeG	1370	120.8	155.5	0.36	331046	425947	34.6	0.262	1
b1171	ymgD	296	106.2	130.7	0.3	62846.9	77390.5	24.6	0.655	1
b1172	ymgG	309	204.9	271.2	0.4	126624	167630	66.4	0.2714	1
b1174	minE	239	2.7	2.2	-0.2	1273.9	1045.82	-0.5	0.8814	1
b1175	minD	731	18.3	13.5	-0.42	26799.4	19721.1	-4.8	0.513	1
b1176	minC	626	14.2	14.3	0.01	17809.5	17928.3	0.1	0.988	1
b1177	ycgJ	331	191	213	0.16	126425	141036	22.1	0.6603	1
b1178	pliG	360	210	271.2	0.37	151203	195269	61.2	0.4423	1
b1179	ycgL	293	17.7	3.3	-2.12	10367.3	1942.23	-14.4	0.1288	1
b1180	ycgM	594	86.5	102	0.24	102754	121165	15.5	0.6045	1
b1181	ycgN	414	216.6	287.4	0.41	179359	237998	70.8	0.2537	1
b1182	hlyE	820	16.1	34.4	1.05	26411.1	56474.2	18.3	0.0197	0.41467
b1183	umuD	378	71.4	62.8	-0.18	54009.9	47510	-8.6	0.687	1
b1184	umuC	1141	22.4	35	0.62	51133.7	79780.9	12.6	0.2081	1
b1185	dsbB	477	23.6	29.6	0.31	22516.6	28237.1	6	0.7334	1
b1186	nhaB	1386	52.5	72.2	0.45	145495	200199	19.7	0.2487	1
b1187	fadR	648	24.9	22.4	-0.15	32217.8	28984.1	-2.5	0.7297	1
b1188	ycgB	1379	38.7	56	0.52	106755	154482	17.3	0.1927	1
b1189	dadA	1169	24.5	29	0.23	57304	67828.7	4.5	0.6055	1
b1190	dadX	963	40.5	38.6	-0.07	78087.1	74402.4	-1.9	0.8871	1
b1191	cvrA	1563	45.5	62.7	0.45	142333	195867	17.1	0.1543	1
b1192	ldcA	823	36.9	49.9	0.42	60789.6	82171.4	13	0.4509	1
b1193	emtA	550	17.5	23	0.38	19210	25249	5.5	0.6335	1
b1194	ycgR	661	8.8	7	-0.3	11687.9	9262.96	-1.8	0.6959	1
b1195	ymgE	229	66.8	84.5	0.33	30602.7	38695.2	17.7	0.6502	1
b1196	ycgY	397	40.5	64.4	0.66	32146.9	51095.7	23.9	0.2035	1
b1197	treA	1528	31.9	42.4	0.4	97521.3	129532	10.5	0.2781	1
b1198	dhaM	1277	21	27.4	0.37	53561	70069.8	6.5	0.2807	1
b1199	dhaL	569	27	38.6	0.5	30698.9	43924.3	11.6	0.4503	1
b1200	dhaK	963	18.7	21.9	0.22	35992.6	42131.5	3.2	0.6896	1
b1201	dhaR	1728	29.6	38.4	0.37	102218	132819	8.9	0.2973	1
b1202	ycgV	2580	97	130.1	0.42	500375	671564	33.2	0.0493	0.71954
b1203	ychF	982	1.6	1.1	-0.26	3085.2	2241.04	-0.4	0.6172	1
b1204	pth	525	2.4	3.3	0.33	2523.6	3436.26	0.9	0.7243	1
b1205	ychH	251	51.3	73.2	0.5	25750.4	36753	21.9	0.3464	1
b1206	dauA	1512	22.9	32.3	0.48	69242.6	97709.2	9.4	0.2192	1
b1207	prs	852	0	0	0	0	0	0	1	1
b1208	ispE	766	0	0	0	0	0	0	1	1
b1209	lolB	560	0	0	0	0	0	0	1	1
b1210	hemA	1131	0.1	0	-0.09	146.9	0	-0.1	1	1
b1211	prfA	973	0	0.5	0.55	0	896.42	0.5	0.5088	1
b1212	prmC	750	0	0	0	0	0	0	1	1
b1213	ychQ	353	70.2	97.6	0.47	49569.5	68874.6	27.3	0.5018	1
b1214	ychA	728	37.8	53.4	0.49	55056.4	77689.3	15.5	0.2075	1
b1215	kdsA	769	0	0	0	0	0	0	1	1
b1216	chaA	991	172	246.6	0.52	340855	488696	74.6	0.0469	0.70316
b1217	chaB	207	244.2	382.9	0.65	101096	158516	138.7	0.0575	0.79027
b1218	chaC	626	41	61.8	0.58	51334.7	77390.5	20.8	0.1696	1
b1219	ychN	318	48.3	59.7	0.3	30747.8	37948.2	11.3	0.6153	1
b1220	ychO	1255	35.7	49.5	0.46	89525.8	124153	13.8	0.3459	1
b1221	narL	585	27.1	51.3	0.9	31679.1	60059.8	24.3	0.0954	1
b1222	narX	1617	46.2	57.1	0.3	149394	184811	11	0.385	1
b1223	narK	1252	34.5	45	0.37	86416.7	112799	10.5	0.283	1
b1224	narG	3368	21.8	28.1	0.35	146976	189144	6.3	0.3102	1
b1225	narH	1385	4.2	10.2	1.12	11611.6	28386.5	6.1	0.1198	1
b1226	narJ	639	12.1	13.4	0.14	15510.8	17181.3	1.3	0.8918	1
b1227	narI	610	29.2	24	-0.27	35579.3	29282.9	-5.2	0.6734	1
b1228	ychS	248	30.9	23.2	-0.4	15313.6	11504	-7.7	0.6384	1
b1229	tpr	80	4.1	1.9	-0.84	661.7	298.81	-2.3	0.5307	1
b1230	tyrV	75	14.4	14.9	0.05	2155.7	2241.04	0.6	0.9666	1
b1231	tyrT	75	2.8	2	-0.34	416.4	298.81	-0.8	0.749	1
b1232	purU	757	28	37.9	0.42	42412.2	57370.6	9.9	0.517	1
b1233	ychJ	413	42.3	65.7	0.62	34942.2	54233.1	23.4	0.2881	1
b1234	rssA	814	13.2	21.4	0.66	21465.1	34810.8	8.2	0.274	1
b1235	rssB	912	52.6	57.8	0.14	95879.8	105478	5.3	0.72	1
b1236	galU	817	3.3	0.3	-1.77	5463.7	448.21	-3.1	0.0023	0.08331
b1237	hns	372	1	0.8	-0.16	759.1	597.61	-0.2	0.7648	1
b1238	tdk	556	138.1	183.5	0.41	153603	204084	45.4	0.3643	1
b1241	adhE	2408	38	51.9	0.44	182780	249950	13.9	0.182	1
b1242	ychE	582	35.2	42.9	0.28	40919.7	49900.4	7.7	0.572	1
b1243	oppA	1468	56.9	76.9	0.43	167118	225897	20	0.1361	1
b1244	oppB	829	148.9	194.5	0.38	246906	322560	45.6	0.1704	1
b1245	oppC	817	26.7	34	0.34	43616.6	55577.7	7.3	0.44	1
b1246	oppD	912	12	10.2	-0.21	21809.2	18675.3	-1.7	0.809	1
b1247	oppF	903	39.4	41.7	0.08	71129.8	75298.9	2.3	0.8843	1
b1248	yciU	296	5.6	1.5	-1.4	3332.3	896.42	-4.1	0.1486	1
b1249	clsA	1315	17.8	18.7	0.07	46697.9	49302.8	1	0.8601	1
b1250	kch	1128	101.8	138.3	0.44	229560	311952	36.5	0.0344	0.578
b1251	yciI	267	99.8	112.8	0.17	53316.8	60209.2	12.9	0.7997	1
b1252	tonB	648	0.9	0.7	-0.17	1175.2	896.42	-0.2	0.7626	1
b1253	yciA	359	137.2	48.9	-1.47	98480.1	35109.6	-88.3	0.62	1
b1254	yciB	486	4	1.4	-1.06	3845.3	1344.62	-2.6	0.1346	1
b1255	yciC	668	57.1	68.6	0.26	76249.8	91583.7	11.5	0.5265	1
b1256	ompW	575	190.9	214.9	0.17	219552	247112	24	0.5465	1
b1257	yciE	455	1.7	0.3	-1.02	1543.5	298.81	-1.4	0.0526	0.75467
b1258	yciF	451	44.2	51.5	0.22	39842.2	46464.2	7.3	0.7753	1
b1259	yciG	162	0.3	0	-0.38	98.1	0	-0.3	1	1
b1260	trpA	725	30.6	46.7	0.59	44421.7	67679.3	16	0.2101	1
b1261	trpB	1074	44.2	58.8	0.4	94998.4	126395	14.6	0.4812	1
b1262	trpC	1224	27.8	31.4	0.17	68165.8	76792.9	3.5	0.6957	1
b1263	trpD	1436	24.1	36.1	0.56	69344.9	103536	11.9	0.459	1
b1264	trpE	1405	16	21.8	0.42	45084.9	61255	5.8	0.4531	1
b1265	trpL	39	0	0	0	0	0	0	1	1
b1266	yciV	792	28.9	33.5	0.21	45796.2	53037.9	4.6	0.7042	1
b1267	yciO	559	50.3	60.4	0.26	56233	67529.9	10.1	0.6196	1
b1268	yciQ	1706	208.3	269.5	0.37	710706	919423	61.2	0.0411	0.65414
b1269	rluB	788	28.3	27.7	-0.03	44637.4	43625.5	-0.6	0.9529	1
b1270	btuR	531	16.6	32.5	0.93	17640.8	34512	15.9	0.1487	1
b1271	yciK	683	23.3	17.2	-0.42	31806	23456.2	-6.1	0.5478	1
b1272	sohB	944	44.3	54.4	0.29	83651.3	102789	10.1	0.5314	1
b1273	yciN	226	55.9	67.8	0.27	25285.9	30627.5	11.8	0.7368	1
b1274	topA	2338	0.9	1.3	0.28	4359.8	6274.91	0.4	0.5837	1
b1275	cysB	877	15.9	14.7	-0.1	27832.7	25846.6	-1.1	0.9286	1
b1276	acnA	2408	23.8	24	0.02	114383	115787	0.3	0.9612	1
b1277	ribA	531	0	0	0	0	0	0	1	1
b1278	pgpB	687	16.4	21.5	0.38	22469.9	29581.7	5.2	0.5604	1
b1279	lapA	277	1.2	1.6	0.23	686	896.42	0.4	0.6728	1
b1280	lapB	1052	0	0	0	0	0	0	1	1
b1281	pyrF	664	32.8	30.8	-0.09	43563.8	40936.3	-2	0.8757	1
b1282	yciH	293	90	107.1	0.25	52723.5	62749.1	17.1	0.7232	1
b1283	osmB	197	433.7	623.4	0.52	170877	245618	189.7	0.2172	1
b1284	yciT	674	66.8	83.9	0.32	90087.4	113098	17.1	0.2892	1
b1285	pdeR	1786	34.8	46.6	0.41	124272	166584	11.8	0.1912	1
b1286	rnb	1741	3.4	0.8	-1.33	12003.1	2689.25	-2.7	0.0052	0.15739
b1287	yciW	1014	53.8	75.7	0.49	109010	153586	22	0.2362	1
b1288	fabI	709	0	0	0	0	0	0	1	1
b1289	ycjD	318	19.8	30.3	0.59	12570.7	19272.9	10.5	0.4048	1
b1290	sapF	725	3.5	1	-1.14	5021.2	1494.03	-2.4	0.0631	0.82627
b1291	sapD	893	2	0.2	-1.35	3527	298.81	-1.8	0.0004	0.01841
b1292	sapC	801	0.9	0.3	-0.55	1396.9	448.21	-0.6	0.133	1
b1293	sapB	868	3.8	1.9	-0.73	6614.6	3286.86	-1.9	0.1363	1
b1294	sapA	1478	9.3	5.1	-0.75	27390.6	15089.6	-4.2	0.2223	1
b1295	ymjA	220	66.3	78.4	0.24	29180.4	34512	12.1	0.7512	1
b1296	puuP	1246	30.5	43.3	0.5	75884	108018	12.9	0.2544	1
b1297	puuA	1277	43	54.3	0.33	109809	138646	11.3	0.4899	1
b1298	puuD	687	55.1	77.5	0.49	75686.5	106524	22.4	0.4884	1
b1299	puuR	502	41.4	44.6	0.11	41551.5	44820.8	3.3	0.8228	1
b1300	puuC	1338	36.2	47.3	0.38	96832.5	126544	11.1	0.3904	1
b1301	puuB	1153	45.5	68.9	0.59	105035	158815	23.3	0.2689	1
b1302	puuE	1138	16.2	25	0.59	36971.3	56922.3	8.8	0.1829	1
b1303	pspF	880	27.8	32.9	0.24	48908.5	57968.2	5.1	0.6364	1
b1304	pspA	601	23.3	24	0.04	28004.2	28834.7	0.7	0.9537	1
b1305	pspB	201	20.8	47.2	1.15	8354.9	18974.1	26.4	0.5055	1
b1306	pspC	324	30.1	36.7	0.28	19478.8	23755	6.6	0.6998	1
b1307	pspD	198	12.3	15.5	0.31	4875.1	6125.5	3.2	0.7506	1
b1308	pspE	283	115.2	154.2	0.42	65176.2	87251.1	39	0.3463	1
b1309	ycjM	1512	69.6	81.6	0.23	210561	246813	12	0.3312	1
b1310	ycjN	1163	46	58.3	0.33	107094	135508	12.2	0.2925	1
b1311	ycjO	792	37.7	44.7	0.24	59684.3	70816.8	7	0.6526	1
b1312	ycjP	757	39.9	41.3	0.05	60422.4	62599.7	1.4	0.9255	1
b1313	ycjQ	947	31.7	39.7	0.32	60003.4	75149.5	8	0.5812	1
b1314	ycjR	709	28.5	38.7	0.43	40377.4	54830.7	10.2	0.3921	1
b1315	ycjS	950	48.5	59.6	0.29	92104.7	113247	11.1	0.5429	1
b1316	ycjT	2040	33	40.2	0.28	134638	163895	7.2	0.4187	1
b1317	ycjU	594	29.5	31.4	0.09	35013.2	37350.6	2	0.8931	1
b1319	ompG	814	288.6	337.3	0.22	469824	549204	48.8	0.2895	1
b1320	ycjW	899	108.3	132.4	0.29	194741	237998	24.1	0.2821	1
b1321	ycjX	1258	59.3	73.2	0.3	149114	184064	13.9	0.5218	1
b1322	ycjF	954	33.5	37.2	0.15	63826	70966.2	3.7	0.7091	1
b1323	tyrR	1386	17.1	19.8	0.2	47499	54980.1	2.7	0.5955	1
b1324	tpx	455	13.6	14.9	0.12	12398.2	13595.6	1.3	0.844	1
b1325	ycjG	868	41.8	55.6	0.4	72520.3	96514	13.8	0.4316	1
b1326	mpaA	655	73	82.9	0.18	95654.1	108616	9.9	0.7748	1
b1327	ycjY	829	158.5	177.2	0.16	262725	293725	18.7	0.5558	1
b1328	pgrR	810	303.8	370.9	0.29	492192	600897	67.1	0.2101	1
b1329	mppA	1452	142.2	177.5	0.32	412834	515439	35.3	0.2092	1
b1330	ynaI	928	136.4	159.8	0.23	253176	296564	23.4	0.3492	1
b1331	insH-4	915	218	150.1	-0.54	399025	274602	-68	0.0002	0.01016
b1332	ynaJ	232	64.9	40.2	-0.68	30113.9	18675.3	-24.7	0.4677	1
b1333	uspE	855	58	66.5	0.19	99254.1	113695	8.4	0.7094	1
b1334	fnr	677	6.4	6.2	-0.05	8722.2	8366.54	-0.3	0.9345	1
b1335	ogt	464	97.6	146.7	0.58	90559.1	136106	49.1	0.5055	1
b1336	abgT	1373	30.8	39.6	0.35	84528.8	108765	8.8	0.3859	1
b1337	abgB	1300	18.6	20.3	0.13	48262	52888.5	1.8	0.7528	1
b1338	abgA	1179	42.3	48.5	0.19	99699.5	114442	6.3	0.6288	1
b1339	abgR	817	86	111.4	0.37	140518	181972	25.4	0.3065	1
b1340	smrA	506	55.9	73.5	0.39	56550.7	74402.4	17.6	0.456	1
b1341	dgcM	1109	70	86	0.29	155316	190638	15.9	0.4434	1
b1342	zntB	884	59.2	79.6	0.42	104723	140737	20.4	0.2839	1
b1343	dbpA	1236	33.8	49.4	0.54	83446	122062	15.6	0.2581	1
b1344	ttcA	842	73.4	72.8	-0.01	123644	122659	-0.6	0.9795	1
b1345	intR	1112	79.2	105.1	0.4	176218	233815	25.9	0.173	1
b1346	xisR	194	60.1	61.2	0.03	23322.7	23755	1.1	0.959	1
b1347	rcbA	188	0.4	0	-0.48	146.9	0	-0.4	1	1
b1348	ralR	175	57.7	70.4	0.28	20187.3	24651.4	12.8	0.6987	1
b1349	recT	728	202.1	202.2	0	294283	294472	0.1	0.9979	1
b1350	recE	2341	35.5	37.1	0.06	166202	173606	1.6	0.8416	1
b1351	racC	248	28.7	42.5	0.55	14235.8	21065.8	13.8	0.3597	1
b1352	kilR	198	0	0	0	0	0	0	1	1
b1353	sieB	439	87.7	105.8	0.27	77009.3	92928.4	18.1	0.7561	1
b1355	ydaG	121	222.2	226.6	0.03	53781	54830.7	4.3	0.972	1
b1356	racR	429	0	0	0	0	0	0	1	1
b1357	ydaS	267	50.6	49.2	-0.04	27003.4	26294.8	-1.3	0.9439	1
b1358	ydaT	379	43.4	43.6	0	32909.5	33017.9	0.1	0.9974	1
b1359	ydaU	772	58.2	58.4	0.01	89807.5	90239.1	0.3	0.9892	1
b1360	ydaV	671	8.1	12.8	0.6	10854	17181.3	4.7	0.4364	1
b1361	ydaW	505	38.6	35.6	-0.11	39005.4	36006	-3	0.8669	1
b1363	trkG	1312	20.7	19	-0.12	54343.3	49751	-1.8	0.75	1
b1365	ynaK	236	503.3	607.7	0.27	237561	286853	104.4	0.6074	1
b1366	ydaY	324	138	152.9	0.15	89407.1	99053.9	14.9	0.8052	1
b1368	ynaA	925	84.3	78.6	-0.1	155985	145369	-5.7	0.8108	1
b1370	insH-5	883	36.9	48	0.37	65175.1	84711.2	11.1	0.5154	1
b1372	stfR	3025	33.6	43.7	0.37	203527	264592	10.1	0.1237	1
b1373	tfaR	518	247.6	267.7	0.11	256476	277291	20.1	0.742	1
b1374	pinR	531	250	277.8	0.15	265448	295070	27.9	0.6299	1
b1375	ynaE	210	70.5	50.2	-0.48	29621.5	21065.8	-20.4	0.2838	1
b1376	uspF	391	115	132	0.2	89961.9	103237	17	0.6181	1
b1377	ompN	1020	148.5	182.7	0.3	302855	372759	34.3	0.2479	1
b1378	ydbK	3171	42.2	51.6	0.29	267343	327191	9.4	0.3396	1
b1379	hslJ	379	20.6	27.2	0.39	15607.1	20617.5	6.6	0.702	1
b1380	ldhA	890	37.4	42.5	0.18	66566	75597.7	5.1	0.7324	1
b1381	ydbH	2376	77.7	96.1	0.3	369128	456873	18.5	0.1713	1
b1382	ynbE	166	175.6	260.1	0.56	58307.4	86354.6	84.5	0.2102	1
b1383	ydbL	293	279.9	291.4	0.06	164028	170767	11.5	0.8843	1
b1384	feaR	814	142.9	165.6	0.21	232567	269672	22.8	0.4374	1
b1385	feaB	1350	50.4	58.1	0.2	136076	156873	7.7	0.6124	1
b1386	tynA	2046	48.4	63.2	0.38	197854	258616	14.8	0.2932	1
b1387	paaZ	1840	36.3	41	0.17	133557	150747	4.7	0.6198	1
b1388	paaA	836	24.1	30	0.3	40325.7	50199.2	5.9	0.7042	1
b1389	paaB	258	62.3	62	-0.01	32143.3	31972.1	-0.3	0.9924	1
b1390	paaC	671	17	25.2	0.54	22860.6	33765	8.1	0.3627	1
b1391	paaD	448	26.4	35	0.39	23692.8	31374.5	8.6	0.5367	1
b1392	paaE	963	20.3	27.7	0.43	39079.9	53336.7	7.4	0.435	1
b1393	paaF	690	13.3	16.5	0.29	18352.5	22709.2	3.2	0.6685	1
b1394	paaG	709	44.2	58.9	0.41	62678.6	83516	14.7	0.6048	1
b1395	paaH	1284	22.7	30.8	0.42	58362.6	79033.9	8	0.4809	1
b1396	paaI	379	32	39.8	0.31	24255.8	30179.3	7.8	0.687	1
b1397	paaJ	1084	22.4	34.4	0.6	48609.3	74551.9	12	0.1909	1
b1398	paaK	1182	40.5	46.8	0.2	95647	110558	6.3	0.5221	1
b1399	paaX	855	19.4	21.4	0.14	33103.5	36603.6	2	0.8095	1
b1400	paaY	531	75.4	93	0.3	80043.5	98755.1	17.6	0.5682	1
b1402	insD-2	814	331.7	245.6	-0.43	540051	399801	-86.1	0.0021	0.07864
b1403	insC-2	328	221.4	151.9	-0.54	145250	99651.5	-69.5	0.019	0.40366
b1404	insI-2	1036	294.4	249.8	-0.24	610036	517680	-44.6	0.1831	1
b1406	pdxI	775	113.5	155.6	0.45	175865	241136	42.1	0.2017	1
b1407	ydbD	2075	160.2	183.8	0.2	664796	762700	23.6	0.3642	1
b1408	ynbA	544	117.9	125.8	0.09	128254	136853	7.9	0.7543	1
b1409	ynbB	807	25.2	32.8	0.37	40619.5	52888.5	7.6	0.5063	1
b1410	ynbC	1582	57.4	75.2	0.38	181524	237998	17.8	0.198	1
b1411	ynbD	1163	48.4	56.3	0.21	112507	130877	7.9	0.5348	1
b1412	azoR	544	82.6	99.3	0.26	89842.4	108018	16.7	0.6843	1
b1413	hrpA	3511	35	33.1	-0.08	245670	232769	-1.8	0.7902	1
b1414	ydcF	721	29.4	34.6	0.23	42386.5	49900.4	5.2	0.6693	1
b1415	aldA	1296	34.9	44.8	0.35	90510.2	116086	9.9	0.3831	1
b1418	cybB	477	110.2	138.9	0.33	105158	132520	28.7	0.4173	1
b1419	ydcA	156	94.1	121.6	0.37	29373	37948.2	27.5	0.5981	1
b1420	mokB	150	31.2	37.8	0.27	9360	11354.6	6.6	0.8688	1
b1421	trg	1477	59.3	60.6	0.03	175066	178984	1.3	0.9179	1
b1422	ydcI	830	51.7	61.1	0.24	85899.4	101444	9.4	0.5847	1
b1423	ydcJ	1208	18.2	24	0.38	43904	57968.2	5.8	0.4236	1
b1424	opgD	1490	34.5	40.5	0.23	102704	120717	6	0.5108	1
b1426	ydcH	201	29.6	29	-0.03	11882.2	11653.4	-0.6	0.9759	1
b1427	rimL	486	33.4	41.5	0.3	32490.6	40338.7	8.1	0.7036	1
b1428	ydcK	883	19.2	27.5	0.5	33908.2	48555.8	8.3	0.2687	1
b1429	tehA	893	29	32.6	0.17	51720.5	58267	3.7	0.7622	1
b1430	tehB	534	68.7	69.1	0.01	73335.4	73804.8	0.4	0.9778	1
b1431	ydcL	601	66.3	69.9	0.07	79652.3	83964.2	3.6	0.872	1
b1432	insQ	1033	24.2	28.1	0.21	49955.6	58117.6	4	0.6938	1
b1433	ydcO	1058	15.6	20.4	0.36	33076.8	43177.3	4.8	0.5392	1
b1434	sutR	483	49.4	53.2	0.11	47698.7	51394.5	3.8	0.8311	1
b1435	rlhA	1764	15.8	18.2	0.19	55882.8	64243.1	2.4	0.6889	1
b1436	yncJ	207	57.5	75.1	0.38	23792.7	31075.7	17.6	0.739	1
b1438	hicB	375	18.3	18.3	0	13720.6	13745	0	0.9986	1
b1439	ydcR	1265	39.5	42.8	0.11	99893.1	108317	3.3	0.7724	1
b1440	ydcS	1030	32.3	38.7	0.26	66517.9	79780.9	6.4	0.7107	1
b1441	ydcT	912	46	57.3	0.31	83938.4	104432	11.2	0.4719	1
b1442	ydcU	846	37.7	55.4	0.54	63869.8	93675.4	17.6	0.4634	1
b1443	ydcV	715	10	13.5	0.4	14256.5	19272.9	3.5	0.6057	1
b1444	patD	1281	47.1	56.4	0.26	120572	144622	9.4	0.4738	1
b1445	ortT	156	23.3	23	-0.02	7275	7171.32	-0.3	1	1
b1446	ydcY	210	75.8	86.8	0.19	31827.4	36454.2	11	0.7791	1
b1447	ydcZ	404	62.7	78	0.31	50694.4	63047.9	15.3	0.6562	1
b1448	mnaT	467	36.1	32	-0.17	33715	29880.5	-4.1	0.796	1
b1449	curA	934	54.5	61.3	0.16	101896	114442	6.7	0.6405	1
b1450	mcbR	598	83.1	113.2	0.44	99369.7	135359	30.1	0.1715	1
b1451	yncD	1891	58.3	63.1	0.11	220660	238745	4.8	0.6912	1
b1452	yncE	954	42.7	39.6	-0.11	81542.4	75597.7	-3.1	0.7982	1
b1453	ansP	1350	59.3	74.3	0.32	160135	200498	14.9	0.3976	1
b1454	yncG	556	97.8	118.1	0.27	108805	131325	20.3	0.4404	1
b1455	yncH	191	2.8	2.3	-0.19	1078.2	896.42	-0.5	1	1
b1457	ydcD	433	1.4	1.2	-0.11	1200.1	1045.82	-0.2	0.9387	1
b1460	ydcC	1023	211.2	164.7	-0.36	432155	336903	-46.6	0.0885	0.99766
b1461	pptA	210	101.1	155.4	0.62	42457.8	65288.9	54.4	0.2922	1
b1462	yddH	512	70.5	79.5	0.17	72148.5	81424.4	9.1	0.6667	1
b1463	nhoA	760	29.5	38	0.36	44787.5	57818.8	8.6	0.424	1
b1464	yddE	804	40.6	52.7	0.37	65222.2	84711.2	12.1	0.4287	1
b1465	narV	613	46.5	62.1	0.41	56987.8	76195.3	15.7	0.4029	1
b1466	narW	626	39	45.3	0.21	48880.3	56772.9	6.3	0.7827	1
b1467	narY	1389	27.9	33.2	0.25	77397.2	92330.8	5.4	0.5355	1
b1468	narZ	3367	51.1	57.8	0.18	344006	389343	6.7	0.502	1
b1469	narU	1249	65.1	74.9	0.2	162688	187201	9.8	0.5696	1
b1471	yddK	861	2.6	2.3	-0.14	4459.3	3884.47	-0.3	1	1
b1472	yddL	261	0	0	0	0	0	0	1	1
b1473	yddG	792	266.9	297.9	0.16	422770	471813	31	0.5499	1
b1474	fdnG	2742	31.6	41.1	0.37	173198	225448	9.5	0.2203	1
b1475	fdnH	795	22.5	32.3	0.51	35722.3	51394.5	9.9	0.4021	1
b1476	fdnI	588	50.6	65	0.36	59537.8	76494.1	14.4	0.4819	1
b1477	yddM	255	0.4	0	-0.47	196.1	0	-0.4	1	1
b1478	adhP	909	46.9	71.2	0.59	85285.8	129383	24.3	0.141	1
b1479	maeA	1528	54.2	75.5	0.47	165744	230677	21.2	0.2846	1
b1480	sra	124	25	31.9	0.34	6199.3	7918.33	6.9	0.8261	1
b1481	bdm	194	331.5	435.5	0.39	128620	168974	104	0.3612	1
b1482	osmC	388	92.7	94.1	0.02	71901.7	73057.8	1.5	0.9634	1
b1483	ddpF	833	42.9	56.2	0.38	71442.1	93675.4	13.3	0.3465	1
b1484	ddpD	887	33.8	47.2	0.47	60020.6	83665.4	13.3	0.3662	1
b1485	ddpC	807	48.5	55.8	0.2	78278.6	90089.7	7.3	0.7116	1
b1486	ddpB	919	24.1	21.9	-0.13	44298	40338.7	-2.2	0.8096	1
b1487	ddpA	1395	25.1	30.4	0.26	70098.3	84711.2	5.2	0.5289	1
b1488	ddpX	522	22.8	22.8	0	23818.3	23755	-0.1	0.9966	1
b1489	dosP	2160	30	36.8	0.29	129462	159114	6.9	0.4368	1
b1490	dosC	1243	187.4	192.5	0.04	465876	478536	5.1	0.8644	1
b1491	yddW	1188	33.9	44.3	0.38	80654.2	105329	10.4	0.2712	1
b1492	gadC	1382	71.8	89	0.31	198404	246066	17.2	0.4049	1
b1493	gadB	1261	108.6	94.2	-0.2	273930	237550	-14.4	0.3426	1
b1494	pqqL	2516	169.9	202.3	0.25	854835	1.01773e+06	32.4	0.0947	1
b1495	yddB	2135	334.4	406.2	0.28	1.42777e+06	1.73441e+06	71.8	0.046	0.69377
b1496	yddA	1516	205.3	237.4	0.21	622415	719821	32.1	0.2237	1
b1497	ydeM	1042	27.4	26.7	-0.03	57129.7	55727.1	-0.7	0.9343	1
b1498	ydeN	1513	110.4	117.4	0.09	334005	355279	7	0.6699	1
b1499	ydeO	684	11.7	8.3	-0.45	16022.8	11354.6	-3.4	0.5057	1
b1500	safA	178	0.6	0	-0.7	220.3	0	-0.6	1	1
b1501	ydeP	2052	44.1	52.2	0.24	180812	214243	8.1	0.3543	1
b1502	ydeQ	823	27	29	0.1	44394.9	47659.4	2	0.8479	1
b1503	ydeR	452	193.8	191.4	-0.02	175198	173008	-2.4	0.9735	1
b1504	ydeS	477	178.3	196.4	0.14	170131	187351	18	0.6755	1
b1505	ydeT	1033	30.9	33.8	0.13	63775	69771	2.9	0.7233	1
b1507	hipA	1189	32.8	41.6	0.33	78033.6	98904.5	8.8	0.4534	1
b1508	hipB	239	0	0	0	0	0	0	1	1
b1511	lsrK	1433	47.5	46.8	-0.02	136157	134014	-0.7	0.9593	1
b1512	lsrR	858	19.7	32.8	0.71	33807	56324.7	13.1	0.2141	1
b1513	lsrA	1382	36.9	45.6	0.3	102070	126096	8.7	0.4854	1
b1514	lsrC	925	18.5	20.8	0.16	34154.9	38396.4	2.3	0.7901	1
b1515	lsrD	893	15.1	25.8	0.73	26949.9	46016	10.7	0.1594	1
b1516	lsrB	919	62.2	84.5	0.44	114366	155379	22.3	0.1833	1
b1517	lsrF	788	289.2	364.6	0.33	455769	574602	75.4	0.1371	1
b1518	lsrG	261	46.3	71.8	0.62	24158.8	37500	25.6	0.5072	1
b1519	tam	683	57.8	68.1	0.23	78966.3	93077.8	10.3	0.6629	1
b1520	yneE	823	78.3	99.3	0.34	128825	163446	21	0.3393	1
b1521	uxaB	1306	37.5	31.6	-0.24	98038.7	82470.2	-6	0.7566	1
b1522	dgcF	852	28	30.7	0.13	47655.6	52290.9	2.7	0.8558	1
b1523	yneG	324	49.4	89.7	0.85	32021	58117.6	40.3	0.2858	1
b1524	glsB	833	48.9	64.9	0.4	81418.7	108167	16.1	0.6067	1
b1525	sad	1249	16.5	25.3	0.59	41186	63197.3	8.8	0.2827	1
b1526	yneJ	792	25.6	31.4	0.29	40547.5	49751	5.8	0.5332	1
b1527	yneK	1004	50.5	57.3	0.18	101437	115040	6.8	0.6416	1
b1528	ydeA	1071	55.4	70	0.33	118579	150000	14.7	0.3188	1
b1529	marC	598	73	77.3	0.08	87298.5	92480.1	4.3	0.8627	1
b1530	marR	391	34	40.9	0.26	26559.8	31972.1	6.9	0.6527	1
b1531	marA	344	44.1	57.5	0.38	30306.7	39591.7	13.5	0.6006	1
b1532	marB	197	25.2	34.9	0.45	9947.6	13745	9.6	0.6816	1
b1533	eamA	810	37.4	41.8	0.15	60639.9	67679.3	4.3	0.7961	1
b1534	ydeE	1068	163.8	208	0.34	349928	444323	44.2	0.3405	1
b1535	dgcZ	801	271.3	306.9	0.18	434548	491684	35.7	0.3571	1
b1536	ydeI	353	60.1	68.6	0.19	42435.7	48406.4	8.5	0.6143	1
b1537	ydeJ	467	153.1	179	0.22	143036	167181	25.9	0.5728	1
b1538	dcp	1840	81.2	91.9	0.18	298741	338098	10.7	0.45	1
b1539	ydfG	671	43.8	53.4	0.28	58727	71713.2	9.7	0.6125	1
b1540	ydfH	617	20.8	17.4	-0.24	25703.7	21514	-3.4	0.7779	1
b1541	ydfZ	182	63.3	52.5	-0.26	23033.6	19123.5	-10.7	0.7584	1
b1542	ydfI	1315	71.2	86.1	0.27	187282	226494	14.9	0.4141	1
b1543	ydfJ	1154	169.3	181.9	0.1	390770	419821	12.6	0.6685	1
b1544	ydfK	210	50.6	46.6	-0.12	21264.7	19571.7	-4	0.8328	1
b1545	pinQ	531	189	188.5	0	200666	200199	-0.4	0.9923	1
b1546	tfaQ	518	199.6	220.8	0.15	206754	228735	21.2	0.6699	1
b1547	ydfN	865	50	56.3	0.17	86493.7	97410.4	6.3	0.6986	1
b1548	nohA	512	15	14.4	-0.05	15337.5	14790.9	-0.5	0.9235	1
b1549	ydfO	369	8.3	11.7	0.45	6125.1	8665.35	3.4	0.6499	1
b1550	gnsB	156	4.8	10.1	0.93	1494.6	3137.45	5.3	0.4875	1
b1551	ynfN	140	22.2	15.5	-0.5	6223.2	4332.67	-6.8	0.5685	1
b1552	cspI	191	1.2	0.8	-0.32	465.6	298.81	-0.4	0.8798	1
b1553	rzpQ	448	42	47.2	0.17	37610.9	42280.9	5.2	0.7285	1
b1554	rrrQ	480	48.3	42	-0.2	46408.4	40338.7	-6.3	0.6703	1
b1555	ydfR	280	37.4	50.2	0.41	20969.9	28087.7	12.7	0.5803	1
b1556	essQ	194	33.3	30	-0.15	12935.5	11653.4	-3.3	0.8372	1
b1557	cspB	194	49.9	32	-0.63	19380.4	12400.4	-18	0.549	1
b1558	cspF	191	27.3	27.4	0	10435.7	10458.2	0.1	0.9957	1
b1559	ydfT	677	137.1	173.5	0.34	185604	234861	36.4	0.346	1
b1560	ydfU	944	18.2	22.4	0.29	34300.1	42280.9	4.2	0.4792	1
b1561	rem	226	141	178.8	0.34	63750	80826.8	37.8	0.7135	1
b1562	hokD	140	22.8	24	0.07	6395.4	6723.11	1.2	0.953	1
b1563	relE	258	73.3	135.8	0.88	37806.3	70069.8	62.5	0.3752	1
b1564	relB	216	1.1	0.7	-0.3	465.6	298.81	-0.4	0.8734	1
b1565	ydfV	274	143.6	154.3	0.1	78680	84561.8	10.7	0.8323	1
b1566	flxA	299	201.5	257.1	0.35	120471	153735	55.6	0.6504	1
b1567	ydfW	134	73.9	109.8	0.57	19795.4	29432.3	36	0.5057	1
b1568	ydfX	261	32.3	31.5	-0.04	16881.4	16434.3	-0.9	0.9582	1
b1569	dicC	207	11.5	8.3	-0.42	4753.1	3436.26	-3.2	0.6213	1
b1570	dicA	366	0	0	0	0	0	0	1	1
b1571	ydfA	140	4.2	3.2	-0.31	1176.2	896.42	-1	0.9365	1
b1572	ydfB	115	1.6	3.2	0.71	367.6	747.01	1.6	0.4963	1
b1573	ydfC	197	41.1	34.9	-0.23	16195.7	13745	-6.2	0.7355	1
b1574	dicF	47	150.9	181.2	0.26	14184.1	17031.9	30.3	0.7697	1
b1575	dicB	169	78.8	95	0.27	26632.5	32121.5	16.2	0.7214	1
b1576	ydfD	172	303.5	330.1	0.12	104418	113546	26.5	0.8563	1
b1580	rspB	918	160.8	220.4	0.45	295306	404582	59.5	0.0605	0.81015
b1581	rspA	1093	34.4	43.1	0.32	75242.2	94273	8.7	0.3973	1
b1582	ynfA	293	32.2	55.3	0.76	18841.7	32420.3	23.2	0.3463	1
b1583	ynfB	306	119.3	198.5	0.73	73038	121464	79.1	0.1368	1
b1584	speG	505	264.2	373.7	0.5	266817	377391	109.5	0.0583	0.79027
b1585	ynfC	639	171.5	206.9	0.27	219187	264442	35.4	0.3345	1
b1586	ynfD	274	139.6	133.9	-0.06	76494.8	73356.6	-5.7	0.9196	1
b1587	ynfE	2183	35.7	39.4	0.14	155756	171962	3.7	0.7013	1
b1588	ynfF	2180	31.8	42.4	0.4	138805	184960	10.6	0.3828	1
b1589	ynfG	556	17.8	24.5	0.44	19797.6	27191.3	6.6	0.6137	1
b1590	ynfH	769	20.6	25.1	0.27	31623.1	38545.8	4.5	0.5349	1
b1591	dmsD	553	30.9	43.6	0.48	34224.1	48257	12.7	0.4765	1
b1592	clcB	1131	23.5	28.7	0.28	53239.4	64990.1	5.2	0.4888	1
b1593	ynfK	626	73.4	71	-0.05	91912.5	88894.5	-2.4	0.9162	1
b1594	mlc	1099	31.5	18.9	-0.71	69317.5	41533.9	-12.6	0.175	1
b1595	ynfL	804	20.9	27.5	0.38	33616.9	44223.1	6.6	0.4358	1
b1596	ynfM	1128	40.2	51.7	0.36	90681	116683	11.5	0.2639	1
b1597	asr	277	72.6	95.5	0.39	40208	52888.5	22.9	0.4878	1
b1598	ydgD	738	43.8	54.1	0.3	64684.2	79780.9	10.2	0.4797	1
b1599	mdtI	296	46.9	40.4	-0.21	27783.5	23904.4	-6.6	0.7857	1
b1600	mdtJ	328	231	256.4	0.15	151517	168227	25.5	0.837	1
b1601	tqsA	931	39	50.7	0.37	72644.4	94422.4	11.7	0.3438	1
b1602	pntB	1249	29.5	39.1	0.39	73770	97559.8	9.5	0.3817	1
b1603	pntA	1379	39.5	56.8	0.51	108879	156723	17.3	0.2172	1
b1604	ydgH	849	18.8	18.7	0	31876.3	31822.7	0	0.996	1
b1605	ydgI	1243	34	32.1	-0.08	84456.4	79780.9	-1.9	0.8359	1
b1606	folM	649	37.4	47.4	0.34	48512	61553.8	10	0.4729	1
b1607	ydgC	302	51.9	72	0.46	31358.2	43476.1	20.1	0.2941	1
b1608	rstA	648	44.9	58.4	0.37	58142.6	75747.1	13.6	0.4407	1
b1609	rstB	1170	9.5	12.5	0.37	22149	29282.9	3	0.5881	1
b1610	tus	836	23.9	32.6	0.43	39911.4	54531.9	8.7	0.4511	1
b1611	fumC	1262	55.2	58.2	0.07	139441	147012	3	0.8803	1
b1612	fumA	1481	15.3	15.9	0.06	45319.1	47211.2	0.6	0.8719	1
b1613	manA	1058	23.2	22	-0.08	49151.6	46464.2	-1.3	0.8881	1
b1614	ydgA	1357	32.3	42.9	0.4	87748.8	116385	10.6	0.4216	1
b1615	uidC	1138	95	105	0.14	216179	238895	10	0.5944	1
b1616	uidB	1236	73.3	93.4	0.35	181260	230976	20.1	0.3691	1
b1617	uidA	1630	43.6	59.6	0.44	142277	194223	15.9	0.2417	1
b1618	uidR	531	34.1	45.2	0.4	36212.9	47958.2	11.1	0.6068	1
b1619	hdhA	690	211.9	244.3	0.2	292412	337201	32.5	0.4624	1
b1620	malI	925	42.2	49.1	0.21	78106.7	90836.7	6.9	0.6764	1
b1621	malX	1433	32.8	48.1	0.54	93986.9	137899	15.3	0.2214	1
b1622	malY	1055	68.7	91.6	0.41	145028	193177	22.8	0.3155	1
b1623	add	900	36.6	34.9	-0.06	65811.2	62898.4	-1.6	0.8925	1
b1624	ydgJ	937	42.1	56	0.4	78872.2	105030	14	0.3488	1
b1625	cnu	194	447.5	601.1	0.42	173612	233217	153.6	0.2214	1
b1626	ydgK	397	377.8	450.8	0.25	299950	357968	73.1	0.4947	1
b1627	rsxA	522	64	46.4	-0.46	66796.7	48406.4	-17.6	0.3612	1
b1628	rsxB	521	34.9	34.8	0	36409.7	36304.8	-0.1	0.9943	1
b1629	rsxC	1999	18.6	18.3	-0.03	74440.7	73057.8	-0.3	0.9462	1
b1630	rsxD	953	25.9	30	0.2	49396.2	57221.2	4.1	0.6376	1
b1631	rsxG	559	14.7	15	0.03	16415.7	16733.1	0.3	0.9603	1
b1632	rsxE	626	20.4	18.7	-0.11	25506.2	23456.2	-1.6	0.8446	1
b1633	nth	572	19.6	30.8	0.63	22369	35259	11.3	0.3518	1
b1634	dtpA	1351	26.1	20.7	-0.32	70517.3	55876.5	-5.4	0.423	1
b1635	gstA	544	27	34.6	0.35	29353.7	37649.4	7.6	0.6128	1
b1636	pdxY	776	29.6	38.2	0.36	45941.3	59312.8	8.6	0.5815	1
b1637	tyrS	1147	0	0	0	0	0	0	1	1
b1638	pdxH	591	4.4	2.4	-0.67	5217.7	2838.65	-2	0.35	1
b1639	mliC	296	16.5	11.1	-0.53	9753	6573.71	-5.4	0.7311	1
b1640	anmK	998	33	37.5	0.18	65937.1	74850.6	4.5	0.6715	1
b1641	slyB	420	121.5	96	-0.34	102022	80677.4	-25.4	0.5122	1
b1642	slyA	391	67.3	79.9	0.24	52657.5	62450.2	12.5	0.6358	1
b1643	ydhI	213	180.2	152.9	-0.24	76754.3	65139.5	-27.3	0.8879	1
b1644	ydhJ	772	19.2	24.9	0.36	29620	38396.4	5.7	0.5944	1
b1645	ydhK	1811	35.3	50.1	0.49	127969	181524	14.8	0.2143	1
b1646	sodC	468	16	23	0.5	14970.3	21514	7	0.499	1
b1647	ydhF	807	13.5	22.1	0.68	21709	35707.2	8.7	0.1976	1
b1648	ydhL	216	32.5	61.9	0.91	14039	26743	29.4	0.4011	1
b1649	nemR	540	21.4	24.9	0.21	23080.6	26892.5	3.5	0.7584	1
b1650	nemA	988	37.4	40.9	0.12	73999.3	80826.8	3.5	0.7911	1
b1651	gloA	366	29.7	35.5	0.25	21709	25996	5.9	0.7084	1
b1652	rnt	582	0	0	0	0	0	0	1	1
b1653	lhr	4155	32.1	45.1	0.48	266703	374851	13	0.0771	0.92082
b1654	grxD	312	80.4	110.6	0.46	50154.6	69024	30.2	0.5517	1
b1655	mepH	734	35.9	38.3	0.09	52658.6	56175.3	2.4	0.8432	1
b1656	sodB	522	60.3	97.3	0.68	62946	101594	37	0.1268	1
b1657	ydhP	1052	56.4	75.6	0.42	118587	159114	19.3	0.4214	1
b1658	purR	922	6.4	3.8	-0.61	11733.9	7021.92	-2.6	0.1538	1
b1659	ydhB	839	27.9	33.7	0.26	46797.3	56474.2	5.8	0.6979	1
b1660	ydhC	1090	31.9	39.2	0.29	69510.4	85458.2	7.3	0.5329	1
b1661	cfa	1033	83	89.9	0.11	171445	185707	6.9	0.7563	1
b1662	ribC	576	1.6	3.8	0.85	1886.5	4332.67	2.1	0.2874	1
b1663	mdtK	1236	42.2	45.5	0.11	104230	112500	3.3	0.7746	1
b1664	ydhQ	1131	19.1	21.9	0.19	43145.2	49601.6	2.9	0.6607	1
b1665	valV	69	0	0	0	0	0	0	1	1
b1666	valW	69	27.5	17.3	-0.64	3799	2390.44	-10.2	0.6153	1
b1667	ydhR	274	3	0.5	-1.39	1666.1	298.81	-2.5	0.4892	1
b1668	ydhS	1443	54.8	65.5	0.26	158015	189144	10.8	0.4596	1
b1669	ydhT	731	45.3	63.1	0.47	66206.3	92181.3	17.8	0.381	1
b1670	ydhU	706	51.3	60	0.22	72451.9	84711.2	8.7	0.6245	1
b1671	ydhX	601	20.6	29.5	0.5	24773.2	35408.4	8.8	0.4407	1
b1672	ydhW	582	14.8	16.2	0.12	17273.9	18824.7	1.3	0.8522	1
b1673	ydhV	1891	59.5	69.7	0.22	224949	263546	10.2	0.4242	1
b1674	ydhY	563	127.4	164.9	0.37	143454	185707	37.5	0.1752	1
b1675	fumD	188	408.4	544.8	0.41	153556	204831	136.4	0.3593	1
b1676	pykF	1271	13.7	11.2	-0.27	34711.5	28386.5	-2.5	0.6392	1
b1677	lpp	213	31.9	20.7	-0.6	13598.7	8814.75	-11.2	0.3481	1
b1678	ldtE	903	53.9	52	-0.05	97301.7	93974.2	-1.8	0.9184	1
b1679	sufE	375	150.7	189	0.32	113055	141783	38.3	0.3871	1
b1680	sufS	1099	66.7	79.6	0.25	146547	174950	12.9	0.4963	1
b1681	sufD	1144	24.2	27.1	0.16	55400.4	62002	2.9	0.7182	1
b1682	sufC	671	13	25.5	0.92	17493.6	34213.2	12.5	0.1767	1
b1683	sufB	1338	27.9	29.6	0.09	74536.3	79332.7	1.8	0.8364	1
b1684	sufA	331	55.8	96.4	0.78	36948.8	63794.9	40.6	0.2689	1
b1685	ydiH	169	34.6	49.9	0.52	11711.1	16882.5	15.3	0.5681	1
b1686	menI	369	20.4	30.8	0.57	15042.7	22709.2	10.4	0.3902	1
b1687	ydiJ	2751	23.2	25.8	0.15	127458	142082	2.7	0.6033	1
b1688	ydiK	1001	46.2	56.4	0.28	92472.6	112948	10.2	0.5235	1
b1689	ydiL	321	316.9	366.8	0.21	203465	235458	49.8	0.5523	1
b1690	ydiM	1093	164.8	208.1	0.34	360188	454931	43.3	0.0744	0.90815
b1691	ydiN	1138	96	115.3	0.26	218382	262500	19.4	0.436	1
b1692	ydiB	779	143.4	183.6	0.36	223357	286106	40.3	0.2973	1
b1693	aroD	683	43.9	34.2	-0.35	59974.9	46763	-9.7	0.4622	1
b1694	ydiF	1436	159.6	188.4	0.24	458307	541136	28.8	0.2318	1
b1695	ydiO	1036	52.2	65.4	0.32	108152	135508	13.2	0.3373	1
b1696	ydiP	820	125.6	151.7	0.27	206030	248755	26.1	0.3762	1
b1697	ydiQ	687	55.4	79.6	0.52	76100.1	109363	24.2	0.3484	1
b1698	ydiR	845	49.6	49.9	0.01	83820.7	84412.4	0.4	0.9845	1
b1699	ydiS	1160	26.7	38.1	0.5	61866	88296.9	11.4	0.34	1
b1700	ydiT	264	12	25.2	1.01	6321.9	13296.8	13.2	0.3944	1
b1701	fadK	1531	90.9	116.1	0.35	278216	355429	25.2	0.1193	1
b1702	ppsA	2141	31.1	45.1	0.52	133292	193177	14	0.1492	1
b1703	ppsR	750	29.3	36.3	0.3	43907.5	54382.5	7	0.43	1
b1704	aroH	941	28.7	32.5	0.17	54074.4	61255	3.8	0.7417	1
b1705	ydiE	172	13.5	4.3	-1.44	4655.1	1494.03	-9.2	0.2302	1
b1706	ydiU	1293	19.1	26.9	0.48	49345.2	69621.6	7.8	0.2695	1
b1707	ydiV	642	110.2	140.7	0.35	141496	180628	30.5	0.3534	1
b1708	nlpC	417	109.3	137.9	0.33	91171.3	115040	28.6	0.4697	1
b1709	btuD	674	23.3	27.8	0.24	31457.7	37500	4.5	0.7559	1
b1710	btuE	496	23.2	30.9	0.4	22980.8	30627.5	7.7	0.4805	1
b1711	btuC	883	23	29.9	0.37	40548.2	52888.5	7	0.45	1
b1712	ihfA	270	10.8	7.2	-0.52	5807.1	3884.47	-3.6	0.6154	1
b1713	pheT	2148	0	0	-0.02	73.4	0	0	1	1
b1714	pheS	884	0	0	0	0	0	0	1	1
b1715	pheM	39	0	0	0	0	0	0	1	1
b1716	rplT	321	0	0	0	0	0	0	1	1
b1717	rpmI	178	0	0.4	0.51	0	149.4	0.4	0.4986	1
b1718	infC	487	0	0	0	0	0	0	1	1
b1719	thrS	1735	0	0	0	0	0	0	1	1
b1722	ydiY	683	224.6	274.4	0.29	306738	374851	49.9	0.3044	1
b1723	pfkB	836	36.5	37.7	0.04	61079.1	63047.9	1.2	0.9211	1
b1724	ydiZ	261	3.4	6.3	0.72	1787.7	3286.86	2.9	0.5091	1
b1725	yniA	775	15.2	20.3	0.4	23548.8	31523.9	5.1	0.5517	1
b1726	yniB	483	111.1	118.9	0.1	107279	114891	7.9	0.808	1
b1727	hxpB	601	41.5	54.4	0.38	49912.8	65438.3	12.9	0.4461	1
b1728	ydjM	531	79.1	111	0.48	83968.3	117879	31.9	0.2284	1
b1729	tcyP	1252	20.7	29.7	0.5	51749.1	74402.4	9	0.2388	1
b1730	ydjO	722	29.6	36.3	0.29	42757.7	52440.3	6.7	0.648	1
b1731	cedA	217	141.1	185.9	0.4	61230.3	80677.4	44.8	0.6006	1
b1732	katE	2034	34.5	34.7	0.01	140358	141036	0.2	0.9854	1
b1733	chbG	674	45.4	45.7	0.01	61206.4	61553.8	0.3	0.9824	1
b1734	chbF	1217	160.3	198.6	0.31	390127	483317	38.3	0.1645	1
b1735	chbR	757	86.3	100.6	0.22	130721	152241	14.2	0.3961	1
b1736	chbA	315	147.9	194.5	0.39	93159.7	122510	46.6	0.4416	1
b1737	chbC	1223	156.7	204.7	0.38	383264	500797	48.1	0.074	0.90583
b1738	chbB	289	235.3	321	0.45	136032	185558	85.7	0.3285	1
b1739	osmE	305	39.8	51.7	0.37	24278.3	31523.9	11.9	0.6616	1
b1740	nadE	744	0	0	0	0	0	0	1	1
b1741	cho	798	31.5	45.1	0.5	50324.3	72012	13.6	0.2114	1
b1742	ves	518	15.7	21.3	0.42	16295.2	22111.6	5.6	0.5346	1
b1743	spy	436	93.2	94.9	0.03	81252.5	82769	1.7	0.9515	1
b1744	astE	871	68.6	80	0.22	119420	139393	11.5	0.513	1
b1745	astB	1208	34.8	41.5	0.25	84094.9	100249	6.7	0.6448	1
b1746	astD	1331	16.6	23.7	0.49	44249.8	63047.9	7.1	0.3233	1
b1747	astA	931	24.5	37.1	0.58	45569	69024	12.6	0.4037	1
b1748	astC	1099	32.1	40	0.31	70468.8	87998.1	8	0.4045	1
b1749	xthA	725	35.8	27.2	-0.39	51968	39442.3	-8.6	0.3828	1
b1750	ydjX	639	189.7	254.1	0.42	242467	324801	64.4	0.1278	1
b1751	ydjY	610	87.3	111.8	0.35	106507	136404	24.5	0.4223	1
b1752	ydjZ	636	42.7	54.9	0.35	54321.2	69771	12.1	0.566	1
b1753	ynjA	493	39	41.7	0.09	38444.2	41085.7	2.7	0.8849	1
b1754	ynjB	1049	19.8	23.9	0.26	41531.5	50199.2	4.1	0.7109	1
b1755	ynjC	1382	39.3	49.2	0.32	108592	136106	10	0.4232	1
b1756	ynjD	588	51.2	62.6	0.29	60201.3	73655.4	11.4	0.5703	1
b1757	ynjE	1176	30.1	44.2	0.54	70879.5	103984	14.1	0.218	1
b1758	ynjF	559	22.4	31.4	0.47	25017.4	35109.6	9	0.3978	1
b1759	nudG	366	19.3	13.7	-0.47	14139.2	10010	-5.6	0.5836	1
b1760	ynjH	245	100.7	120.4	0.26	49345.2	59014	19.7	0.6168	1
b1761	gdhA	1208	28.5	35.7	0.32	68802.3	86205.2	7.2	0.5052	1
b1762	ynjI	937	113.5	137.1	0.27	212675	256972	23.6	0.3084	1
b1763	topB	1764	29.3	31.5	0.1	103492	111155	2.2	0.8142	1
b1764	selD	938	32.7	32.7	0	61335.1	61404.4	0	0.9967	1
b1765	ydjA	496	9.5	18.2	0.88	9383.9	18077.7	8.8	0.2208	1
b1766	sppA	1671	37.5	44.6	0.24	125401	148954	7	0.5154	1
b1767	ansA	915	32.3	46.9	0.53	59120.3	85906.4	14.6	0.186	1
b1768	pncA	576	118.2	158.2	0.42	136158	182271	40	0.2224	1
b1769	ydjE	1223	182.9	213.6	0.22	447459	522461	30.7	0.4728	1
b1770	ydjF	683	175.2	191	0.12	239391	260857	15.7	0.7161	1
b1771	ydjG	883	132.6	164.9	0.31	234186	291185	32.3	0.2381	1
b1772	ydjH	852	87.2	109.8	0.33	148671	187052	22.5	0.2768	1
b1773	ydjI	753	115.8	151.7	0.39	174442	228436	35.9	0.2241	1
b1774	ydjJ	938	225.6	266.2	0.24	423217	499453	40.6	0.3398	1
b1775	ydjK	1242	117.9	138.8	0.23	292779	344672	20.9	0.3264	1
b1776	ydjL	969	36.6	46.4	0.34	70862.4	89940.3	9.8	0.4432	1
b1777	yeaC	245	78.7	91.2	0.21	38567.6	44671.3	12.5	0.738	1
b1778	msrB	372	21.2	29.1	0.44	15752.6	21663.4	7.9	0.5576	1
b1779	gapA	896	0	0	0	0	0	0	1	1
b1780	yeaD	795	41.8	55.2	0.39	66397	87699.3	13.4	0.4149	1
b1781	yeaE	769	32.2	37	0.2	49521.7	56922.3	4.8	0.6825	1
b1782	mipA	671	51.4	47.3	-0.12	69023.7	63496.1	-4.1	0.764	1
b1783	yeaG	1741	25.3	34.9	0.45	87962.3	121614	9.7	0.1454	1
b1784	yeaH	1154	57.9	65.9	0.18	133737	152092	8	0.5276	1
b1785	cdgI	1328	36.5	45	0.29	97025.4	119522	8.5	0.5328	1
b1786	dgcJ	1341	191.6	236.9	0.3	514002	635409	45.3	0.1341	1
b1787	yeaK	452	22.8	31.4	0.44	20655.8	28386.5	8.6	0.5953	1
b1788	yoaI	93	21.6	47.4	1.1	4019	8814.75	25.8	0.3921	1
b1789	yeaL	401	22.2	26.8	0.26	17813.4	21514	4.6	0.782	1
b1790	nimR	738	60.5	78.1	0.36	89285.1	115339	17.7	0.3339	1
b1791	nimT	1062	42.2	54.1	0.35	89651.7	114891	11.9	0.4361	1
b1792	yeaO	312	25.4	29	0.19	15826.4	18077.7	3.6	0.7477	1
b1793	yoaF	229	64	66.9	0.06	29328.7	30627.5	2.8	0.934	1
b1794	dgcP	922	218.3	293.8	0.43	402474	541733	75.5	0.1598	1
b1795	yeaQ	223	452.3	575.5	0.35	201724	256674	123.2	0.4852	1
b1796	yoaG	163	171	244.3	0.51	55740.2	79631.5	73.3	0.1837	1
b1797	yeaR	324	392.2	513.5	0.39	254160	332719	121.2	0.39	1
b1798	leuE	575	278.3	328.2	0.24	320034	377391	49.9	0.4301	1
b1799	dmlR	830	141.5	168.9	0.25	234946	280428	27.4	0.2933	1
b1800	dmlA	976	54	68.2	0.33	105336	133118	14.2	0.2788	1
b1801	yeaV	1300	65.7	85.3	0.37	170776	221863	19.6	0.3065	1
b1802	yeaW	1011	51.4	61.3	0.25	103864	124004	10	0.4993	1
b1803	yeaX	868	39.8	55.3	0.46	69121.4	95916.4	15.4	0.3608	1
b1804	rnd	1014	47.2	53.3	0.17	95636.3	108167	6.2	0.784	1
b1805	fadD	1516	45.2	63.3	0.48	136918	191982	18.2	0.245	1
b1806	yeaY	522	12.3	24.8	0.95	12839.6	25846.6	12.5	0.1635	1
b1807	tsaB	626	0.2	0	-0.21	196.1	0	-0.2	1	1
b1808	yoaA	1719	39	42.3	0.11	134135	145369	3.3	0.797	1
b1809	yoaB	309	377.7	450.4	0.25	233410	278337	72.7	0.5473	1
b1810	yoaC	270	321.9	388.4	0.27	173819	209761	66.6	0.4338	1
b1811	yoaH	162	143.9	136.5	-0.08	46628.7	44223.1	-7.4	0.9174	1
b1812	pabB	1224	64.3	76.3	0.24	157507	186753	11.9	0.4863	1
b1813	nudL	521	45	41.9	-0.1	46922.1	43625.5	-3.2	0.8648	1
b1814	sdaA	1227	23.8	26.5	0.15	58361.2	64990.1	2.7	0.6739	1
b1815	pdeD	1439	48.7	63.4	0.38	140083	182570	14.8	0.2726	1
b1816	yoaE	1401	20	24.6	0.29	56115.3	69024	4.6	0.5842	1
b1817	manX	874	32	40.1	0.32	55910.7	70069.8	8.1	0.4252	1
b1818	manY	721	28.8	32.3	0.16	41459.1	46613.6	3.6	0.7008	1
b1819	manZ	766	38.9	45.8	0.23	59563.5	70219.2	7	0.7049	1
b1820	yobD	413	77.7	87	0.16	64171.8	71862.6	9.3	0.7853	1
b1821	mntP	509	32.4	53.3	0.7	32932.7	54233.1	20.9	0.2676	1
b1822	rlmA	728	18.3	29	0.64	26632.5	42280.9	10.7	0.2496	1
b1823	cspC	188	122.5	160.9	0.39	46068.2	60508	38.4	0.5412	1
b1824	yobF	128	253.6	330.3	0.38	64929.8	84561.8	76.7	0.4981	1
b1825	yebO	258	77.9	68.6	-0.18	40184.1	35408.4	-9.3	0.7387	1
b1826	mgrB	128	33	9.3	-1.72	8455.8	2390.44	-23.7	0.8774	1
b1827	kdgR	712	65.5	75.2	0.2	93276.3	107122	9.7	0.5611	1
b1828	yebQ	1236	26.1	36.6	0.47	64488.8	90537.9	10.5	0.3626	1
b1829	htpX	792	42.7	53.1	0.31	67579.7	84113.6	10.4	0.6374	1
b1830	prc	1843	40.3	46.9	0.22	148526	173008	6.6	0.5049	1
b1831	proQ	629	26.2	35.7	0.44	32932.4	44970.2	9.6	0.5012	1
b1832	msrC	448	40.8	52.5	0.36	36535.2	47061.8	11.7	0.5883	1
b1833	yebS	1154	47.2	66.6	0.49	108986	153735	19.4	0.3024	1
b1834	yebT	2370	34.9	47.6	0.43	165644	225448	12.6	0.2673	1
b1835	rsmF	1296	17.8	20.9	0.22	46157.7	54233.1	3.1	0.7006	1
b1836	yebV	213	124.2	162.4	0.38	52924.6	69173.4	38.1	0.6363	1
b1837	yebW	172	22.6	28.2	0.31	7791.2	9711.16	5.6	0.8015	1
b1838	pphA	591	62.4	73.4	0.23	73731.5	86802.9	11.1	0.6457	1
b1839	yebY	306	26.7	48.1	0.83	16344.4	29432.3	21.4	0.2377	1
b1840	yebZ	785	44.2	52.6	0.25	69412	82619.6	8.4	0.7382	1
b1841	yobA	337	37.1	31.3	-0.24	25016.7	21065.8	-5.9	0.7456	1
b1842	holE	207	51.8	65.3	0.33	21441.6	27041.8	13.5	0.6845	1
b1843	yobB	591	53.2	63.5	0.25	62851.2	75000.1	10.3	0.6578	1
b1844	exoX	595	36.9	60	0.69	43859.4	71414.4	23.2	0.1722	1
b1845	ptrB	1855	34.6	43.3	0.31	128272	160458	8.7	0.3492	1
b1846	yebE	594	26.9	35.1	0.37	31973.2	41683.3	8.2	0.5262	1
b1847	yebF	321	20.4	31	0.58	13107.7	19870.5	10.5	0.4484	1
b1848	yebG	261	8.2	5.7	-0.45	4264.3	2988.05	-2.4	0.8106	1
b1849	purT	1061	27.4	35.5	0.36	58129.1	75298.9	8.1	0.4267	1
b1850	eda	576	1.1	0.1	-0.91	1298.2	149.4	-1	0.037	0.60557
b1851	edd	1630	23.1	32	0.45	75421.6	104283	8.9	0.2784	1
b1852	zwf	1328	28.1	38.1	0.42	74704.2	101145	10	0.3258	1
b1853	yebK	782	18.7	27.5	0.54	29205.4	43027.9	8.8	0.4039	1
b1854	pykA	1297	36.3	45.4	0.32	94110.3	117879	9.2	0.4193	1
b1855	lpxM	874	4	1.2	-1.2	7054.6	2091.64	-2.8	0.0363	0.60244
b1856	mepM	1189	35.4	47.7	0.42	84260.3	113396	12.3	0.2397	1
b1857	znuA	839	17.6	17.9	0.02	29574.4	30029.9	0.3	0.9755	1
b1858	znuC	680	22.2	26.8	0.26	30215.5	36454.2	4.6	0.6706	1
b1859	znuB	706	7.4	7.2	-0.04	10511.7	10159.4	-0.2	0.9587	1
b1860	ruvB	909	0.8	0	-0.81	1371.3	0	-0.8	0.0112	0.27344
b1861	ruvA	550	3.7	0.5	-1.6	4040.7	597.61	-3.1	0.0438	0.67676
b1862	yebB	541	102.1	113.9	0.16	110433	123257	11.9	0.6799	1
b1863	ruvC	468	4.1	8.9	0.95	3871.4	8366.54	4.8	0.4156	1
b1864	yebC	667	29.7	34.6	0.21	39622.2	46165.4	4.9	0.6894	1
b1865	nudB	407	0.1	0	-0.12	73.4	0	-0.1	1	1
b1866	aspS	1595	0	0	0	0	0	0	1	1
b1867	yecD	509	32.9	47.6	0.52	33517.4	48406.4	14.6	0.4168	1
b1868	yecE	737	31.2	38.7	0.3	46043.3	57071.8	7.5	0.6027	1
b1869	yecN	356	49.3	66.7	0.43	35112.3	47510	17.4	0.4922	1
b1870	cmoA	668	9.8	12.4	0.31	13133.4	16583.7	2.6	0.5975	1
b1871	cmoB	874	18.8	11.4	-0.68	32886	19870.5	-7.4	0.3173	1
b1872	torZ	2186	13.8	18.8	0.42	60176.7	82022	5	0.2071	1
b1873	torY	991	62.7	88.3	0.49	124325	175100	25.6	0.2134	1
b1874	cutC	671	54.3	67	0.3	72818.4	89940.3	12.8	0.5934	1
b1875	yecM	509	40.5	52.5	0.37	41263.8	53486.1	12	0.5108	1
b1876	argS	1560	0	0	0	0	0	0	1	1
b1877	yecT	439	128	148	0.21	112419	129980	20	0.4971	1
b1878	flhE	353	0	0	0	0	0	0	1	1
b1879	flhA	1871	78.9	156	0.97	295314	583716	77.1	0.0139	0.315
b1880	flhB	1033	96.4	188.3	0.96	199129	389044	91.9	0.0819	0.95745
b1881	cheZ	579	16.6	34.1	1	19208.9	39442.3	17.5	0.2387	1
b1882	cheY	350	33.2	44	0.39	23250.4	30776.9	10.8	0.7578	1
b1883	cheB	944	25.3	43.4	0.76	47827.4	82022	18.1	0.4505	1
b1884	cheR	775	22.4	39.4	0.79	34645.9	61105.6	17.1	0.2291	1
b1885	tap	1440	24.9	29.5	0.24	71670	85010	4.6	0.5871	1
b1886	tar	1494	29.2	37.6	0.36	87178.3	112351	8.4	0.4389	1
b1887	cheW	452	11.8	14.5	0.28	10681	13147.4	2.7	0.747	1
b1888	cheA	1767	23.8	39.5	0.71	84187.6	139542	15.7	0.1756	1
b1889	motB	833	19.8	31.1	0.62	33054.3	51842.7	11.3	0.225	1
b1890	motA	798	54.9	85.7	0.63	87547.3	136703	30.8	0.4275	1
b1891	flhC	521	211.8	464.1	1.13	220726	483616	252.3	0.0252	0.47186
b1892	flhD	315	1150.4	2735.3	1.25	724751	1.72321e+06	1584.9	0.0022	0.0817
b1893	insB-5	452	234.7	217	-0.11	212124	196165	-17.7	0.6765	1
b1894	insA-5	248	232.2	199.7	-0.22	115155	99053.9	-32.5	0.504	1
b1895	uspC	385	460.6	654.8	0.51	354669	504233	194.2	0.037	0.60557
b1896	otsA	1281	238.3	334.5	0.49	610647	856973	96.1	0.0231	0.44576
b1897	otsB	721	45	54.5	0.27	64882.4	78585.7	9.5	0.5436	1
b1900	araG	1363	48.7	66.6	0.44	132728	181524	17.9	0.1942	1
b1901	araF	890	52.6	75.2	0.51	93599	133865	22.6	0.2594	1
b1902	ftnB	452	104.5	143.6	0.45	94504.2	129831	39.1	0.2628	1
b1904	yecR	290	211.5	256.6	0.28	122684	148805	45	0.4555	1
b1905	ftnA	448	432.8	549.8	0.34	387801	492580	116.9	0.1739	1
b1906	yecH	216	99.4	161.9	0.7	42953.8	69920.4	62.4	0.2781	1
b1907	tyrP	1090	30.2	29.3	-0.04	65882.5	63944.3	-0.9	0.9314	1
b1908	yecA	598	61	87.2	0.51	72940.4	104283	26.2	0.3912	1
b1909	leuZ	77	74.1	84.4	0.18	11417.3	12998	10.3	0.9116	1
b1910	cysT	66	0	0	0	0	0	0	1	1
b1911	glyW	68	17.5	0	-4.21	2377.4	0	-17.5	0.5062	1
b1912	pgsA	493	0	0	0	0	0	0	1	1
b1913	uvrC	1649	34.3	34.9	0.03	112998	115189	0.7	0.9544	1
b1914	uvrY	591	73.2	75.3	0.04	86546.5	89043.9	2.1	0.9335	1
b1915	yecF	201	165.2	207	0.32	66423.4	83217.2	41.8	0.4553	1
b1916	sdiA	649	128.7	165.5	0.36	167012	214841	36.8	0.2828	1
b1917	tcyN	677	34.9	32.8	-0.09	47211.7	44372.5	-2.1	0.8467	1
b1918	tcyL	601	40.2	46.6	0.21	48367.2	56025.9	6.4	0.7595	1
b1919	dcyD	887	32.3	37.7	0.22	57284.1	66932.3	5.4	0.6502	1
b1920	tcyJ	721	10.7	12.5	0.21	15436.3	18077.7	1.8	0.7123	1
b1921	fliZ	496	33.8	40.2	0.25	33497.8	39890.5	6.4	0.6044	1
b1922	fliA	648	290.3	534	0.88	376238	692032	243.7	0.1852	1
b1923	fliC	1347	72.1	88.5	0.29	194165	238446	16.4	0.4638	1
b1924	fliD	1265	20.9	14.4	-0.5	52772	36454.2	-6.4	0.265	1
b1925	fliS	369	7.7	5.7	-0.39	5709	4183.27	-2.1	0.6382	1
b1926	fliT	328	24.4	21.4	-0.18	15975.4	14043.8	-2.9	0.8642	1
b1927	amyA	1338	38.8	48	0.3	103865	128486	9.2	0.3397	1
b1928	yedD	372	19.1	29.5	0.6	14236.2	21962.2	10.4	0.3771	1
b1929	yedE	1084	49.9	66.6	0.41	108275	144472	16.7	0.3952	1
b1930	yedF	210	94.5	120.6	0.35	39691	50647.4	26.1	0.5664	1
b1931	yedK	601	42.6	57.1	0.41	51180	68575.8	14.5	0.3479	1
b1932	yedL	432	381.6	506.8	0.41	329718	437899	125.2	0.24	1
b1937	fliE	283	170.6	393.8	1.2	96546.5	222909	223.3	0.0641	0.83311
b1938	fliF	1493	90.7	188.6	1.05	270779	563247	97.9	0.0421	0.66443
b1939	fliG	896	52.4	79.3	0.59	93980.1	142082	26.8	0.5521	1
b1940	fliH	617	113.9	203.2	0.83	140536	250697	89.3	0.1283	1
b1941	fliI	1236	38.6	81	1.05	95516.5	200199	42.3	0.0661	0.83722
b1942	fliJ	398	69.9	145.3	1.04	55670.7	115638	75.3	0.3743	1
b1943	fliK	1014	78	153.2	0.96	158254	310757	75.2	0.1053	1
b1944	fliL	417	31.7	64.1	0.99	26462.8	53486.1	32.4	0.3592	1
b1945	fliM	903	84.5	180.3	1.08	152653	325697	95.8	0.162	1
b1946	fliN	372	29.7	89.8	1.56	22101.9	66782.9	60.1	0.0458	0.69312
b1947	fliO	328	85.8	215.4	1.32	56310	141335	129.6	0.1904	1
b1948	fliP	664	61.4	128.6	1.05	81594.8	170767	67.1	0.1381	1
b1949	fliQ	242	62.8	125	0.98	30410.5	60508	62.2	0.3699	1
b1950	fliR	706	156.9	285.5	0.86	221515	403088	128.6	0.1337	1
b1951	rcsA	560	46	53.8	0.22	51525.5	60209.2	7.8	0.6935	1
b1952	dsrB	169	149.7	190.1	0.34	50594.6	64243.1	40.4	0.5873	1
b1953	yodD	204	32.8	41.4	0.33	13378.7	16882.5	8.6	0.7005	1
b1954	dsrA	77	54.4	67.9	0.31	8379.9	10458.2	13.5	0.7669	1
b1955	yedP	734	24.6	32.4	0.38	36114.9	47510	7.8	0.5587	1
b1956	dgcQ	1525	22.3	35.2	0.63	68065.7	107271	12.9	0.1583	1
b1957	yodC	163	4.4	16.5	1.71	1421.2	5378.49	12.1	0.3161	1
b1958	yedI	826	33.3	42.3	0.34	55035.3	69920.4	9	0.61	1
b1959	yedA	829	21.1	27.2	0.35	34940.1	45119.6	6.1	0.4461	1
b1960	vsr	423	8.3	7.4	-0.15	7058.2	6274.91	-0.9	0.8769	1
b1961	dcm	1277	26.4	30.7	0.21	67355.1	78436.3	4.3	0.6918	1
b1962	yedJ	626	23.2	19.5	-0.24	29058.5	24352.6	-3.8	0.6937	1
b1963	yedR	328	36.3	49	0.42	23792.7	32121.5	12.7	0.4663	1
b1967	hchA	766	201.2	235.6	0.23	308302	360956	34.4	0.3966	1
b1968	hprS	1223	147.2	182.6	0.31	360068	446564	35.4	0.1716	1
b1969	hprR	604	435.4	529.7	0.28	525940	639891	94.3	0.243	1
b1970	yedX	372	162.2	203	0.32	120642	151046	40.9	0.4045	1
b1971	msrP	903	75	86	0.2	135481	155379	11	0.615	1
b1972	msrQ	572	110.5	125.5	0.18	126358	143576	15.1	0.5795	1
b1973	zinT	585	157.4	191.4	0.28	184150	223954	34	0.5303	1
b1974	yodB	477	494.2	565	0.19	471483	539044	70.8	0.4142	1
b1975	serU	80	15.3	17.7	0.2	2449.1	2838.65	2.4	0.8232	1
b1976	mtfA	718	93.9	107.1	0.19	134804	153735	13.2	0.6523	1
b1977	asnT	68	75.5	83.5	0.14	10267.1	11354.6	8	0.8801	1
b1978	yeeJ	6369	105.7	127.5	0.27	1.34656e+06	1.62401e+06	21.8	0.0688	0.85883
b1981	shiA	1185	124.2	165.2	0.41	294427	391435	40.9	0.1055	1
b1982	amn	1309	126.1	134.7	0.1	330043	352739	8.7	0.6947	1
b1983	yeeN	645	205.2	256.3	0.32	264725	330628	51.1	0.2524	1
b1984	asnW	68	224.1	264.8	0.24	30479.3	36006	40.6	0.6281	1
b1985	yeeO	1478	153.4	184.8	0.27	453396	546216	31.4	0.1661	1
b1986	asnU	68	176.9	175.8	-0.01	24061.5	23904.4	-1.2	0.9851	1
b1987	cbl	855	123.4	174.7	0.5	211087	298805	51.3	0.102	1
b1988	nac	826	109	125.2	0.2	180035	206773	16.2	0.5477	1
b1989	asnV	68	77.3	72.5	-0.09	10510.3	9860.57	-4.8	0.9173	1
b1990	ldtA	839	80.1	95.6	0.25	134435	160458	15.5	0.4707	1
b1991	cobT	972	58.1	58.2	0	112874	113098	0.1	0.9931	1
b1992	cobS	668	51.8	52.6	0.02	69163.5	70219.2	0.8	0.9741	1
b1993	cobU	490	83.5	96	0.2	81855.8	94123.6	12.5	0.7152	1
b1994	insH-6	915	115.8	86.3	-0.42	211883	157918	-29.5	0.0112	0.27344
b1996	insD-3	814	318.6	230.3	-0.47	518713	374851	-88.4	0.0004	0.01841
b1997	insC-3	328	245.1	187.4	-0.39	160782	122958	-57.7	0.1528	1
b2000	flu	2808	83	92.5	0.15	466146	519323	9.5	0.4624	1
b2001	yeeR	1379	37.7	38.7	0.04	104023	106823	1	0.8978	1
b2002	yeeS	401	76.6	94.4	0.3	61397.5	75747.1	17.9	0.5618	1
b2003	yeeT	198	71.1	87.2	0.29	28150.4	34512	16.1	0.7638	1
b2004	cbeA	331	39.7	50.6	0.34	26264.6	33466.2	10.9	0.5664	1
b2005	cbtA	337	72.7	90.4	0.31	48977.3	60956.2	17.8	0.5837	1
b2006	yeeW	175	46.6	46.5	0	16314.1	16284.9	-0.1	1	1
b2007	yeeX	296	42.5	40.1	-0.08	25131.1	23755	-2.3	0.9149	1
b2008	yeeA	953	72.6	78.5	0.11	138303	149552	5.9	0.8245	1
b2009	sbmC	426	30.3	35.8	0.23	25821.8	30478.1	5.5	0.681	1
b2010	dacD	1049	59.7	70.9	0.25	125194	148805	11.3	0.4562	1
b2011	sbcB	1284	57.1	68.8	0.26	146725	176743	11.7	0.3781	1
b2012	yeeD	204	73	117.2	0.68	29790.1	47808.8	44.2	0.3916	1
b2013	yeeE	953	150.6	181.7	0.27	287098	346315	31.1	0.4011	1
b2014	plaP	1223	52.2	61.2	0.23	127648	149701	9	0.4954	1
b2015	yeeY	836	56.8	61.3	0.11	94891.5	102490	4.5	0.7667	1
b2016	yeeZ	741	62.4	76.7	0.29	92492.6	113695	14.3	0.4333	1
b2017	yefM	226	15.7	15.5	-0.02	7103.5	7021.92	-0.2	0.9793	1
b2018	hisL	45	0.8	0	-0.86	73.4	0	-0.8	1	1
b2019	hisG	810	44.4	49	0.14	71881.4	79332.7	4.6	0.7628	1
b2020	hisD	1173	40.8	49	0.26	95770	115040	8.2	0.4342	1
b2021	hisC	963	30.6	39.9	0.37	58976.2	76942.3	9.3	0.5595	1
b2022	hisB	960	32.3	45.2	0.47	61957	86802.9	12.9	0.2388	1
b2023	hisH	531	45.9	58.4	0.34	48703.1	62002	12.5	0.5347	1
b2024	hisA	664	40.6	36	-0.17	53877.3	47808.8	-4.6	0.7699	1
b2025	hisF	699	39.5	44.4	0.16	55248.2	62002	4.8	0.7211	1
b2026	hisI	550	43.4	41.7	-0.06	47775.7	45866.6	-1.7	0.9269	1
b2027	wzzB	883	114	133.2	0.22	201391	235309	19.2	0.4882	1
b2028	ugd	1049	292.1	328.4	0.17	612878	689044	36.3	0.3812	1
b2029	gnd	1265	48.7	44.6	-0.13	123282	112799	-4.1	0.6896	1
b2030	insH-7	915	226.8	172.8	-0.39	415102	316285	-54	0.0068	0.19262
b2032	wbbK	1007	133.9	152.4	0.18	269726	306873	18.4	0.5553	1
b2033	wbbJ	531	345.3	400.5	0.21	366749	425349	55.2	0.4525	1
b2034	wbbI	893	347	403.5	0.22	619671	720718	56.6	0.3666	1
b2035	wbbH	1049	268.6	300.7	0.16	563423	630927	32.2	0.4965	1
b2036	glf	992	371.9	406.9	0.13	737833	807371	35	0.623	1
b2037	rfbX	1122	222.3	256.1	0.2	498860	574602	33.8	0.3185	1
b2038	rfbC	502	348.1	395.5	0.18	349462	397112	47.5	0.4143	1
b2039	rfbA	792	1109	1274.9	0.2	1.75673e+06	2.01947e+06	165.9	0.2619	1
b2040	rfbD	810	666	767.2	0.2	1.07888e+06	1.24288e+06	101.2	0.308	1
b2041	rfbB	976	646.8	713.7	0.14	1.26257e+06	1.39318e+06	66.9	0.4132	1
b2042	galF	804	177.9	202.9	0.19	286120	326295	25	0.5875	1
b2043	wcaM	1255	226.1	240.5	0.09	567551	603586	14.4	0.6381	1
b2044	wcaL	1099	41.6	45.9	0.14	91511	100847	4.2	0.77	1
b2045	wcaK	1153	56.7	55.7	-0.03	130741	128337	-1	0.941	1
b2046	wzxC	1331	25.7	29.2	0.18	68452.2	77838.7	3.5	0.6456	1
b2047	wcaJ	1255	76.4	58.6	-0.38	191816	147161	-17.8	0.4896	1
b2048	cpsG	1233	58	68.2	0.23	143131	168078	10.1	0.5462	1
b2049	cpsB	1293	73.5	98.6	0.42	190073	254881	25.1	0.2817	1
b2050	wcaI	1100	36.9	48.1	0.37	81174.1	105777	11.2	0.3496	1
b2051	gmm	432	66	75.7	0.2	56993.8	65438.3	9.8	0.7194	1
b2052	fcl	868	63.5	86.1	0.43	110179	149402	22.6	0.3179	1
b2053	gmd	1008	70.4	81.1	0.2	142006	163446	10.6	0.6011	1
b2054	wcaF	493	197.3	245.5	0.31	194497	242032	48.2	0.333	1
b2055	wcaE	671	79	80.4	0.02	106081	107869	1.3	0.9418	1
b2056	wcaD	1096	124.5	145.3	0.22	272940	318526	20.8	0.4652	1
b2057	wcaC	1096	45.2	45.3	0.01	98982.1	99352.7	0.2	0.9874	1
b2058	wcaB	439	47.4	55.6	0.23	41649.5	48854.6	8.2	0.7042	1
b2059	wcaA	756	63.9	67.9	0.09	96655.6	102640	4	0.8337	1
b2060	wzc	1945	43	43	0	167135	167331	0.1	0.9958	1
b2061	wzb	398	16.6	20.8	0.31	13180.4	16583.7	4.3	0.5984	1
b2062	wza	1026	109.3	131.4	0.26	224289	269672	22.1	0.3344	1
b2063	yegH	1424	50.7	63.2	0.31	144257	179881	12.5	0.3825	1
b2064	asmA	1668	24.4	15.3	-0.64	81310.6	50946.2	-9.1	0.1296	1
b2065	dcd	522	3.4	0.3	-1.78	3577.2	298.81	-3.1	0.0058	0.16974
b2066	udk	576	87.3	90.3	0.05	100623	103984	2.9	0.896	1
b2067	dgcE	2986	64.6	79	0.29	385735	471664	14.4	0.212	1
b2068	alkA	763	40.6	48.8	0.26	62009.4	74402.4	8.1	0.6649	1
b2069	yegD	1217	34.1	40	0.22	82989.6	97261	5.9	0.5523	1
b2070	yegI	1751	76.7	88.2	0.2	268512	308815	11.5	0.5053	1
b2071	yegJ	414	54.1	57	0.08	44764	47211.2	3	0.8758	1
b2072	pphC	684	94.4	115.3	0.29	129090	157769	21	0.5687	1
b2073	yegL	594	48.3	53.3	0.14	57351.8	63346.7	5	0.7827	1
b2074	mdtA	1122	41.7	54.9	0.39	93517	123108	13.2	0.4871	1
b2075	mdtB	2809	35.3	42.7	0.27	198203	239940	7.4	0.2279	1
b2076	mdtC	2770	39.8	46.3	0.21	220646	256674	6.5	0.531	1
b2077	mdtD	1274	44.6	52.7	0.23	113751	134313	8.1	0.5467	1
b2078	baeS	1262	42.6	65	0.6	107557	164044	22.4	0.1973	1
b2079	baeR	649	40.9	40.5	-0.01	53067.9	52589.7	-0.4	0.9801	1
b2080	yegP	299	92	96.2	0.06	55006.5	57520	4.2	0.9344	1
b2081	yegQ	1224	27.6	43.4	0.63	67670.6	106225	15.7	0.1901	1
b2082	ogrK	197	88.9	63.3	-0.48	35017.8	24950.2	-25.6	0.654	1
b2085	yegR	286	238.1	225.4	-0.08	136199	128934	-12.7	0.8617	1
b2086	yegS	810	212.1	244	0.2	343678	395319	31.9	0.3872	1
b2088	insE-5	270	175.4	185.4	0.08	94712.5	100100	10	0.8569	1
b2089	insF-5	779	272.8	214	-0.35	425009	333466	-58.8	0.0549	0.77017
b2091	gatD	937	57.9	68.1	0.23	108513	127590	10.2	0.4925	1
b2093	gatB	255	60.3	68.8	0.19	30749.9	35109.6	8.5	0.802	1
b2094	gatA	407	174.1	194.9	0.16	141737	158665	20.8	0.7522	1
b2095	gatZ	1135	67.8	76.5	0.17	153929	173755	8.7	0.62	1
b2096	gatY	769	72.1	95.8	0.4	110937	147311	23.7	0.2664	1
b2097	fbaB	947	76.1	105	0.46	144105	198855	28.9	0.1875	1
b2098	yegT	1150	51.2	49.7	-0.04	117675	114293	-1.5	0.9101	1
b2099	yegU	903	109.8	128.3	0.22	198307	231723	18.5	0.6731	1
b2100	yegV	868	63.6	81.2	0.35	110445	141036	17.6	0.4372	1
b2101	yegW	671	39.5	39.3	-0.01	53066.1	52739.1	-0.2	0.9852	1
b2102	yegX	737	90.5	115	0.34	133354	169572	24.6	0.2545	1
b2103	thiD	721	42.6	54	0.33	61442.8	77838.7	11.4	0.4183	1
b2104	thiM	709	74.2	90.3	0.28	105148	128038	16.1	0.457	1
b2105	rcnR	245	39.4	46.7	0.24	19305.9	22858.6	7.3	0.6986	1
b2106	rcnA	741	147.2	173.8	0.24	218176	257570	26.6	0.5722	1
b2107	rcnB	305	1267.4	1464.6	0.21	773084	893427	197.3	0.4034	1
b2108	yehA	931	23.3	22	-0.08	43409.1	40936.3	-1.3	0.8661	1
b2109	yehB	2233	543.8	622.5	0.19	2.42846e+06	2.78023e+06	78.8	0.0956	1
[truncated: 2,420 more rows]

## Sheet: 4xMIC-1hour
#Orf	Name	Sites	Mean Ctrl	Mean Exp	log2FC	Sum Ctrl	Sum Exp	Delta Mean	p-value	Adj. p-value
b0001	thrL	58	219.4	212.6	-0.05	25454.9	24664.8	-6.8	0.9585	1
b0002	thrA	2215	122.5	114.5	-0.1	542792	507100	-8.1	0.7117	1
b0003	thrB	839	145.9	104.3	-0.48	244844	175029	-41.6	0.1438	0.8547
b0004	thrC	1157	93.4	90.7	-0.04	216215	209856	-2.7	0.9229	1
b0005	yaaX	267	274.8	399.6	0.54	146741	213407	124.8	0.4091	1
b0006	yaaA	699	98	37.1	-1.38	136967	51913.9	-60.8	0.002	0.04486
b0007	yaaJ	1287	116.7	107.8	-0.11	300383	277458	-8.9	0.7472	1
b0008	talB	858	117.4	121.4	0.05	201400	208319	4	0.8916	1
b0009	mog	528	78.6	101.9	0.37	83048.8	107622	23.3	0.3851	1
b0010	satP	509	107.3	114.3	0.09	109206	116360	7	0.8626	1
b0011	yaaW	642	94.7	83.6	-0.18	121609	107331	-11.1	0.6273	1
b0012	mbiA	436	87	90.2	0.05	75849.4	78685.9	3.3	0.9151	1
b0013	yaaI	363	244.7	189.8	-0.36	177642	137794	-54.9	0.3349	1
b0014	dnaK	1725	7.1	71	3.16	24446.9	245087	64	0.0131	0.19296
b0015	dnaJ	1017	37.8	58.1	0.61	76846.7	118199	20.3	0.3407	1
b0016	insL-1	1001	138	104.3	-0.4	276327	208743	-33.8	0.0659	0.59189
b0018	mokC	188	434.2	312.9	-0.47	163271	117646	-121.3	0.2707	1
b0019	nhaA	1049	20.3	12.9	-0.61	42512.7	27070.8	-7.4	0.1213	0.79477
b0020	nhaR	814	141.2	115.3	-0.29	229910	187655	-26	0.3723	1
b0021	insB-1	452	198	200.8	0.02	178968	181511	2.8	0.9746	1
b0022	insA-1	248	214.5	162.4	-0.4	106382	80568.3	-52	0.3086	1
b0023	rpsT	236	0	0	0	0	0	0	1	1
b0024	yaaY	197	12.8	6.5	-0.89	5046.9	2551.74	-6.3	0.5218	1
b0025	ribF	846	0.1	0	-0.14	171.5	0	-0.1	0.5074	1
b0026	ileS	2535	0	0	0	0	0	0	1	1
b0027	lspA	445	0	0	0	0	0	0	1	1
b0028	fkpB	404	94.6	13.1	-2.76	76451.6	10578.8	-81.5	0.0009	0.0221
b0029	ispH	855	0	0	0	0	0	0	1	1
b0030	rihC	823	89.5	92.5	0.05	147349	152199	2.9	0.9065	1
b0031	dapB	738	0	0	0	0	0	0	1	1
b0032	carA	1033	80.7	73.8	-0.13	166816	152543	-6.9	0.787	1
b0033	carB	2898	70.2	66.6	-0.07	406629	385918	-3.6	0.7617	1
b0034	caiF	356	697.2	625	-0.16	496430	444981	-72.3	0.5064	1
b0035	caiE	531	104.8	133.5	0.35	111272	141743	28.7	0.5026	1
b0036	caiD	706	75.4	67.7	-0.15	106443	95565.5	-7.7	0.6889	1
b0037	caiC	1398	139.7	130.9	-0.09	390687	365870	-8.9	0.6975	1
b0038	caiB	1096	75.4	79.6	0.08	165336	174384	4.1	0.8605	1
b0039	caiA	1027	55.7	32.2	-0.77	114306	66239.1	-23.4	0.0526	0.51295
b0040	caiT	1363	214.2	193.1	-0.15	583887	526493	-21.1	0.6545	1
b0041	fixA	693	171.6	220	0.36	237905	304965	48.4	0.5135	1
b0042	fixB	846	74.9	63.9	-0.22	126684	108200	-10.9	0.5677	1
b0043	fixC	1157	61	65.5	0.1	141119	151578	4.5	0.8364	1
b0044	fixX	258	62.9	58.2	-0.11	32461.7	30043.6	-4.7	0.8708	1
b0045	yaaU	1198	107.6	85.5	-0.33	257804	204867	-22.1	0.3101	1
b0046	kefF	477	117.8	63.4	-0.88	112395	60501.2	-54.4	0.1263	0.80455
b0047	kefC	1675	62.3	49.7	-0.32	208698	166505	-12.6	0.4267	1
b0048	folA	432	0	0	0	0	0	0	1	1
b0049	apaH	757	24.1	33.8	0.47	36441.8	51232.6	9.8	0.4264	1
b0050	apaG	340	58.4	57.9	-0.01	39713.5	39341.8	-0.5	0.9853	1
b0051	rsmA	738	10.3	18.2	0.76	15233.8	26854.2	7.9	0.4221	1
b0052	pdxA	890	84.4	97	0.2	150221	172584	12.6	0.68	1
b0053	surA	1157	32.3	664.9	4.32	74725.9	1.53864e+06	632.6	0	0
b0054	lptD	2119	0	0	0	0	0	0	1	1
b0055	djlA	734	185.2	209.2	0.18	271801	307111	24.1	0.6124	1
b0056	yabP	585	2367.6	2173.1	-0.12	2.77005e+06	2.54247e+06	-194.5	0.6232	1
b0057	yabQ	143	602.1	504.5	-0.25	172196	144288	-97.6	0.6668	1
b0058	rluA	594	163.3	132.2	-0.3	193958	157102	-31	0.3908	1
b0059	rapA	2615	143.3	181	0.33	749672	946798	37.7	0.1184	0.78863
b0060	polB	2116	120.7	167.2	0.47	510698	707579	46.5	0.3345	1
b0061	araD	626	114.9	119.7	0.06	143813	149856	4.8	0.9006	1
b0062	araA	1351	118.5	97.7	-0.28	320262	264051	-20.8	0.295	1
b0063	araB	1531	111.2	101.9	-0.13	340576	311865	-9.4	0.6772	1
b0064	araC	791	88.6	110.3	0.31	140187	174498	21.7	0.5399	1
b0065	yabI	687	101.6	136.7	0.42	139595	187857	35.1	0.3159	1
b0066	thiQ	629	141.8	123	-0.2	178376	154758	-18.8	0.5821	1
b0067	thiP	1449	121.5	148.5	0.29	352010	430336	27	0.4838	1
b0068	thiB	884	47.3	40.7	-0.21	83562.6	71917.9	-6.6	0.6053	1
b0069	sgrR	1490	65.4	74.6	0.19	194782	222432	9.3	0.5419	1
b0070	setA	1061	274	270.8	-0.02	581447	574648	-3.2	0.9486	1
b0071	leuD	544	118.5	111.3	-0.09	128931	121086	-7.2	0.8442	1
b0072	leuC	1261	122.3	108.4	-0.17	308492	273286	-14	0.6208	1
b0073	leuB	982	98	85.9	-0.19	192465	168784	-12.1	0.5858	1
b0074	leuA	1414	135	130.4	-0.05	381830	368686	-4.6	0.8536	1
b0075	leuL	77	1919.1	2039.8	0.09	295538	314123	120.7	0.8379	1
b0076	leuO	849	1084	1222.6	0.17	1.84061e+06	2.07591e+06	138.6	0.3733	1
b0077	ilvI	1551	175.6	169.2	-0.05	544613	524953	-6.3	0.8307	1
b0078	ilvH	442	320.7	388.6	0.28	283496	343498	67.9	0.5982	1
b0080	cra	903	109.7	122.3	0.15	198172	220799	12.5	0.6427	1
b0081	mraZ	413	104.6	21.8	-2.21	86431.7	17988.8	-82.9	0.0203	0.26384
b0082	rsmH	846	12.6	3.9	-1.47	21260.1	6579.48	-8.7	0.0275	0.33112
b0083	ftsL	328	0.4	0	-0.53	293.8	0	-0.4	1	1
b0084	ftsI	1589	0.3	0	-0.38	954.8	0	-0.3	0.5056	1
b0085	murE	1338	0	0	0	0	0	0	1	1
b0086	murF	1223	0	0	0	0	0	0	1	1
b0087	mraY	973	0.1	0	-0.14	196.1	0	-0.1	1	1
b0088	murD	1185	0	0	0.02	73.4	112.38	0	1	1
b0089	ftsW	1119	1.1	0	-1.08	2498.7	0	-1.1	0.4975	1
b0090	murG	960	0	0	0	0	0	0	1	1
b0091	murC	1328	0	0	0	0	0	0	1	1
b0092	ddlB	829	49.4	32.6	-0.58	81875	54035.3	-16.8	0.1921	0.95365
b0093	ftsQ	747	0.4	0	-0.53	661.4	0	-0.4	0.4944	1
b0094	ftsA	1135	0	0	0.07	0	112.38	0	1	1
b0095	ftsZ	1036	0	0	0	0	0	0	1	1
b0096	lpxC	826	1.1	1.3	0.12	1836.9	2135.22	0.2	1	1
b0097	secM	461	5.9	14.3	1.15	5438.7	13173.2	8.4	0.7011	1
b0098	secA	2434	2.7	5.5	0.8	13349.1	26838.8	2.8	0.3346	1
b0099	mutT	350	107.2	83.4	-0.36	75038.3	58360.6	-23.8	0.6092	1
b0101	yacG	178	51.8	131.2	1.32	18446.6	46715.2	79.4	0.2239	1
b0102	zapD	668	85.5	96.3	0.17	114285	128613	10.7	0.6847	1
b0103	coaE	559	0	0	0	0	0	0	1	1
b0104	guaC	938	98.3	304.6	1.62	184329	571391	206.3	0.0001	0.00293
b0106	hofC	1081	58.8	57.4	-0.03	127200	124118	-1.4	0.9442	1
b0107	hofB	1246	77.4	107.3	0.47	192859	267278	29.9	0.2244	1
b0108	ppdD	397	89.9	87.7	-0.04	71343.7	69595.7	-2.2	0.9512	1
b0109	nadC	804	92.2	94.4	0.03	148251	151798	2.2	0.9374	1
b0110	ampD	496	123.2	143.6	0.22	122180	142422	20.4	0.742	1
b0111	ampE	769	102	96.6	-0.08	156842	148582	-5.4	0.8288	1
b0112	aroP	1236	78.4	72.7	-0.11	193911	179702	-5.7	0.7611	1
b0113	pdhR	687	29.8	52.5	0.8	40956.8	72144.5	22.7	0.2374	1
b0114	aceE	2396	0	0	0	0	0	0	1	1
b0115	aceF	1703	0	0	0	0	0	0	1	1
b0116	lpd	1281	0	0	0	0	0	0	1	1
b0117	yacH	1668	88.9	73.4	-0.27	296488	244727	-15.5	0.3231	1
b0118	acnB	2338	1.2	38.5	4.2	5412	180171	37.4	0	0
b0119	yacL	325	126.7	211.9	0.74	82364.9	137718	85.2	0.3726	1
b0120	speD	715	72.4	42.1	-0.77	103467	60152.7	-30.3	0.0844	0.66482
b0121	speE	779	48.1	38.7	-0.31	74941.3	60355	-9.4	0.4844	1
b0122	yacC	312	36.8	44.7	0.27	22980.8	27893.7	7.9	0.7138	1
b0123	cueO	1395	60.8	55.4	-0.13	169683	154477	-5.5	0.7414	1
b0124	gcd	2151	90.9	97.2	0.1	391163	418253	6.3	0.7866	1
b0125	hpt	483	71.8	97.1	0.43	69353.9	93783.7	25.3	0.3847	1
b0126	can	595	0.9	1.8	0.55	1052.9	2103.05	0.9	0.8774	1
b0127	yadG	833	90.1	98.3	0.12	150110	163760	8.2	0.7737	1
b0128	yadH	693	68.1	51.1	-0.41	94396.9	70857.6	-17	0.359	1
b0129	yadI	397	95.9	70.3	-0.44	76131.1	55849.7	-25.5	0.7054	1
b0130	yadE	1106	55.4	68.5	0.3	122496	151571	13.1	0.5046	1
b0131	panD	343	59	33	-0.82	40500	22615.6	-26.1	0.2243	1
b0132	rpnC	811	103.2	86.7	-0.25	167456	140671	-16.5	0.5399	1
b0133	panC	766	103.2	260.7	1.33	158103	399339	157.5	0.2779	1
b0134	panB	715	72.2	96.1	0.41	103259	137396	23.9	0.5272	1
b0135	yadC	1115	622.3	560.9	-0.15	1.38771e+06	1.2509e+06	-61.4	0.546	1
b0136	yadK	537	148.4	103.2	-0.52	159421	110824	-45.2	0.1144	0.77552
b0137	yadL	544	704.1	591	-0.25	766080	642972	-113.2	0.2993	1
b0138	yadM	512	597.1	581.8	-0.04	611464	595746	-15.3	0.8876	1
b0139	htrE	2338	904.1	930	0.04	4.22773e+06	4.34864e+06	25.9	0.747	1
b0140	yadV	667	651.7	661.2	0.02	869319	881975	9.5	0.9138	1
b0141	yadN	525	587.1	488.9	-0.26	616464	513359	-98.2	0.3856	1
b0142	folK	432	20.5	8.4	-1.19	17711.8	7253.34	-12.1	0.1085	0.75744
b0143	pcnB	1258	7	1.3	-1.81	17734.2	3258.19	-5.8	0.0001	0.00293
b0144	gluQ	833	49.3	56.5	0.19	82217	94083.8	7.1	0.6661	1
b0145	dksA	410	15.5	8.9	-0.74	12689.1	7288.4	-6.6	0.5675	1
b0146	sfsA	633	170.7	195.1	0.19	216046	246991	24.4	0.6349	1
b0147	thpR	477	59	31.4	-0.89	56250.1	29991.4	-27.5	0.1231	0.80351
b0148	hrpB	2186	71.7	73.4	0.03	313524	321113	1.7	0.8986	1
b0149	mrcB	2281	37.9	21.9	-0.76	172684	100058	-15.9	0.0236	0.2946
b0150	fhuA	2018	111.6	124.6	0.16	450319	502858	13	0.5088	1
b0151	fhuC	718	69.4	106.2	0.61	99614.3	152531	36.9	0.1736	0.92538
b0152	fhuD	801	48.1	63.5	0.4	77004.3	101782	15.5	0.4499	1
b0153	fhuB	1783	74.9	94.5	0.33	267006	337023	19.6	0.3153	1
b0154	hemL	1153	0	0	0	0	0	0	1	1
b0155	clcA	1278	87.8	102.6	0.22	224534	262161	14.7	0.5512	1
b0156	erpA	309	0	0	0	0	0	0	1	1
b0157	yadS	560	46.4	47.4	0.03	51914.5	53102.9	1.1	0.9554	1
b0158	btuF	721	38.7	63	0.69	55859	90777.2	24.2	0.802	1
b0159	mtn	629	0	0	0	0	0	0	1	1
b0160	dgt	1366	701	270.8	-1.37	1.91518e+06	739725	-430.3	0	0
b0161	degP	1281	71.9	94.9	0.4	184245	243244	23	0.2454	1
b0162	cdaR	1042	95.3	92.8	-0.04	198598	193326	-2.5	0.9128	1
b0163	yaeH	347	71.6	56.7	-0.33	49712.8	39351.1	-14.9	0.6219	1
b0164	yaeI	731	139.5	153.1	0.13	203986	223799	13.6	0.7	1
b0166	dapD	741	0	0	0	0	0	0	1	1
b0167	glnD	2405	0.7	1.2	0.39	3185	5663.32	0.5	0.7089	1
b0168	map	715	4.1	4.5	0.12	5806	6449.98	0.5	0.9968	1
b0169	rpsB	652	0	0	0	0	0	0	1	1
b0170	tsf	766	0.1	0	-0.09	98.1	0	-0.1	1	1
b0171	pyrH	652	0	0	0	0	0	0	1	1
b0172	frr	502	0	0.5	0.56	0	481.27	0.5	1	1
b0173	dxr	1077	0	0	0	0	0	0	1	1
b0174	ispU	684	0	0	0	0	0	0	1	1
b0175	cdsA	772	5.8	308.8	5.52	8891.9	476737	303	0.5039	1
b0176	rseP	1217	0	0	0	0	0	0	1	1
b0177	bamA	2189	0	0	0	0	0	0	1	1
b0178	skp	436	27.2	5.9	-2.03	23743.5	5136.07	-21.3	0.0756	0.63259
b0179	lpxD	922	0	0	0	0	0	0	1	1
b0180	fabZ	410	0	0	0	0	0	0	1	1
b0181	lpxA	709	0	0	0	0	0	0	1	1
b0182	lpxB	1033	0	0	0	0	0	0	1	1
b0183	rnhB	537	11.3	15.2	0.4	12101.2	16289.3	3.9	0.5728	1
b0184	dnaE	3133	0	0	0	0	0	0	1	1
b0185	accA	864	0	0	0	0	0	0	1	1
b0186	ldcC	1926	54.2	53.1	-0.03	208835	204708	-1.1	0.9301	1
b0187	yaeR	350	44.3	41.1	-0.11	31014.1	28761.4	-3.2	0.8617	1
b0188	tilS	1169	0	0	0	0	0	0	1	1
b0189	rof	229	71.6	167.8	1.22	32776.9	76849.4	96.2	0.2062	0.98556
b0190	yaeQ	490	57.2	43.1	-0.4	56028	42258.7	-14.1	0.4676	1
b0191	arfB	379	53	45.2	-0.23	40204.1	34235.4	-7.9	0.7401	1
b0192	nlpE	639	59.5	44.7	-0.4	76042.3	57170.6	-14.8	0.3322	1
b0193	yaeF	741	75.6	148.6	0.96	112108	220252	73	0.1666	0.90495
b0194	proS	1547	0	0	0	0	0	0	1	1
b0195	trmO	636	51.3	62.4	0.28	65242.9	79409	11.1	0.6222	1
b0196	rcsF	363	124.5	114.4	-0.12	90381.5	83063.3	-10.1	0.8162	1
b0197	metQ	734	38.7	27.9	-0.46	56837.3	40898.8	-10.9	0.3538	1
b0198	metI	588	165.4	115.2	-0.52	194504	135469	-50.2	0.1786	0.93048
b0199	metN	928	87.5	90.6	0.05	162377	168232	3.2	0.9059	1
b0200	gmhB	518	3.3	1.1	-1.05	3428.5	1123.39	-2.2	0.1287	0.8067
b0201	rrsH	1386	89.9	90.8	0.02	249144	251830	1	0.9311	1
b0202	ileV	69	117.2	75.5	-0.63	16168.3	10416.3	-41.7	0.3892	1
b0203	alaV	68	48.3	10.9	-2.06	6565.4	1475.99	-37.4	0.2057	0.98556
b0204	rrlH	2612	97.2	51.5	-0.9	507876	269102	-45.7	0	0
b0205	rrfH	108	34.5	38.9	0.17	7447.5	8407.24	4.4	0.9169	1
b0206	aspU	69	62.3	33.7	-0.87	8598.8	4653.97	-28.6	0.3734	1
b0207	dkgB	722	58.8	25.9	-1.15	84909.6	37361.7	-32.9	0.0227	0.28579
b0208	yafC	823	126.7	92.5	-0.45	208601	152313	-34.2	0.2362	1
b0209	yafD	721	74.8	151.5	1.01	107874	218405	76.7	0.0145	0.2067
b0210	yafE	560	45.1	82	0.85	50521.1	91844.4	36.9	0.2111	0.99228
b0211	mltD	1223	74.8	56.9	-0.39	182851	139269	-17.8	0.3098	1
b0212	gloB	680	40	53.4	0.41	54458.4	72563.8	13.3	0.5654	1
b0213	yafS	649	52.7	192	1.84	68447.9	249205	139.3	0.4927	1
b0214	rnhA	420	0.4	35.7	4.77	294.2	30028.9	35.4	0.0009	0.0221
b0215	dnaQ	658	1.5	1.5	0	1983.5	1974.38	0	1	1
b0216	aspV	69	505.9	700.1	0.47	69815.9	96619.4	194.2	0.4565	1
b0217	yafT	706	162.7	142.7	-0.19	229742	201432	-20.1	0.5698	1
b0219	yafV	693	79	84	0.09	109560	116452	5	0.8844	1
b0220	ivy	426	149.5	200.6	0.42	127382	170870	51	0.3484	1
b0221	fadE	2199	48.9	47.4	-0.05	215231	208369	-1.6	0.8777	1
b0222	lpcA	521	0.6	0.1	-0.5	587.6	112.38	-0.5	0.1173	0.78538
b0223	yafJ	690	71.8	54.1	-0.4	99143.3	74647.6	-17.8	0.3511	1
b0224	yafK	667	181.6	175.2	-0.05	242308	233722	-6.4	0.8796	1
b0225	yafQ	251	265.7	255.6	-0.06	133389	128317	-10.1	0.9281	1
b0226	dinJ	235	354.1	424.9	0.26	166412	199695	70.8	0.6975	1
b0227	yafL	674	72.3	84	0.21	97527.4	113281	11.7	0.628	1
b0228	rayT	448	186.6	157.3	-0.24	167200	140950	-29.3	0.6537	1
b0231	dinB	950	105.6	113	0.1	200562	214732	7.5	0.8314	1
b0232	yafN	264	37.7	74.5	0.97	19893.1	39347.8	36.8	0.3209	1
b0233	yafO	359	964.6	845.5	-0.19	692591	607043	-119.1	0.61	1
b0234	yafP	407	266.6	174.6	-0.61	217035	142128	-92	0.0668	0.59514
b0237	pepD	1312	60.8	77.9	0.35	159600	204407	17.1	0.2244	1
b0238	gpt	413	142.6	77.4	-0.87	117792	63953.2	-65.2	0.0426	0.45144
b0239	frsA	1119	127.1	128.6	0.02	284481	287835	1.5	0.9675	1
b0241	phoE	950	714.6	679.6	-0.07	1.35768e+06	1291287	-34.9	0.7166	1
b0242	proB	992	91	199.7	1.13	180500	396226	108.7	0.0027	0.05655
b0243	proA	1128	79.4	130.5	0.71	179148	294364	51.1	0.0311	0.36261
b0244	thrW	68	5.4	0	-2.68	734.8	0	-5.4	0.1104	0.76297
b0245	ykfI	306	117.6	67.1	-0.8	71974.5	41056	-50.5	0.1792	0.93048
b0246	yafW	286	297.5	237	-0.33	170170	135549	-60.5	0.4583	1
b0247	ykfG	429	55.2	40	-0.45	47382.8	34341.2	-15.2	0.4915	1
b0248	yafX	413	155.8	178.4	0.19	128710	147368	22.6	0.6732	1
b0249	ykfF	216	153.2	89.3	-0.77	66195.6	38568.1	-64	0.2308	1
b0250	ykfB	420	77.6	70.3	-0.14	65184.1	59052	-7.3	0.7923	1
b0251	yafY	398	82.6	65.7	-0.33	65749.5	52287.3	-16.9	0.572	1
b0252	yafZ	738	144.6	145.7	0.01	213370	215074	1.2	0.9763	1
b0253	ykfA	776	231.3	256.5	0.15	358916	398069	25.2	0.7113	1
b0254	perR	804	171	200.4	0.23	274898	322192	29.4	0.6134	1
b0256	insI-1	1036	185.3	166.8	-0.15	384033	345515	-18.6	0.5113	1
b0258	ykfC	1030	66.1	55.5	-0.25	136266	114366	-10.6	0.5291	1
b0259	insH-1	915	244.2	179.9	-0.44	446937	329215	-64.3	0.005	0.09055
b0260	mmuP	1262	69.1	79.9	0.21	174475	201660	10.8	0.626	1
b0261	mmuM	839	139.3	204	0.55	233827	342371	64.7	0.2651	1
b0262	afuC	941	102.7	91.4	-0.17	193264	172104	-11.2	0.6459	1
b0264	insB-2	452	141.5	108	-0.39	127909	97621.8	-33.5	0.2118	0.99299
b0265	insA-2	248	88.2	53.2	-0.72	43753.5	26370.1	-35	0.0839	0.66443
b0266	yagB	315	216.8	242	0.16	136602	152484	25.2	0.8261	1
b0267	yagA	1039	107.6	133.9	0.31	223603	278258	26.3	0.3498	1
b0268	yagE	817	90.7	63.8	-0.5	148183	104224	-26.9	0.2475	1
b0269	yagF	1770	86.8	96.2	0.15	307167	340508	9.4	0.6488	1
b0270	yagG	1243	81.7	86.1	0.07	203186	214093	4.4	0.8454	1
b0271	yagH	1449	85.3	246.3	1.52	247251	713797	161	0.1867	0.94142
b0272	xynR	683	90.1	95.9	0.09	123139	130943	5.7	0.8512	1
b0273	argF	903	87.1	92.7	0.09	157266	167482	5.7	0.8415	1
b0274	insB-3	452	122.2	106.4	-0.2	110448	96160.8	-15.8	0.5345	1
b0275	insA-3	248	117.1	109	-0.1	58057.1	54080.9	-8	0.8625	1
b0276	yagJ	658	165.2	146.5	-0.17	217462	192818	-18.7	0.6754	1
b0277	yagK	563	1079.8	1124.6	0.06	1.21591e+06	1.26632e+06	44.8	0.7942	1
b0278	yagL	629	203.7	118.5	-0.78	256259	149126	-85.2	0.016	0.22095
b0279	yagM	769	56.6	43	-0.39	87032.1	66086.8	-13.6	0.3835	1
b0280	yagN	397	384.7	421.8	0.13	305448	334938	37.1	0.6919	1
b0281	intF	1261	202.9	165	-0.3	511738	416145	-37.9	0.2198	1
b0282	yagP	369	163.8	97.6	-0.74	120912	72040.8	-66.2	0.1256	0.80455
b0283	paoD	861	141.7	101.8	-0.47	244067	175254	-40	0.1748	0.92672
b0284	paoC	1979	94	111.7	0.25	372068	442093	17.7	0.5271	1
b0285	paoB	861	92.2	70.6	-0.38	158841	121550	-21.7	0.389	1
b0286	paoA	620	152.9	112.6	-0.44	189593	139645	-40.3	0.2325	1
b0287	yagU	553	1183.2	1070.7	-0.14	1.30857e+06	1.18418e+06	-112.5	0.5037	1
b0288	ykgJ	296	926.4	881.2	-0.07	548419	521670	-45.2	0.8018	1
b0289	ecpE	639	113.2	75.5	-0.58	144680	96530.1	-37.7	0.206	0.98556
b0290	ecpD	1478	82.8	86.2	0.06	244794	254911	3.4	0.8557	1
b0291	ecpC	2272	103.6	98.9	-0.07	470582	449342	-4.7	0.7998	1
b0292	ecpB	601	91.3	76.4	-0.25	109779	91871.6	-14.9	0.5868	1
b0293	ecpA	528	146.5	112.4	-0.38	154724	118725	-34.1	0.2736	1
b0294	ecpR	531	379.8	303.7	-0.32	403341	322559	-76.1	0.5988	1
b0295	ykgL	204	698.7	647.3	-0.11	285051	264089	-51.4	0.8592	1
b0296	ykgM	236	346.9	223.4	-0.63	163715	105451	-123.4	0.1049	0.74526
b0298	insE-1	270	199.4	224.8	0.17	107691	121415	25.4	0.6841	1
b0299	insF-1	779	412.7	354.6	-0.22	642977	552407	-58.1	0.3548	1
b0301	rclC	534	708.3	1700.8	1.26	756481	1.81642e+06	992.5	0.3808	1
b0303	rclB	213	10	24.8	1.23	4262.5	10556.3	14.8	0.983	1
b0304	rclA	1192	748.7	525.1	-0.51	1.78483e+06	1.25193e+06	-223.5	0.0042	0.07864
b0305	rclR	769	736.1	508.3	-0.53	1.13216e+06	781754	-227.8	0.0084	0.13799
b0306	ykgE	648	439.8	349	-0.33	569957	452316	-90.8	0.2125	0.99404
b0307	ykgF	1284	120.1	102.3	-0.23	308462	262833	-17.8	0.4343	1
b0308	ykgG	626	177.5	190.4	0.1	222258	238411	12.9	0.7967	1
b0310	ykgH	601	13.8	6	-1.08	16559.1	7191.49	-7.8	0.0806	0.64844
b0311	betA	1503	119.1	125.1	0.07	357968	376090	6	0.8381	1
b0312	betB	1325	53.9	60.6	0.17	142771	160601	6.7	0.7439	1
b0313	betI	528	72.3	48.8	-0.56	76331.1	51534.1	-23.5	0.2216	1
b0314	betT	1830	121.3	96	-0.33	443931	351345	-25.3	0.187	0.94142
b0315	pdeL	979	1193.6	1109.3	-0.11	2.33698e+06	2.17197e+06	-84.3	0.4965	1
b0316	yahB	839	738.7	679.9	-0.12	1.2396e+06	1.14084e+06	-58.9	0.5909	1
b0317	yahC	448	340.8	322.6	-0.08	305372	289078	-18.2	0.8185	1
b0318	yahD	544	300.1	266.9	-0.17	326540	290337	-33.3	0.5777	1
b0319	yahE	776	728.2	662.6	-0.14	1.13018e+06	1.02834e+06	-65.6	0.6563	1
b0320	yahF	1392	101	97.6	-0.05	281064	271696	-3.4	0.8951	1
b0321	yahG	1277	67.8	54	-0.32	173045	137905	-13.8	0.4687	1
b0322	yahH	267	125.7	143.7	0.19	67118.7	76747.4	18	0.8196	1
b0323	yahI	855	72.6	43.1	-0.74	124096	73675.6	-29.5	0.1293	0.80817
b0324	yahJ	1243	62.8	49.1	-0.35	156017	121952	-13.7	0.3833	1
b0325	yahK	944	193.5	204.1	0.08	365344	385327	10.6	0.8238	1
b0326	yahL	734	159.5	119.9	-0.41	234179	175948	-39.7	0.2708	1
b0327	yahM	220	984.8	835.6	-0.24	433327	367668	-149.2	0.5259	1
b0328	yahN	604	904.7	889.6	-0.02	1.09283e+06	1.07466e+06	-15	0.9243	1
b0329	yahO	248	980.3	834.8	-0.23	486233	414056	-145.5	0.5032	1
b0330	prpR	1427	87	75.9	-0.19	248166	216703	-11	0.5554	1
b0331	prpB	801	80.9	71.4	-0.18	129631	114378	-9.5	0.7407	1
b0333	prpC	1052	80.8	58.5	-0.46	170011	123079	-22.3	0.249	1
b0334	prpD	1306	88.9	107.8	0.28	232106	281646	19	0.5205	1
b0335	prpE	1697	69.7	62	-0.17	236529	210514	-7.7	0.6149	1
b0336	codB	1134	87.5	73.1	-0.26	198469	165835	-14.4	0.4403	1
b0337	codA	1154	106.1	104.7	-0.02	244947	241740	-1.4	0.9661	1
b0338	cynR	810	74.9	87.5	0.22	121405	141729	12.5	0.7559	1
b0339	cynT	594	77.3	67.3	-0.2	91853.7	79908.6	-10.1	0.79	1
b0340	cynS	423	134.2	123	-0.13	113520	104024	-11.2	0.7975	1
b0341	cynX	1039	99	110.2	0.15	205753	229003	11.2	0.6877	1
b0342	lacA	550	1317.8	1141	-0.21	1.4496e+06	1.25509e+06	-176.8	0.3884	1
b0343	lacY	1128	726.6	599.4	-0.28	1.63913e+06	1.35226e+06	-127.2	0.1057	0.74734
b0344	lacZ	2767	122.8	92.5	-0.4	679684	512106	-30.3	0.0928	0.70704
b0345	lacI	973	63.8	56.4	-0.17	124069	109699	-7.4	0.676	1
b0346	mhpR	750	71.8	61	-0.23	107763	91556.1	-10.8	0.6057	1
b0347	mhpA	1497	105.4	98.4	-0.1	315695	294509	-7.1	0.7629	1
b0348	mhpB	849	120	111	-0.11	203761	188414	-9	0.7751	1
b0349	mhpC	779	87	90.6	0.06	135568	141099	3.5	0.9086	1
b0350	mhpD	728	87.9	55.4	-0.66	127948	80677.1	-32.5	0.1469	0.86326
b0351	mhpF	855	63	48.4	-0.37	107662	82746.6	-14.6	0.4147	1
b0352	mhpE	912	77	61.1	-0.33	140439	111505	-15.9	0.369	1
b0353	mhpT	1090	84.1	70.9	-0.24	183284	154558	-13.2	0.5321	1
b0354	yaiL	486	258.9	219.8	-0.24	251642	213666	-39.1	0.5655	1
b0355	frmB	750	193.2	125.5	-0.62	289769	188322	-67.6	0.0598	0.55516
b0356	frmA	998	102.8	69.5	-0.56	205136	138700	-33.3	0.1185	0.78863
b0357	frmR	248	72.9	45	-0.68	36134.1	22337	-27.8	0.4582	1
b0358	yaiO	696	752.2	660.6	-0.19	1.04711e+06	919511	-91.7	0.5396	1
b0360	insC-1	328	335.8	273.7	-0.29	220254	179560	-62	0.2651	1
b0361	insD-1	814	409.4	365.4	-0.16	666549	594819	-44.1	0.3931	1
b0363	yaiP	1077	660.2	637.5	-0.05	1422140	1.37312e+06	-22.8	0.796	1
b0364	yaiS	502	264.3	196.7	-0.42	265367	197518	-67.6	0.1997	0.97082
b0365	tauA	865	130.2	102.5	-0.34	225232	177241	-27.7	0.3442	1
b0366	tauB	690	75.8	70.7	-0.1	104607	97551.5	-5.1	0.8714	1
b0367	tauC	744	46.7	44.3	-0.08	69550	65933.8	-2.4	0.9141	1
b0368	tauD	766	68	57.5	-0.24	104187	88102.7	-10.5	0.7273	1
b0369	hemB	877	0	0	0	0	0	0	1	1
b0372	insF-2	779	343.9	278.4	-0.3	535798	433818	-65.5	0.1365	0.8326
b0373	insE-2	270	185.7	204.6	0.14	100297	110500	18.9	0.7374	1
b0375	iprA	560	304.3	284.8	-0.1	340762	318967	-19.5	0.7862	1
b0376	ampH	1042	285.9	293.2	0.04	595747	610965	7.3	0.8878	1
b0377	sbmA	1099	130	103.3	-0.33	285742	227098	-26.7	0.3189	1
b0378	yaiW	985	90.9	115.8	0.35	179023	228140	24.9	0.4316	1
b0379	yaiY	277	95.6	66.8	-0.51	52967	37004.9	-28.8	0.4004	1
b0380	yaiZ	191	105.8	66.9	-0.65	40396.6	25547.1	-38.9	0.2596	1
b0381	ddlA	985	120.6	124.8	0.05	237567	245940	4.3	0.888	1
b0382	iraP	235	1380.4	1308.7	-0.08	648775	615111	-71.6	0.8148	1
b0383	phoA	1274	196.8	165.9	-0.25	501431	422695	-30.9	0.3141	1
b0384	psiF	289	82.4	65.3	-0.33	47620.6	37731.8	-17.1	0.6463	1
b0385	dgcC	1004	94.4	90.1	-0.07	189515	180914	-4.3	0.8432	1
b0386	proC	728	44.1	37.8	-0.22	64254.9	54986.5	-6.4	0.6782	1
b0387	yaiI	413	84.6	71.7	-0.24	69838.8	59202.9	-12.9	0.8295	1
b0388	aroL	471	61.2	27	-1.15	57666.3	25466.1	-34.2	0.079	0.64768
b0389	yaiA	172	334.5	249.5	-0.42	115066	85824.4	-85	0.4446	1
b0390	aroM	610	220.6	225.1	0.03	269153	274569	4.4	0.9484	1
b0391	ppnP	255	555.3	457.7	-0.28	283213	233432	-97.6	0.5017	1
b0393	rdgC	820	169.8	82.4	-1.03	278391	135204	-87.3	0.0162	0.22231
b0394	mak	817	106.3	93.9	-0.18	173665	153370	-12.4	0.6678	1
b0396	araJ	1065	427.1	407.5	-0.07	909818	867924	-19.7	0.7547	1
b0397	sbcC	2831	50.6	49.9	-0.02	286598	282476	-0.7	0.9477	1
b0398	sbcD	1081	103.7	110.7	0.09	224116	239251	7	0.7638	1
b0399	phoB	620	66	70.6	0.09	81897.5	87548.2	4.6	0.847	1
b0400	phoR	1166	87.9	105.1	0.26	204988	245099	17.2	0.5786	1
b0401	brnQ	1188	120	115.3	-0.06	285206	273945	-4.7	0.8852	1
b0402	proY	1236	72.8	79.5	0.13	179870	196537	6.7	0.7612	1
b0403	malZ	1633	68.8	62.1	-0.15	224805	202907	-6.7	0.6393	1
b0404	acpH	522	82.1	66.7	-0.3	85669	69623.5	-15.4	0.5923	1
b0405	queA	963	22.4	24.6	0.13	43238.3	47458.7	2.2	0.7944	1
b0406	tgt	1014	28.2	38	0.42	57116.1	76981	9.8	0.3047	1
b0407	yajC	299	2.4	0	-1.77	1445.4	0	-2.4	0.016	0.22095
b0408	secD	1662	0.7	47.8	4.87	2229.1	158835	47.1	0.3949	1
b0409	secF	874	5.4	5.6	0.04	9505.5	9790.04	0.2	1	1
b0410	yajD	312	82.4	55.1	-0.57	51394.7	34382.9	-27.3	0.3611	1
b0411	tsx	795	94.7	81.4	-0.21	150497	129489	-13.2	0.6239	1
b0412	yajI	486	73.1	69.7	-0.07	71022.1	67717.8	-3.4	0.9039	1
b0413	nrdR	404	7.9	13.8	0.74	6343.7	11139.4	5.9	0.6465	1
b0414	ribD	992	0	0	0	0	0	0	1	1
b0415	ribE	423	0	0	0	0	0	0	1	1
b0416	nusB	378	0.3	0.1	-0.22	220.3	80.21	-0.2	1	1
b0417	thiL	880	0	0	0	0	0	0	1	1
b0418	pgpA	467	14.6	90.5	2.55	13671.4	84505.9	75.8	0.0449	0.47017
b0419	yajO	877	51.1	65.6	0.35	89542.9	115004	14.5	0.5624	1
b0420	dxs	1675	0	0	0	0	0	0	1	1
b0421	ispA	810	0	0	0	0	0	0	1	1
b0422	xseB	217	2.8	0	-1.91	1200.8	0	-2.8	0.2504	1
b0423	thiI	1303	32.4	22.1	-0.53	84374.1	57594.3	-10.3	0.2425	1
b0424	yajL	531	17.4	14.8	-0.22	18471.2	15757.9	-2.6	0.7957	1
b0425	panE	820	24.2	47.7	0.95	39710.6	78189.7	23.5	0.4245	1
b0426	yajQ	442	36.3	38.8	0.09	32117.3	34302	2.5	0.9957	1
b0427	yajR	1227	31.6	26.2	-0.26	77658.9	64222.3	-5.5	0.5512	1
b0428	cyoE	801	28.5	12	-1.19	45730.9	19144.8	-16.6	0.0224	0.28363
b0429	cyoD	296	4.8	2.6	-0.7	2865.9	1541.15	-2.2	0.5083	1
b0430	cyoC	553	13.4	5.5	-1.14	14772	6083.98	-7.9	0.1077	0.75445
b0431	cyoB	1792	31.7	14.9	-1.04	113761	53440.2	-16.8	0.0191	0.2527
b0432	cyoA	852	124.2	16.6	-2.83	211623	28363.2	-107.5	0	0
b0433	ampG	1328	101.7	85.2	-0.25	270000	226398	-16.4	0.36	1
b0434	yajG	521	116.7	110.8	-0.07	121588	115474	-5.9	0.8626	1
b0435	bolA	286	176.9	175.6	-0.01	101178	100435	-1.3	0.9841	1
b0436	tig	1169	57.8	44.4	-0.37	135190	103783	-13.4	0.3585	1
b0437	clpP	560	13.8	31.9	1.15	15456.6	35750.8	18.1	0.1836	0.93936
b0438	clpX	1147	19.5	25.1	0.35	44779.3	57542.4	5.6	0.9787	1
b0439	lon	2119	3.7	0	-2.19	15522.6	80.21	-3.6	0	0
b0440	hupB	245	172.3	49.1	-1.79	84442.2	24044.8	-123.3	0.0723	0.62123
b0441	ppiD	1684	57.7	71	0.29	194465	239172	13.3	0.4619	1
b0442	ybaV	334	84.6	88	0.06	56494	58809.5	3.5	0.9461	1
b0443	fadM	359	102.1	122	0.26	73276.6	87599.4	19.9	0.8137	1
b0444	queC	626	102.6	94.4	-0.12	128498	118250	-8.2	0.7834	1
b0445	ybaE	1531	46.8	44.3	-0.08	143339	135692	-2.5	0.8424	1
b0446	cof	737	25	34.1	0.43	36916.4	50319.3	9.1	0.5705	1
b0447	decR	413	30.9	13.5	-1.14	25524.4	11169.9	-17.4	0.1268	0.80455
b0448	mdlA	1595	55.3	46	-0.26	176449	146679	-9.3	0.5809	1
b0449	mdlB	1602	58.7	68.7	0.22	187955	220135	10	0.6996	1
b0450	glnK	305	29.7	39.7	0.41	18103.6	24187.2	10	0.628	1
b0451	amtB	1157	73.1	57.1	-0.35	169085	132075	-16	0.345	1
b0452	tesB	775	20.3	15.9	-0.33	31510.1	24683.6	-4.4	0.5793	1
b0453	ybaY	515	56.1	65	0.21	57813.5	66988.7	8.9	0.7219	1
b0454	atl	350	59.4	58.8	-0.01	41598.2	41167.9	-0.6	0.9859	1
b0455	ffs	102	0	0	0	0	0	0	1	1
b0456	ybaA	318	32	32.4	0.02	20334.5	20619.1	0.4	0.9872	1
b0457	pdeB	1395	351.1	345	-0.03	979638	962415	-6.2	0.9146	1
b0458	ylaC	423	149.3	155.6	0.06	126333	131613	6.2	0.9038	1
b0459	maa	496	515.2	483.5	-0.09	511055	479604	-31.7	0.7025	1
b0460	hha	197	529.3	714.2	0.43	208557	281379	184.8	0.2996	1
b0461	tomB	337	505.3	438.4	-0.2	340573	295493	-66.9	0.5734	1
b0462	acrB	2834	93.5	0.9	-5.65	529762	4958.53	-92.6	0	0
b0463	acrA	1074	101.6	0.8	-5.83	218213	1732.92	-100.8	0	0
b0464	acrR	582	444.6	1314.1	1.56	517564	1.5296e+06	869.4	0	0
b0465	mscK	3025	85.8	77.3	-0.15	519165	467654	-8.5	0.5356	1
b0466	ybaM	144	36.2	117.8	1.67	10435.7	33918.5	81.5	0.193	0.95506
b0467	priC	474	59.6	94.7	0.66	56519.3	89734.3	35	0.373	1
b0468	ybaN	340	61	64.2	0.07	41450.2	43623.2	3.2	0.9367	1
b0469	apt	496	29.1	59.8	1.01	28880.6	59311.8	30.7	0.1702	0.91609
b0470	dnaX	1738	0	0	0	0	0	0	1	1
b0471	ybaB	296	36.5	0.2	-4.98	21604.5	112.38	-36.3	0	0
b0472	recR	544	25.5	25.5	0	27754.6	27716.6	0	0.9976	1
b0473	htpG	1687	82.9	76.2	-0.12	279620	257041	-6.7	0.7163	1
b0474	adk	579	0	0	0	0	0	0	1	1
b0475	hemH	865	0	0	0	0	0	0	1	1
b0476	aes	864	64.1	56.8	-0.17	110733	98179.9	-7.3	0.7209	1
b0477	gsk	1173	127	103.6	-0.29	298019	243081	-23.4	0.4169	1
b0478	ybaL	1509	84.2	191.5	1.18	254243	577865	107.2	0.3086	1
b0479	fsr	1099	45.8	37	-0.3	100758	81408.6	-8.8	0.5426	1
b0480	ushA	1487	55.3	69.7	0.33	164580	207336	14.4	0.3877	1
b0481	ybaK	432	55	39.1	-0.48	47477.6	33760.5	-15.9	0.5816	1
b0482	ybaP	715	72	53.9	-0.41	102994	77049.5	-18.1	0.4688	1
b0483	ybaQ	306	57.7	82.2	0.5	35301.6	50292.9	24.5	0.519	1
b0484	copA	2253	70.7	65.4	-0.11	318566	294784	-5.3	0.6811	1
b0485	glsA	839	119.1	157.6	0.4	199835	264452	38.5	0.4915	1
b0486	ybaT	1163	50.3	30.9	-0.68	117028	71975.7	-19.4	0.1437	0.8547
b0487	cueR	366	11.5	11.8	0.03	8454.1	8652.01	0.3	0.986	1
b0488	ybbJ	413	117.5	384.6	1.7	97038.6	317646	267.1	0.4375	1
b0489	qmcA	826	88.5	35.7	-1.29	146259	58924.8	-52.9	0.0036	0.06977
b0490	fetA	610	495.2	1.7	-7.5	604189	2118.1	-493.5	0	0
b0491	fetB	702	398.7	3.7	-6.41	559798	5214.21	-395	0	0
b0492	cnoX	769	96	156.1	0.69	147719	240052	60	0.1105	0.76297
b0493	ybbO	728	72.2	57.7	-0.32	105095	84057.6	-14.4	0.4992	1
b0494	tesA	563	90.1	85.2	-0.08	101417	95953.6	-4.9	0.9058	1
b0495	ybbA	617	26.4	25	-0.08	32634.3	30838.2	-1.5	0.9556	1
b0496	ybbP	2173	75	55.8	-0.42	326167	242443	-19.3	0.1749	0.92672
b0497	rhsD	3853	197.4	177.9	-0.15	1.52107e+06	1.3706e+06	-19.5	0.3893	1
b0498	ybbC	331	33.2	48.9	0.54	21996.7	32342.1	15.6	0.8312	1
b0502	ylbG	334	104.9	63.4	-0.72	70044.5	42334.8	-41.5	0.2187	1
b0503	selU	985	52.6	31.3	-0.73	103674	61745.6	-21.3	0.0879	0.68223
b0504	allS	833	57.3	61	0.09	95443.4	101593	3.7	0.8358	1
b0505	allA	433	41.8	34.1	-0.29	36158.7	29498.8	-7.7	0.6651	1
b0506	allR	734	74.3	61.3	-0.27	109110	90060.6	-13	0.5544	1
b0507	gcl	1602	158.7	411.7	1.37	508349	1.31896e+06	253	0.5458	1
b0508	hyi	699	189.7	122.7	-0.62	265181	171512	-67	0.0323	0.3717
b0509	glxR	791	555	506	-0.13	877933	800509	-48.9	0.5692	1
b0511	ybbW	1309	411.6	398.1	-0.05	1.07767e+06	1.0421e+06	-13.6	0.8518	1
b0512	allB	1224	139	110.3	-0.33	340239	270124	-28.6	0.3147	1
b0513	ybbY	1170	481.5	446	-0.11	1126806	1.04357e+06	-35.6	0.5747	1
b0514	glxK	1030	212	200.3	-0.08	436635	412669	-11.6	0.7889	1
b0515	allE	706	1048.7	942.9	-0.15	1.48082e+06	1.33131e+06	-105.9	0.4687	1
b0516	allC	1112	501	451.4	-0.15	1.1143e+06	1.00383e+06	-49.7	0.344	1
b0517	allD	944	187.1	154.5	-0.27	353240	291746	-32.6	0.2994	1
b0518	fdrA	1500	95.3	106.5	0.16	285785	319395	11.2	0.6395	1
b0520	ylbF	734	117.7	89.3	-0.39	172833	131106	-28.4	0.3704	1
b0521	ybcF	804	59.1	79.9	0.43	95084.7	128453	20.8	0.6099	1
b0522	purK	960	54.2	65.2	0.26	104067	125277	11	0.5369	1
b0523	purE	458	64.1	115.2	0.84	58705.6	105507	51.1	0.4312	1
b0524	lpxH	649	0	0	0	0	0	0	1	1
b0525	ppiB	445	0.4	0	-0.5	367.2	0	-0.4	1	1
b0526	cysS	1246	0	0	0	0	0	0	1	1
b0527	ybcI	468	49.9	55.1	0.14	46715	51556.6	5.2	0.8264	1
b0528	ybcJ	191	8.1	3.3	-1.07	3085.5	1267.93	-4.8	0.2766	1
b0529	folD	779	2.2	1.8	-0.17	3356.2	2807.43	-0.4	1	1
b0530	sfmA	487	150.3	115.1	-0.38	146415	112062	-35.3	0.4214	1
b0531	sfmC	623	139.7	121	-0.21	174116	150712	-18.8	0.5833	1
b0532	sfmD	2342	474.8	437.4	-0.12	2.22389e+06	2.0488e+06	-37.4	0.454	1
b0533	sfmH	884	425.6	382.7	-0.15	752477	676690	-42.9	0.6673	1
b0534	sfmF	464	407.6	368.3	-0.15	378216	341801	-39.2	0.6517	1
b0535	fimZ	569	150.1	143.3	-0.07	170846	163063	-6.8	0.9012	1
b0536	argU	69	1.6	2	0.2	220.3	272.8	0.4	0.8724	1
b0537	intD	1046	169.4	137	-0.3	354423	286526	-32.5	0.2831	1
b0540	insE-3	270	153.5	159.1	0.05	82878.7	85929.1	5.6	0.9083	1
b0541	insF-3	779	355.2	308.8	-0.2	553340	481082	-46.4	0.5081	1
b0543	emrE	299	886.9	855.6	-0.05	530354	511674	-31.2	0.8706	1
b0544	ybcK	1373	9.9	6.2	-0.6	27192	17010	-3.7	0.5821	1
b0545	ybcL	496	448.8	373.6	-0.26	445168	370607	-75.2	0.4264	1
b0546	ybcM	718	64.1	44.6	-0.51	92108.6	64062.3	-19.5	0.1857	0.94142
b0547	ybcN	410	135	143.4	0.09	110706	117605	8.4	0.8922	1
b0548	ninE	153	120.9	107.8	-0.16	36986.6	32978	-13.1	0.8403	1
b0549	ybcO	261	116	125	0.11	60533.3	65227.1	9	0.8691	1
b0550	rusA	325	196.6	228.2	0.21	127806	148313	31.5	0.8602	1
b0551	ybcQ	344	521.6	675.7	0.37	358834	464903	154.2	0.2796	1
b0552	insH-2	915	233.3	183.1	-0.35	426896	335162	-50.1	0.0229	0.28749
b0554	essD	194	936.4	887.9	-0.08	363332	344493	-48.6	0.8282	1
b0555	rrrD	448	682.7	684.4	0	611685	613187	1.7	0.9845	1
b0556	rzpD	414	486.6	425.1	-0.19	402886	351955	-61.5	0.5261	1
b0557	borD	264	419.8	362.9	-0.21	221632	191613	-56.9	0.5866	1
b0558	ybcV	369	41.8	28.9	-0.51	30844.8	21363.5	-12.8	0.6598	1
b0559	ybcW	185	884.6	720.6	-0.3	327316	266618	-164	0.491	1
b0560	nohD	490	101.6	128.2	0.33	99593.9	125591	26.5	0.6642	1
b0561	tfaD	506	217.9	162.2	-0.42	220536	164102	-55.8	0.2489	1
b0563	tfaX	166	1035.8	1112.5	0.1	343896	369348	76.7	0.7922	1
b0564	appY	674	0.1	0	-0.1	98.1	0	-0.1	1	1
b0565	ompT	858	611.4	618.2	0.02	1.04915e+06	1.0608e+06	6.8	0.9383	1
b0566	envY	684	249.3	200.1	-0.32	341074	273744	-49.2	0.2306	1
b0567	ybcH	801	76.2	67.6	-0.17	122127	108366	-8.6	0.7242	1
b0568	nfrA	2675	74.7	69.3	-0.11	399864	370816	-5.4	0.6779	1
b0569	nfrB	2014	129.6	134.4	0.05	521886	541335	4.8	0.8575	1
b0570	cusS	1297	75.7	77.1	0.03	196466	200092	1.4	0.955	1
b0571	cusR	614	89.6	73.8	-0.28	110090	90590.3	-15.9	0.6285	1
b0572	cusC	1236	443	440.4	-0.01	1.09498e+06	1.08861e+06	-2.6	0.9639	1
b0573	cusF	299	1237.4	1277.2	0.05	739957	763753	39.8	0.892	1
b0574	cusB	1100	99.8	85.3	-0.22	219529	187697	-14.5	0.462	1
b0575	cusA	2828	66.2	65.7	-0.01	374582	371580	-0.5	0.9664	1
b0576	pheP	1239	91.7	70.9	-0.37	227116	175751	-20.7	0.2925	1
b0577	ybdG	1122	999	861.2	-0.21	2.24181e+06	1.93248e+06	-137.8	0.1878	0.94142
b0578	nfsB	588	250.5	226.5	-0.14	294567	266352	-24	0.6984	1
b0579	ybdF	331	150.8	132.7	-0.18	99855.6	87840.4	-18.1	0.7931	1
b0580	ybdJ	223	49.6	17	-1.49	22121.2	7592.96	-32.6	0.1403	0.84352
b0581	ybdK	1007	60.8	48.4	-0.32	122468	97538.7	-12.4	0.4379	1
b0582	insL-2	1001	135.3	101.7	-0.41	270864	203655	-33.6	0.0763	0.63259
b0583	entD	559	66.9	52	-0.36	74815.4	58156.2	-14.9	0.5558	1
b0584	fepA	2017	64	38.4	-0.72	258326	154894	-25.6	0.0221	0.28144
b0585	fes	1081	49.2	10.3	-2.16	106373	22191.2	-38.9	0	0
b0586	entF	3492	59.9	47.9	-0.32	418375	334782	-12	0.1997	0.97082
b0587	fepE	1020	238.1	220.6	-0.11	485690	450075	-17.5	0.6886	1
b0588	fepC	734	23.7	5.6	-1.91	34853.8	8186.62	-18.2	0.0001	0.00293
b0589	fepG	893	28.5	6.2	-2.04	50968.9	11027.9	-22.4	0	0
b0590	fepD	903	22.1	1	-3.56	39852.6	1717.04	-21.1	0	0
b0591	entS	1125	74.6	56.8	-0.39	167766	127725	-17.8	0.3902	1
b0592	fepB	861	22	3.6	-2.32	37867	6179.65	-18.4	0	0
b0593	entC	1058	47.2	46.2	-0.03	99956.5	97668.4	-1.1	0.9497	1
b0594	entE	1449	56.6	49	-0.2	164137	142067	-7.6	0.7531	1
b0595	entB	772	42.9	26.5	-0.67	66266.2	40974.5	-16.4	0.221	1
b0596	entA	671	49.2	26.6	-0.86	65973.8	35639.2	-22.6	0.0679	0.6013
b0597	entH	372	104.2	45.5	-1.18	77560.1	33883.7	-58.7	0.0436	0.45983
b0598	cstA	1894	81.7	91.6	0.16	309437	346988	9.9	0.5387	1
b0599	hcxA	979	58.3	86.8	0.57	114164	169942	28.5	0.1521	0.87403
b0600	ybdL	1045	48.7	56.3	0.21	101810	117691	7.6	0.6949	1
b0601	ybdM	566	99	94.6	-0.06	112012	107050	-4.4	0.8931	1
b0602	ybdN	1099	181.5	170.7	-0.09	398860	375216	-10.8	0.7677	1
b0603	ybdO	811	106.4	185.7	0.8	172633	301204	79.3	0.4743	1
b0604	dsbG	671	253.4	178.8	-0.5	340041	239994	-74.6	0.1308	0.81409
b0605	ahpC	506	52.5	81.6	0.63	53124.3	82607.6	29.1	0.2741	1
b0606	ahpF	1408	39.1	115.8	1.54	110097	326125	76.7	0.0022	0.04813
b0607	uspG	385	211.4	207.4	-0.03	162792	159712	-4	0.9548	1
b0608	ybdR	1115	177.2	159.6	-0.15	395195	355874	-17.6	0.617	1
b0610	rnk	369	39.2	36.6	-0.1	28955.1	27042.7	-2.6	0.8851	1
b0611	rna	725	59.7	63.8	0.09	86576.8	92461.4	4.1	0.9002	1
b0612	citT	1316	58.6	63.3	0.11	154127	166525	4.7	0.7715	1
b0613	citG	791	35.7	20.8	-0.75	56521.8	32968.7	-14.9	0.1375	0.83302
b0614	citX	496	44	34.1	-0.36	43653.7	33797.7	-9.9	0.6322	1
b0615	citF	1379	55.5	48.1	-0.2	153092	132685	-7.4	0.6333	1
b0616	citE	817	60.3	34.8	-0.77	98584.2	56936.3	-25.5	0.0877	0.68223
b0617	citD	267	37.8	32.1	-0.23	20211.5	17140.3	-5.8	0.7891	1
b0618	citC	953	131.6	110.8	-0.25	250878	211176	-20.8	0.412	1
b0619	dpiB	1493	144.8	151.4	0.06	432328	452156	6.6	0.7807	1
b0620	dpiA	613	204	284.5	0.48	250105	348803	80.5	0.3834	1
b0621	dcuC	1246	155.2	164.5	0.08	386727	409967	9.3	0.7512	1
b0622	pagP	505	250.3	188.6	-0.41	252782	190487	-61.7	0.2919	1
b0623	cspE	188	35.1	21.9	-0.66	13204.3	8219.61	-13.3	0.7136	1
b0624	crcB	344	19	21.3	0.16	13079.9	14681.8	2.3	0.897	1
b0627	tatE	182	100.5	80.3	-0.32	36577	29241.8	-20.2	0.7166	1
b0628	lipA	868	0.1	0	-0.12	146.9	0	-0.1	1	1
b0629	ybeF	858	384	395.5	0.04	658882	678650	11.5	0.8748	1
b0630	lipB	576	3.8	8.7	1	4407.3	9978.91	4.8	0.3921	1
b0631	ybeD	236	0	0.7	0.81	0	353.02	0.7	0.4973	1
b0632	dacA	1090	58.5	78.2	0.41	127591	170443	19.7	0.43	1
b0633	rlpA	979	44.4	50.2	0.18	86899.5	98385.1	5.9	0.7902	1
b0634	mrdB	1001	0	0	0	0	0	0	1	1
b0635	mrdA	1710	0	0	0	0	0	0	1	1
b0636	rlmH	420	27	10.4	-1.3	22708	8749.34	-16.6	0.1377	0.83302
b0637	rsfS	286	8.7	0.1	-3.08	4948.9	80.21	-8.5	0.0159	0.22095
b0638	cobC	550	60.9	50.3	-0.27	66951.8	55332.1	-10.6	0.7418	1
b0639	nadD	576	0.2	2.3	1.49	220.3	2697.12	2.1	1	1
b0640	holA	928	0.3	0	-0.34	489.9	0	-0.3	0.0849	0.66757
b0641	lptE	522	0	0	0	0	0	0	1	1
b0642	leuS	2323	0	0	0	0	0	0	1	1
b0643	ybeL	433	95.3	76.7	-0.31	82493.3	66431.7	-18.5	0.6474	1
b0644	ybeQ	880	187	167.9	-0.15	329119	295548	-19.1	0.5572	1
b0645	ybeR	636	416.2	394.6	-0.08	529376	501943	-21.6	0.8005	1
b0646	djlB	1284	554	496.7	-0.16	1.42274e+06	1.27551e+06	-57.3	0.3065	1
b0647	ybeT	499	532.7	519.4	-0.04	531589	518376	-13.2	0.8866	1
b0648	ybeU	636	256	269.2	0.07	325622	342367	13.2	0.835	1
b0649	djlC	1306	80	51.4	-0.63	208878	134176	-28.6	0.1354	0.8326
b0650	hscC	1503	171.3	169.3	-0.02	514832	508870	-2	0.962	1
b0651	rihA	842	140.3	145.5	0.05	236328	245084	5.2	0.8835	1
b0652	gltL	652	65	68.9	0.08	84717.1	89866.3	3.9	0.8838	1
b0653	gltK	607	65.2	66.4	0.03	79133.6	80644.8	1.2	0.9552	1
b0654	gltJ	667	56.4	65.3	0.21	75260	87083.6	8.9	0.761	1
b0655	gltI	817	42	52.1	0.3	68552.3	85057.3	10.1	0.5437	1
b0656	insH-3	915	234.3	175.6	-0.41	428716	321430	-58.6	0.0085	0.13912
b0657	lnt	1385	0	0	0	0	0	0	1	1
b0658	ybeX	791	74.5	74.4	0	117842	117653	-0.1	0.9984	1
b0659	ybeY	420	0.1	0	-0.16	98.1	0	-0.1	1	1
b0660	ybeZ	937	55.8	89.7	0.67	104662	168185	33.9	0.254	1
b0661	miaB	1281	91.1	183.4	1	233345	469947	92.4	0.0026	0.0555
b0662	ubiF	1058	0.3	0	-0.35	587.6	0	-0.3	1	1
b0664	glnX	67	57.4	39.4	-0.53	7692.5	5281.44	-18	0.6688	1
b0665	glnV	67	12.4	3.6	-1.55	1666.5	481.27	-8.8	0.6138	1
b0666	metU	69	56.8	26.7	-1.06	7836.5	3690.59	-30	0.5571	1
b0668	glnW	67	6.6	5.9	-0.14	881.4	786.66	-0.7	1	1
b0670	glnU	67	0	0	0	0	0	0	1	1
b0672	leuW	75	0	0	0	0	0	0	1	1
b0673	metT	69	1.4	1.6	0.12	196.1	224.76	0.2	1	1
b0674	asnB	1497	84.9	71.7	-0.24	254114	214596	-13.2	0.3889	1
b0675	umpH	677	71.2	49.8	-0.51	96403.6	67469.3	-21.4	0.3748	1
b0676	nagC	1099	65.9	67.9	0.04	144774	149299	2.1	0.9028	1
b0677	nagA	1033	30.9	7.9	-1.84	63884.8	16372	-23	0.0006	0.01524
b0678	nagB	721	22.6	10.4	-1.05	32602.9	15003	-12.2	0.0268	0.32715
b0679	nagE	1751	60.7	72.5	0.25	212555	254016	11.8	0.4785	1
b0680	glnS	1497	0.1	0	-0.09	196.1	0	-0.1	1	1
b0681	chiP	1265	99.6	116.8	0.23	252099	295439	17.1	0.4997	1
b0682	chiQ	293	19.1	12.4	-0.59	11221.6	7284.27	-6.7	0.4239	1
b0683	fur	401	4.7	14.2	1.41	3796.1	11407.7	9.5	0.4014	1
b0684	fldA	477	14.3	5.6	-1.22	13645.4	5326.59	-8.7	0.2866	1
b0685	ybfE	264	92.9	189.8	1.02	49051.4	100235	96.9	0.2723	1
b0686	ybfF	687	61.6	50.3	-0.29	84620.1	69131.9	-11.3	0.5627	1
b0687	seqA	490	15.3	700.4	5.43	14966.7	686425	685.2	0	0
b0688	pgm	1477	8.1	317.9	5.14	23808.3	938944	309.8	0	0
b0689	ybfP	445	468.4	677.1	0.53	416859	602600	208.7	0.1816	0.93749
b0692	potE	1188	220.7	211.3	-0.06	524466	501963	-9.5	0.8466	1
b0693	speF	1979	96.2	84.2	-0.19	380680	333099	-12	0.434	1
b0694	kdpE	610	124.9	103.6	-0.27	152367	126336	-21.3	0.5232	1
b0695	kdpD	2415	44.4	44.8	0.01	214377	216543	0.4	0.9661	1
b0696	kdpC	515	42.5	71.4	0.73	43806.6	73591.2	28.9	0.2184	1
b0697	kdpB	1843	60.1	60.9	0.02	221568	224514	0.8	0.9558	1
b0698	kdpA	1506	51.7	61.1	0.24	155644	184081	9.4	0.6429	1
b0699	ybfA	185	350.9	354.7	0.02	129845	131228	3.7	0.9747	1
b0700	rhsC	3774	142.8	150.8	0.08	1.07789e+06	1.13799e+06	8	0.6045	1
b0702	ybfB	293	12.8	9	-0.47	7521	5279.38	-3.8	0.6679	1
b0704	ybfC	512	8.6	1.5	-1.97	8819.5	1492.69	-7.2	0.0142	0.20307
b0706	ybfD	684	321.4	350	0.12	439648	478749	28.6	0.7015	1
b0707	ybgA	458	176.4	206.5	0.23	161576	189167	30.1	0.5759	1
b0708	phr	1277	80.1	75.5	-0.08	204572	192897	-4.6	0.8395	1
b0709	dtpD	1332	134.1	116.2	-0.2	357259	309605	-17.9	0.4953	1
b0710	ybgI	668	49.8	75.2	0.58	66561	100500	25.4	0.4167	1
b0711	pxpB	591	98.1	106.7	0.12	115929	126072	8.6	0.8168	1
b0712	pxpC	839	40	31.2	-0.35	67055.2	52383.4	-8.7	0.5474	1
b0713	pxpA	661	52.8	54.4	0.04	69751.4	71875.4	1.6	0.9444	1
b0714	nei	712	64.4	71.2	0.14	91654.7	101324	6.8	0.809	1
b0715	abrB	941	87.7	285.1	1.69	164985	536506	197.4	0	0
b0716	ybgO	954	263.1	261.7	-0.01	501938	499302	-1.4	0.9787	1
b0717	ybgP	655	96.3	84	-0.2	126205	109985	-12.4	0.6622	1
b0718	ybgQ	2202	145.9	149.8	0.04	642332	659844	4	0.8684	1
b0719	ybgD	509	659.9	633.2	-0.06	671733	644636	-26.6	0.8052	1
b0720	gltA	1154	43.1	0	-5.46	99379.7	0	-43.1	0	0
b0721	sdhC	350	13.7	24.8	0.81	9600.7	17363	11.1	0.3328	1
b0722	sdhD	312	4.9	6.5	0.36	3037.8	4075.36	1.7	0.7352	1
b0723	sdhA	1589	15.9	7	-1.08	50554.3	22272.6	-8.9	0.0031	0.06199
b0724	sdhB	645	15.4	6.8	-1.08	19885.6	8713.87	-8.7	0.0757	0.63259
b0726	sucA	2520	0.5	0.1	-0.46	2350.4	320.85	-0.4	0.0163	0.22231
b0727	sucB	1096	0.1	0	-0.09	146.9	0	-0.1	1	1
b0728	sucC	1049	4.1	3.4	-0.21	8500.4	7063.23	-0.7	0.7074	1
b0729	sucD	782	3	0.9	-1.08	4752.8	1428.77	-2.1	0.0961	0.72496
b0730	mngR	649	49.3	20.3	-1.24	64044.9	26414	-29	0.0097	0.15309
b0731	mngA	1779	50.5	46.1	-0.13	179726	163967	-4.4	0.7449	1
b0732	mngB	2370	179.4	178.2	-0.01	850549	844856	-1.2	0.9643	1
b0733	cydA	1411	0.1	0	-0.07	146.9	0	-0.1	1	1
b0734	cydB	1026	0	0	0	0	0	0	1	1
b0735	ybgE	264	31.9	19	-0.72	16854.6	10011.1	-13	0.5249	1
b0736	ybgC	363	4.9	8.2	0.63	3576.9	5936.54	3.3	0.9	1
b0737	tolQ	623	13.7	158.2	3.44	17026.1	197083	144.5	0	0
b0738	tolR	385	20.5	245.9	3.52	15800	189380	225.4	0.0029	0.05852
b0739	tolA	1138	10.7	120.9	3.38	24326.4	275244	110.2	0.0001	0.00293
b0740	tolB	1163	13.6	172.1	3.56	31725.1	400304	158.5	0	0
b0741	pal	468	31.3	204.7	2.67	29253.5	191563	173.4	0.0027	0.05655
b0742	cpoB	712	19.9	36.7	0.85	28296.2	52265.7	16.8	0.1965	0.96795
b0743	lysT	68	2.9	0.8	-1.09	391.8	112.38	-2.1	0.7528	1
b0744	valT	68	3.4	5	0.43	465.3	673.87	1.5	0.8731	1
b0745	lysW	68	3.2	0	-2.08	440.7	0	-3.2	0.2478	1
b0746	valZ	68	0.7	0	-0.78	98.1	0	-0.7	1	1
b0747	lysY	68	0.5	0	-0.62	73.4	0	-0.5	1	1
b0748	lysZ	68	11	0.6	-2.91	1494.6	80.21	-10.4	0.121	0.79477
b0749	lysQ	68	16.8	6.5	-1.25	2278.7	882.75	-10.3	0.37	1
b0750	nadA	938	46.8	40.4	-0.21	87731.3	75730.2	-6.4	0.6597	1
b0751	pnuC	648	31	47.6	0.6	40131	61679.2	16.6	0.4099	1
b0752	zitB	846	23.3	36.5	0.62	39496.7	61730.7	13.1	0.3595	1
b0753	ybgS	343	109.3	162.6	0.57	74994.4	111569	53.3	0.342	1
b0754	aroG	947	20.8	35.1	0.73	39349.1	66410.1	14.3	0.3069	1
b0755	gpmA	677	49.1	44.1	-0.15	66517.9	59737.6	-5	0.9694	1
b0756	galM	937	27.7	32.4	0.22	51910.9	60728.4	4.7	0.7252	1
b0757	galK	1033	47.2	53.7	0.18	97528.5	110974	6.5	0.6962	1
b0758	galT	941	44.4	46.8	0.08	83544.7	88114.2	2.4	0.8904	1
b0759	galE	915	23.4	97.8	2.02	42849	178911	74.4	0.0062	0.10872
b0760	modF	1325	74.4	112.9	0.59	197237	299120	38.4	0.5614	1
b0761	modE	709	52.8	178.3	1.74	74822.6	252825	125.5	0.0007	0.01738
b0762	acrZ	134	51.2	37.8	-0.43	13721.3	10142.6	-13.4	0.6258	1
b0763	modA	696	67.1	193.1	1.51	93346.2	268842	126.1	0.0057	0.10157
b0764	modB	620	53.3	152.4	1.5	66095	188946	99.1	0.033	0.37681
b0765	modC	953	33.1	57.6	0.78	63112.5	109804	24.5	0.2325	1
b0766	ybhA	737	27.8	48.9	0.79	41014.5	72119.2	21.1	0.265	1
b0767	pgl	896	42.7	37	-0.2	76528.3	66356.3	-5.7	0.7357	1
b0768	ybhD	858	138	101.4	-0.44	236888	174051	-36.6	0.2037	0.97949
b0769	ybhH	947	219.1	193.4	-0.18	414974	366337	-25.7	0.4186	1
b0770	ybhI	1290	331.7	327.9	-0.02	855728	846055	-3.7	0.9317	1
b0771	ybhJ	2034	152.7	131.5	-0.21	621085	535063	-21.1	0.4281	1
b0772	ybhC	1154	107.6	124.4	0.21	248371	287090	16.8	0.5954	1
b0773	ybhB	429	59.5	39	-0.6	51078	33490.6	-20.5	0.4113	1
b0774	bioA	1160	52.1	71.8	0.45	120880	166506	19.7	0.4196	1
b0775	bioB	937	62.3	59.4	-0.07	116816	111332	-2.9	0.9113	1
b0776	bioF	1039	53.6	43.7	-0.29	111398	90787.4	-9.9	0.4853	1
b0777	bioC	680	97.5	137.8	0.5	132540	187358	40.3	0.3619	1
b0778	bioD	610	52.6	37.5	-0.48	64214.3	45796.9	-15.1	0.3576	1
b0779	uvrB	1818	102.4	13.9	-2.8	372421	50421.6	-88.6	0	0
b0780	ybhK	817	60	80.2	0.41	98045.1	131122	20.2	0.5566	1
b0781	moaA	890	43.7	54.4	0.31	77860	96790	10.6	0.5764	1
b0782	moaB	461	51.9	105.1	1.01	47825.3	96947.9	53.3	0.1244	0.80455
b0783	moaC	436	47.2	90.1	0.92	41179.6	78580.3	42.9	0.179	0.93048
b0784	moaD	220	9	17	0.86	3944.1	7496.05	8.1	0.7743	1
b0785	moaE	407	38.3	62.2	0.69	31187.8	50643.5	23.9	0.3254	1
b0786	ybhL	633	178.8	161.6	-0.14	226304	204593	-17.1	0.7003	1
b0787	ybhM	642	207.3	262.5	0.34	266109	337007	55.2	0.4319	1
b0788	ybhN	861	73.4	43.2	-0.75	126448	74459.8	-30.2	0.0644	0.58677
b0789	clsB	1116	47	29.5	-0.66	104956	65789.2	-17.5	0.1521	0.87403
b0790	ybhP	684	27	32.1	0.24	36896.4	43881.3	5.1	0.8263	1
b0791	ybhQ	369	22.8	24	0.07	16857.5	17685.1	1.1	0.9373	1
b0792	ybhR	995	48.3	44.9	-0.11	96203.9	89263.8	-3.5	0.8312	1
b0793	ybhS	1020	60	68.8	0.19	122301	140289	8.8	0.6591	1
b0794	ybhF	1563	67.3	60	-0.16	210230	187533	-7.3	0.6896	1
b0795	ybhG	899	61.3	105.3	0.77	110248	189371	44	0.1183	0.78863
b0796	cecR	604	27.4	28.3	0.04	33145.6	34212.9	0.9	0.9523	1
b0797	rhlE	1227	46.9	55.6	0.24	114979	136556	8.8	0.5836	1
b0798	ybiA	433	47.6	41.7	-0.19	41256.6	36133.1	-5.9	0.788	1
b0799	dinG	1935	56.8	94.4	0.72	219782	365297	37.6	0.0842	0.66482
b0800	ybiB	865	63.8	75.6	0.24	110390	130818	11.8	0.6427	1
b0801	hcxB	976	53.7	64.4	0.26	104834	125799	10.7	0.5658	1
b0802	ybiJ	235	93.7	69.7	-0.42	44025.6	32735.7	-24	0.5838	1
b0803	ybiI	239	26.2	29.7	0.17	12545.4	14173.3	3.4	0.8864	1
b0804	ybiX	610	76.5	65	-0.23	93298	79332.9	-11.4	0.6908	1
b0805	fiu	2053	50.8	40.7	-0.31	208681	167001	-10.2	0.3798	1
b0806	mcbA	235	99.5	62.6	-0.66	46744.2	29435.7	-36.8	0.4258	1
b0807	rlmF	833	43.7	54.4	0.31	72813.8	90577.3	10.7	0.6696	1
b0808	ybiO	2002	50.2	52.9	0.07	201158	211908	2.7	0.8108	1
b0809	glnQ	649	42.1	51.7	0.29	54633.2	67097.4	9.6	0.6621	1
b0810	glnP	594	57.8	79	0.44	68647.9	93807.9	21.2	0.5228	1
b0811	glnH	671	44.8	41.8	-0.1	60147.8	56126.6	-3	0.9025	1
b0812	dps	452	130.8	120.6	-0.12	118204	109001	-10.2	0.7966	1
b0813	rhtA	798	162.7	153.3	-0.09	259730	244733	-9.4	0.8239	1
b0814	ompX	464	168.9	137	-0.3	156755	127128	-31.9	0.527	1
b0815	opgE	1424	204	156.8	-0.38	580980	446652	-47.2	0.0945	0.71752
b0817	mntR	420	73.2	347.1	2.23	61496.3	291589	273.9	0	0
b0818	ybiR	1007	97.6	141.6	0.53	196626	285155	44	0.4156	1
b0819	ldtB	829	118	117.6	-0.01	195642	194901	-0.4	0.9873	1
b0820	ybiT	1433	58.5	76.7	0.38	167694	219757	18.2	0.3706	1
b0821	ybiU	1138	55.5	41.5	-0.41	126347	94460.9	-14	0.3052	1
b0822	ybiV	734	76.9	80.5	0.07	112890	118202	3.6	0.9037	1
b0823	ybiW	2189	49.7	68	0.45	217472	297762	18.3	0.229	1
b0824	ybiY	810	56.3	53.4	-0.07	91137.4	86509.1	-2.9	0.8868	1
b0825	fsaA	595	51.1	50.3	-0.02	60781.1	59877.8	-0.8	0.9666	1
b0826	moeB	674	61.6	102.9	0.73	83103.7	138672	41.2	0.1509	0.87281
b0827	moeA	1112	31.3	69.9	1.14	69578.5	155472	38.6	0.0794	0.64823
b0828	iaaA	868	30.9	29.1	-0.08	53604.2	50566.6	-1.7	0.8756	1
b0829	gsiA	1684	43.4	64.6	0.56	146222	217634	21.2	0.1846	0.9398
b0830	gsiB	1385	76.4	84.2	0.14	211607	233353	7.9	0.6946	1
b0831	gsiC	829	97.3	105.1	0.11	161305	174325	7.9	0.7759	1
b0832	gsiD	820	65.8	81.3	0.3	107975	133275	15.4	0.4917	1
b0833	pdeI	2113	202.2	198.5	-0.03	854576	839044	-3.7	0.8902	1
b0834	dgcI	1195	405.9	473.5	0.22	970018	1.13158e+06	67.6	0.3051	1
b0835	rimO	1192	45.2	51.5	0.19	107676	122884	6.4	0.6752	1
b0836	bssR	344	50.6	50.3	-0.01	34817.8	34589.3	-0.3	0.993	1
b0837	yliI	1004	28.2	31.9	0.17	56647.3	64019.2	3.7	0.7516	1
b0838	gstB	563	60.8	92.1	0.59	68474.6	103761	31.3	0.8194	1
b0839	dacC	1081	37.9	39.3	0.05	82026.2	84891.5	1.3	0.9273	1
b0840	deoR	683	55.1	44.1	-0.32	75333.1	60200.7	-11.1	0.5819	1
b0841	ybjG	537	107	170.8	0.67	114885	183386	63.8	0.3166	1
b0842	mdfA	1109	109.9	110.5	0.01	243854	245073	0.5	0.9842	1
b0843	ybjH	255	72.5	99.5	0.45	36994.1	50762.9	27	0.5543	1
b0844	ybjI	734	295.7	281.6	-0.07	434068	413423	-14.1	0.8093	1
b0845	ybjJ	1087	84.9	64.8	-0.38	184633	140961	-20.1	0.3168	1
b0846	rcdA	483	55.1	49	-0.17	53234.8	47375.6	-6.1	0.83	1
b0847	ybjL	1516	111.5	92.2	-0.27	338111	279473	-19.3	0.3649	1
b0848	ybjM	340	213.2	165.1	-0.37	144969	112279	-48.1	0.7894	1
b0849	grxA	232	200.4	192.5	-0.06	92998.6	89329.8	-7.9	0.9491	1
b0850	ybjC	258	129.3	135.8	0.07	66715.1	70079	6.5	0.9089	1
b0851	nfsA	649	83.1	105.8	0.34	107920	137267	22.6	0.4323	1
b0852	rimK	811	51.9	51.5	-0.01	84136.2	83534.9	-0.4	0.9806	1
b0853	ybjN	429	58.7	32.4	-0.84	50399.9	27758.4	-26.4	0.1734	0.92538
b0854	potF	1001	42.5	33.4	-0.34	84988.8	66799.4	-9.1	0.514	1
b0855	potG	1020	57.5	59	0.04	117304	120384	1.5	0.938	1
b0856	potH	858	48	48.9	0.03	82394.5	83949	0.9	0.9591	1
b0857	potI	760	60.5	44.4	-0.44	91950.3	67480.9	-16.1	0.394	1
b0858	ybjO	439	70.6	65.5	-0.11	61954.8	57530.4	-5	0.8536	1
b0859	rlmC	1014	59	63	0.09	119585	127684	4	0.8209	1
b0860	artJ	658	26.7	29.2	0.13	35133.3	38450.8	2.5	0.8687	1
b0861	artM	601	71.5	78.3	0.13	85994.6	94139.2	6.8	0.8009	1
b0862	artQ	645	42.4	89.1	1.05	54710.9	114943	46.7	0.5429	1
b0863	artI	658	55.4	62.7	0.17	72962.5	82460.4	7.2	0.7401	1
b0864	artP	655	46.4	57.3	0.3	60837.1	75000	10.8	0.7074	1
b0865	ybjP	464	63.5	84.2	0.4	58894.6	78178.2	20.8	0.5192	1
b0866	ybjQ	290	71.6	70.9	-0.01	41528	41140.1	-0.7	0.9916	1
b0867	amiD	747	87.8	48.9	-0.83	131155	72984.2	-38.9	0.0995	0.73455
b0868	ybjS	912	65.1	76	0.22	118702	138584	10.9	0.6655	1
b0869	ybjT	1287	39.5	33.3	-0.24	101549	85835.3	-6.1	0.6385	1
b0870	ltaE	900	47.9	41.4	-0.21	86217.8	74509.9	-6.5	0.6934	1
b0871	poxB	1547	45.1	40.1	-0.17	139675	124208	-5	0.6217	1
b0872	hcr	871	40.9	44.9	0.13	71226.8	78128.9	4	0.8369	1
b0873	hcp	1487	62	75	0.27	184414	222956	13	0.4806	1
b0874	lysO	810	291.8	331	0.18	472751	536283	39.2	0.4794	1
b0875	aqpZ	626	139.8	129.8	-0.11	175057	162479	-10	0.7807	1
b0876	ybjD	1493	69.4	80.9	0.22	207132	241589	11.5	0.4952	1
b0877	ybjX	893	80.6	79.3	-0.02	143914	141601	-1.3	0.9571	1
b0878	macA	1004	56.2	62.9	0.16	112802	126357	6.8	0.7025	1
b0879	macB	1751	58.6	70.1	0.25	205337	245330	11.4	0.4946	1
b0880	cspD	201	34.4	60.8	0.8	13840.4	24456.3	26.4	0.4849	1
b0881	clpS	289	111.5	178.2	0.67	64463.8	102980	66.6	0.4687	1
b0882	clpA	2049	38.5	99.8	1.35	157658	409172	61.4	0.0002	0.00556
b0883	serW	78	22.6	10.7	-1.01	3527.7	1669.41	-11.9	0.3811	1
b0884	infA	197	0	0	0	0	0	0	1	1
b0885	aat	633	86.2	93.4	0.11	109175	118235	7.2	0.8049	1
b0886	cydC	1548	0	0	0	0	0	0	1	1
b0887	cydD	1589	0.1	0	-0.09	196.1	0	-0.1	1	1
b0888	trxB	868	7.1	215.1	4.74	12320.4	373449	208	0	0
b0889	lrp	445	133.6	259.2	0.95	118933	230707	125.6	0.1589	0.88771
b0890	ftsK	3590	1.4	0.7	-0.5	10407.6	5263.5	-0.7	0.1287	0.8067
b0891	lolA	550	0	0	0	0	0	0	1	1
b0892	rarA	1208	52.2	58.7	0.17	126184	141863	6.5	0.7038	1
b0893	serS	1163	0	0	0	0	0	0	1	1
b0894	dmsA	2199	43.7	51.7	0.24	192281	227332	8	0.516	1
b0895	dmsB	556	13.8	11	-0.3	15385	12261.1	-2.8	0.7459	1
b0896	dmsC	776	33.8	19.7	-0.75	52483.5	30571.2	-14.1	0.3343	1
b0897	ycaC	563	37.2	35.4	-0.07	41920.5	39908	-1.8	0.9161	1
b0898	ycaD	1033	59.2	58.6	-0.01	122259	121057	-0.6	0.9784	1
b0899	ycaM	1287	296.9	248.8	-0.25	764253	640518	-48.1	0.1874	0.94142
b0900	ycaN	817	403.9	410.8	0.02	660020	671267	6.9	0.914	1
b0901	ycaK	531	278.2	294.7	0.08	295397	312993	16.6	0.8248	1
b0902	pflA	667	121	94.7	-0.35	161360	126320	-26.3	0.3861	1
b0903	pflB	2053	53	59	0.15	217660	242200	6	0.6248	1
b0904	focA	772	153.5	199.5	0.38	237060	307996	45.9	0.332	1
b0905	ycaO	1585	132.8	136.5	0.04	420959	432724	3.7	0.8738	1
b0906	ycaP	623	24.8	36.7	0.55	30846.6	45777.8	12	0.3882	1
b0907	serC	979	68.7	31.4	-1.1	134581	61559.2	-37.3	0.021	0.27134
b0908	aroA	1154	63.4	25	-1.31	146357	57590.6	-38.5	0.0001	0.00293
b0909	ycaL	687	80.8	100.9	0.32	111060	138639	20.1	0.5372	1
b0910	cmk	614	0.5	0	-0.62	661.4	0	-0.5	0.4926	1
b0911	rpsA	1506	0	0	0	0	0	0	1	1
b0912	ihfB	255	35	537.5	3.9	17837.6	274114	502.5	0.0028	0.05782
b0913	ycaI	2037	71.9	69.7	-0.04	292736	283880	-2.2	0.8813	1
b0914	msbA	1573	0	0	0	0	0	0	1	1
b0915	lpxK	887	0	0.4	0.46	0	674.28	0.4	1	1
b0916	ycaQ	1109	30.2	27.2	-0.14	66914.4	60346.9	-3	0.7748	1
b0917	ycaR	163	0	0	0	0	0	0	1	1
b0918	kdsB	671	0	0	0	0	0	0	1	1
b0919	ycbJ	804	75.8	100.5	0.4	121855	161631	24.7	0.4613	1
b0920	elyC	702	43.1	36.9	-0.22	60540	51791.4	-6.2	0.6953	1
b0921	cmoM	706	46	41.4	-0.15	64953.7	58510.1	-4.6	0.7498	1
b0922	mukF	1189	0	0	0	0	0	0	1	1
b0923	mukE	633	1.6	0.2	-1.17	2082.2	224.76	-1.5	0.2515	1
b0924	mukB	4015	0	0.3	0.32	0	2022.84	0.3	1	1
b0925	ldtD	1662	33.6	31.5	-0.09	111678	104772	-2.1	0.8611	1
b0926	ycbK	493	96.8	108.2	0.16	95478.7	106663	11.3	0.778	1
b0927	gloC	582	70.9	124.2	0.8	82470.8	144573	53.4	0.1352	0.8326
b0928	aspC	1071	28.4	18.4	-0.6	60929.8	39331.9	-10.1	0.1471	0.86326
b0929	ompF	979	63.3	71.7	0.18	123951	140417	8.4	0.7038	1
b0930	asnS	1261	0	0	0	0	0	0	1	1
b0931	pncB	1081	9	3.8	-1.07	19544.1	8151.97	-5.3	0.0194	0.25363
b0932	pepN	2351	40.5	63	0.63	190279	296273	22.5	0.1037	0.74245
b0933	ssuB	690	14.6	20.4	0.45	20211.5	28170.2	5.8	0.5931	1
b0934	ssuC	712	36.3	33.9	-0.1	51673.1	48236.3	-2.4	0.8739	1
b0935	ssuD	1030	21.7	44	0.99	44617.8	90723.3	22.4	0.1418	0.84678
b0936	ssuA	864	29.7	33	0.15	51253.1	56954.3	3.3	0.7983	1
b0937	ssuE	518	48.2	50.6	0.07	49982	52380.1	2.3	0.9151	1
b0938	elfA	486	264.3	266.7	0.01	256852	259211	2.4	0.9638	1
b0939	elfD	630	296.5	254	-0.22	373547	319999	-42.5	0.4802	1
b0940	elfC	2341	186.9	222.1	0.25	875054	1.03984e+06	35.2	0.256	1
b0941	elfG	963	206.6	201.9	-0.03	397934	388815	-4.7	0.8939	1
b0942	ycbU	487	114.6	152.2	0.41	111604	148261	37.6	0.5377	1
b0943	ycbV	464	62.2	114.3	0.87	57745.1	106045	52	0.2268	1
b0944	ycbF	639	38	51	0.41	48582.2	65198	13	0.5405	1
b0945	pyrD	909	151.2	181.3	0.26	274850	329578	30.1	0.3194	1
b0946	zapC	487	157.4	180.9	0.2	153331	176198	23.5	0.6621	1
b0947	ycbX	998	130.1	116.9	-0.15	259768	233392	-13.2	0.6766	1
b0948	rlmL	1897	30.7	36.3	0.23	116578	137588	5.5	0.557	1
b0949	uup	1716	10.3	48.6	2.13	35498.1	166715	38.2	0.0078	0.13156
b0950	pqiA	1128	49.8	95.4	0.92	112384	215154	45.6	0.0885	0.68371
b0951	pqiB	1477	46.6	86.6	0.88	137749	255763	40	0.0582	0.54837
b0952	pqiC	506	32.3	27.2	-0.24	32679.2	27477.2	-5.1	0.7179	1
b0953	rmf	150	4.5	4.5	0.01	1347.4	1363.61	0.1	0.9515	1
b0954	fabA	467	0	0	0	0	0	0	1	1
b0955	ycbZ	1585	46.1	37.7	-0.28	146098	119404	-8.4	0.4678	1
b0956	matP	407	15.4	17.9	0.21	12517.3	14587.7	2.5	0.8081	1
b0957	ompA	937	97.7	1286.2	3.7	183153	2.41027e+06	1188.4	0	0
b0958	sulA	458	57.4	21.2	-1.39	52609.4	19453	-36.2	0.0399	0.43535
b0959	sxy	566	64.7	81.4	0.33	73233.1	92141.1	16.7	0.6011	1
b0960	yccS	1938	59.3	134.8	1.17	229775	522326	75.5	0.0798	0.64823
b0961	yccF	401	71.3	47.4	-0.58	57211.3	38019.2	-23.9	0.3105	1
b0962	helD	1849	47.2	76	0.68	174421	281094	28.8	0.1035	0.74245
b0963	mgsA	413	37.7	429.6	3.47	31173.9	354852	391.9	0	0
b0964	yccT	595	78	56	-0.47	92810.3	66626.6	-22	0.4744	1
b0965	yccU	372	48.6	52.7	0.11	36161.2	39195.2	4.1	0.8905	1
b0966	hspQ	286	62.2	32.9	-0.9	35551.5	18810.9	-29.3	0.097	0.72775
b0967	rlmI	1071	39.9	41.5	0.05	85508.2	88864.4	1.6	0.9131	1
b0968	yccX	251	73.3	126.5	0.78	36775.2	63497.3	53.2	0.4871	1
b0969	tusE	296	0	1.4	1.24	0	802.12	1.4	0.2482	1
b0970	yccA	594	77.7	95.7	0.3	92364.6	113747	18	0.5013	1
b0971	serT	78	0	0	0	0	0	0	1	1
b0972	hyaA	1007	39.8	57.6	0.52	80171.1	116086	17.8	0.3832	1
b0973	hyaB	1614	68.2	74.2	0.12	220090	239467	6	0.7533	1
b0974	hyaC	636	91.7	118.2	0.36	116629	150412	26.6	0.5994	1
b0975	hyaD	528	24.1	19	-0.32	25412.4	20096.8	-5	0.6969	1
b0976	hyaE	359	95	73	-0.38	68238.2	52380.5	-22.1	0.635	1
b0977	hyaF	772	67.7	79.4	0.23	104497	122634	11.7	0.6805	1
b0978	appC	1389	63.3	57.3	-0.14	175774	159274	-5.9	0.6802	1
b0979	appB	1023	67	62.6	-0.1	137152	128010	-4.5	0.8083	1
b0980	appA	1169	50.3	59.7	0.24	117654	139478	9.3	0.5954	1
b0981	etk	1963	85	96.5	0.18	333873	379035	11.5	0.5794	1
b0982	etp	401	76.6	68	-0.17	61401.1	54497.8	-8.6	0.8163	1
b0983	gfcE	1026	63.6	44.9	-0.49	130446	92064.4	-18.7	0.1794	0.93048
b0984	gfcD	1887	83.6	87.4	0.06	315423	330026	3.9	0.8278	1
b0985	gfcC	671	103.7	136.8	0.4	139155	183621	33.1	0.3288	1
b0986	gfcB	579	496.1	504	0.02	574524	583681	7.9	0.9242	1
b0987	gfcA	274	247.2	180.3	-0.45	135462	98802.3	-66.9	0.3464	1
b0988	insB-4	452	191	177.1	-0.11	172655	160087	-13.9	0.7222	1
b0989	cspH	191	513.5	610.2	0.25	196166	233106	96.7	0.6358	1
b0990	cspG	191	260.4	266.7	0.03	99489.1	101891	6.3	0.9351	1
b0991	ymcE	207	184	336.3	0.87	76194.2	139224	152.2	0.6741	1
b0992	yccM	966	267.8	281.2	0.07	517320	543346	13.5	0.7544	1
b0993	torS	2469	47.8	48.7	0.03	236049	240450	0.9	0.9375	1
b0994	torT	925	52.4	46.5	-0.17	96856	86057	-5.8	0.7186	1
b0995	torR	623	59.2	47.7	-0.31	73818.9	59432.8	-11.5	0.5399	1
b0996	torC	1055	20.6	14.1	-0.52	43465.8	29674.2	-6.5	0.4178	1
b0997	torA	2291	51	61.8	0.27	233890	283106	10.7	0.4683	1
b0998	torD	540	56	100.4	0.83	60495.8	108421	44.4	0.5655	1
b0999	cbpM	274	35.8	19.4	-0.85	19599.7	10641	-16.3	0.2948	1
b1000	cbpA	829	45.6	25.8	-0.8	75560.6	42803.9	-19.8	0.1213	0.79477
b1001	yccE	1131	8.9	4.5	-0.84	20190.8	10274.2	-4.4	0.4155	1
b1002	agp	1116	89.2	96.8	0.12	199038	215986	7.6	0.7025	1
b1003	yccJ	204	28	9.8	-1.43	11441.9	3979.69	-18.3	0.2732	1
b1004	wrbA	537	84.4	56.4	-0.57	90674.2	60533.8	-28.1	0.2433	1
b1006	rutG	1195	58	63.6	0.13	138649	152107	5.6	0.7437	1
b1007	rutF	445	58.2	45.9	-0.34	51791.8	40865.4	-12.3	0.6279	1
b1008	rutE	531	68	56.2	-0.27	72256.5	59671.4	-11.9	0.6785	1
b1009	rutD	721	49.7	42	-0.24	71640.7	60629.8	-7.6	0.6326	1
b1010	rutC	347	52.4	67.7	0.36	36334.5	46990	15.4	0.7611	1
b1011	rutB	623	27.3	34.5	0.33	33980.2	43012.4	7.2	0.6819	1
b1012	rutA	1033	32.7	40.6	0.3	67546.9	83911.7	7.9	0.6793	1
b1013	rutR	575	102.9	143.1	0.47	118358	164539	40.2	0.5301	1
b1014	putA	3565	45	61.7	0.45	321064	440211	16.7	0.1001	0.73455
b1015	putP	1357	102.5	209.1	1.02	278276	567579	106.6	0.1923	0.95365
b1018	efeO	1014	49.1	57.2	0.22	99600.4	115999	8.1	0.6766	1
b1019	efeB	1144	34.5	28.6	-0.26	78945.3	65356	-5.9	0.5224	1
b1020	phoH	957	55.4	56.9	0.04	106115	108863	1.4	0.9406	1
b1021	pgaD	372	264.1	269.7	0.03	196520	200644	5.5	0.9389	1
b1022	pgaC	1192	306	305.6	0	729464	728545	-0.4	0.9923	1
b1023	pgaB	1817	150	153.8	0.04	544920	559084	3.9	0.8747	1
b1024	pgaA	2180	348.8	318.9	-0.13	1.52077e+06	1.39026e+06	-29.9	0.471	1
b1025	dgcT	1223	100.8	99.6	-0.02	246490	243545	-1.2	0.9653	1
b1026	insF-4	779	302.2	263.4	-0.2	470776	410343	-38.8	0.33	1
b1027	insE-4	270	148.3	167.2	0.17	80062.7	90309.9	19	0.7185	1
b1029	ycdU	887	193.1	180.1	-0.1	342592	319549	-13	0.7415	1
b1032	serX	78	103.2	70.3	-0.55	16100.5	10962.7	-32.9	0.5737	1
b1033	ghrA	845	72.4	56.1	-0.36	122360	94751.1	-16.3	0.4208	1
b1034	ycdX	664	106.8	103.8	-0.04	141865	137853	-3	0.9125	1
b1035	ycdY	499	33	23.9	-0.45	32959.8	23848.8	-9.1	0.4506	1
b1036	ycdZ	442	73.4	98	0.41	64853.5	86624.2	24.6	0.5719	1
b1037	csgG	750	167.4	236.6	0.5	251065	354844	69.2	0.154	0.87697
b1038	csgF	375	172.7	213.3	0.3	129562	159999	40.6	0.5383	1
b1039	csgE	350	252.5	209.7	-0.27	176780	146758	-42.9	0.6144	1
b1040	csgD	585	81	80.3	-0.01	94739.9	94007.7	-0.6	0.9776	1
b1041	csgB	410	231.5	337.8	0.54	189805	277002	106.3	0.2112	0.99228
b1042	csgA	410	512	448.1	-0.19	419855	367449	-63.9	0.4687	1
b1043	csgC	299	467.7	462	-0.02	279703	276282	-5.7	0.9611	1
b1044	ymdA	280	471.7	550.1	0.22	264164	308068	78.4	0.6626	1
b1045	ymdB	480	82	85.1	0.05	78720.7	81695.8	3.1	0.9337	1
b1046	clsC	1278	169.4	312.3	0.88	432861	798246	143	0.1	0.73455
b1047	opgC	1042	297.5	262.1	-0.18	620038	546289	-35.4	0.5372	1
b1048	opgG	1382	96.7	2121.4	4.44	267230	5.86352e+06	2024.7	0	0
b1049	opgH	2288	44.7	1049.9	4.52	204335	4.80451e+06	1005.3	0	0
b1050	yceK	204	47.9	45.8	-0.06	19528.4	18694	-2	0.9531	1
b1051	msyB	337	28.1	21.8	-0.35	18913.7	14680.5	-6.3	0.7467	1
b1053	mdtG	1103	56.8	30	-0.9	125327	66266.4	-26.8	0.0597	0.55516
b1054	lpxL	829	0	0	0	0	0	0	1	1
b1055	yceA	947	45	99.4	1.12	85265.4	188189	54.3	0.035	0.39255
b1056	yceI	518	119.7	102.3	-0.22	123995	106001	-17.4	0.5833	1
b1057	yceJ	509	240.3	310.8	0.37	244594	316430	70.6	0.3802	1
b1058	yceO	127	26.9	12	-1.1	6835	3048.07	-14.9	0.2992	1
b1059	solA	1007	118.5	103.1	-0.2	238580	207721	-15.3	0.5811	1
b1060	bssS	229	138.2	115.4	-0.26	63284.7	52862.6	-22.8	0.63	1
b1061	dinI	220	13.4	4	-1.52	5880.9	1765.91	-9.4	0.1444	0.85651
b1062	pyrC	941	25.9	29.7	0.19	48778.7	55973	3.8	0.7878	1
b1063	yceB	505	51.1	72.7	0.5	51649.6	73414.5	21.5	0.5367	1
b1064	grxB	582	21.6	22.9	0.08	25140.8	26672.6	1.3	0.8869	1
b1065	mdtH	1087	53.9	49.9	-0.11	117098	108389	-4	0.8272	1
b1066	rimJ	525	183.9	235.5	0.36	193052	247244	51.6	0.4257	1
b1067	yceH	582	40.1	70.8	0.81	46651.9	82390.3	30.7	0.2834	1
b1068	yceM	830	46.4	36.9	-0.32	77055.6	61263.1	-9.5	0.531	1
b1069	murJ	1382	0	0	0	0	0	0	1	1
b1070	flgN	375	35	94.5	1.41	26238.6	70886.3	59.5	0.3384	1
b1071	flgM	264	28.6	25.4	-0.16	15116.5	13433.8	-3.2	0.8971	1
b1072	flgA	594	152.9	140.5	-0.12	181702	166875	-12.5	0.8021	1
b1073	flgB	375	242.8	487.1	1	182119	365321	244.3	0.2644	1
b1074	flgC	363	68.6	58.9	-0.21	49770.6	42793.6	-9.6	0.8371	1
b1075	flgD	626	141.2	195.3	0.47	176807	244577	54.1	0.3647	1
b1076	flgE	1087	123	170.8	0.47	267422	371289	47.8	0.3588	1
b1077	flgF	680	106.6	126.2	0.24	144926	171587	19.6	0.7546	1
b1078	flgG	703	80.8	107.9	0.41	113584	151652	27.1	0.5744	1
b1079	flgH	629	128.4	146.6	0.19	161560	184381	18.1	0.805	1
b1080	flgI	988	75	95.1	0.34	148134	187823	20.1	0.7684	1
b1081	flgJ	846	119.9	168.1	0.48	202904	284345	48.1	0.4239	1
b1082	flgK	1478	18.5	28.1	0.58	54542.6	83090.5	9.7	0.2956	1
b1083	flgL	858	11.9	31.7	1.34	20385.1	54318.2	19.8	0.1095	0.75962
b1084	rne	2866	1.2	327.6	7.22	6859.9	1.87757e+06	326.4	0.0051	0.09199
b1085	yceQ	289	4.2	11.5	1.28	2401	6644.64	7.3	0.4579	1
b1086	rluC	864	37.4	79.3	1.06	64710.9	137112	41.9	0.0723	0.62123
b1087	yceF	525	78.9	88.8	0.17	82891.5	93261.9	9.9	0.7516	1
b1088	yceD	468	7.1	32.2	2.03	6687	30123	25	0.0096	0.15205
b1089	rpmF	156	0	0	0	0	0	0	1	1
b1090	plsX	963	59.6	89.6	0.58	114797	172665	30	0.2146	0.99729
b1091	fabH	858	0	0	0	0	0	0	1	1
b1092	fabD	836	2.2	4.1	0.69	3675.6	6930.43	1.9	0.8761	1
b1093	fabG	661	0	0	0	0	0	0	1	1
b1094	acpP	213	0	0	0	0	0	0	1	1
b1095	fabF	1116	14	1.1	-2.82	31355.7	2535.87	-12.9	0	0
b1096	pabC	728	28.4	39.4	0.46	41383.2	57336.8	11	0.557	1
b1097	mltG	919	13.4	36.6	1.38	24624.1	67235.7	23.2	0.05	0.49876
b1098	tmk	576	0	0	0	0	0	0	1	1
b1099	holB	903	0.9	0.2	-0.69	1617.3	320.85	-0.7	0.4943	1
b1100	ycfH	718	26.8	34.7	0.36	38513.7	49832.5	7.9	0.5561	1
b1101	ptsG	1290	13.2	19.8	0.55	34025.9	51141.7	6.6	0.5089	1
b1102	fhuE	1970	36.8	35.4	-0.06	145080	139402	-1.4	0.8954	1
b1103	hinT	324	29.3	34.7	0.24	18965.4	22454.7	5.4	0.8332	1
b1104	ycfL	340	48.1	51.1	0.09	32709.2	34748.1	3	0.9071	1
b1105	lpoB	576	6.7	9.2	0.42	7668.9	10654	2.6	0.6931	1
b1106	thiK	741	21.9	27.4	0.31	32465.6	40584	5.5	0.6898	1
b1107	nagZ	922	27.8	40.5	0.53	51234.6	74626	12.7	0.3305	1
b1108	ycfP	487	7.4	16.7	1.08	7202.2	16303.9	9.3	0.3134	1
b1109	ndh	1173	3.5	2.2	-0.5	8255.1	5136.07	-1.3	0.3373	1
b1110	ycfJ	486	49.6	76.5	0.61	48195.7	74318.5	26.9	0.3858	1
b1111	comR	569	65.7	185.5	1.48	74804.7	211145	119.8	0.258	1
b1112	bhsA	232	11.1	2.8	-1.66	5147.1	1316.39	-8.3	0.2518	1
b1113	ldtC	865	34.7	51.1	0.55	59980.3	88485.2	16.5	0.4656	1
b1114	mfd	3101	20.2	18.1	-0.15	125182	112132	-2.1	0.7048	1
b1115	ycfT	966	26.7	41.1	0.6	51624.3	79360.8	14.4	0.4789	1
b1116	lolC	1080	0	0	0	0	0	0	1	1
b1117	lolD	630	0	0	0	0	0	0	1	1
b1118	lolE	1119	0	0	0	0	0	0	1	1
b1119	nagK	820	35.3	46.7	0.39	57848.1	76518.3	11.4	0.6063	1
b1120	cobB	756	52.6	48.3	-0.12	79580.7	73028.3	-4.3	0.8287	1
b1121	ycfZ	709	90.2	81.9	-0.14	127898	116107	-8.3	0.7369	1
b1122	ymfA	414	172	165.9	-0.05	142403	137403	-6	0.9254	1
b1123	potD	941	15.5	29.7	0.9	29203.2	55926.2	14.2	0.1747	0.92672
b1124	potC	715	5.7	8.4	0.5	8085.7	11985	2.7	0.4946	1
b1125	potB	744	7.5	38.1	2.2	11172.7	56699.6	30.6	0.1322	0.8182
b1126	potA	1023	9.8	21	1.02	20066	42924.3	11.2	0.1879	0.94142
b1127	pepT	1103	31	40.2	0.36	68432.5	88665	9.2	0.5565	1
b1128	roxA	1008	28.7	54.7	0.91	57817.8	110312	26	0.1468	0.86326
b1129	phoQ	1315	40.7	153.4	1.89	107143	403397	112.6	0.0001	0.00293
b1130	phoP	604	106.2	331	1.63	128280	399885	224.8	0.0001	0.00293
b1131	purB	1233	0.4	0	-0.49	1004.4	0	-0.4	0.0543	0.52506
b1132	hflD	576	10.6	8.1	-0.35	12180	9307.94	-2.5	0.781	1
b1133	mnmA	995	0.1	0.7	0.62	146.9	1299.69	0.6	0.2368	1
b1134	nudJ	414	17.1	6.6	-1.25	14166.3	5456.5	-10.5	0.3907	1
b1135	rluE	588	75.7	82.6	0.13	88990.3	97167.1	7	0.872	1
b1136	icd	1125	1.3	71	4.96	2965	159772	69.7	0	0
b1137	ymfD	598	1.1	0	-1.09	1347.7	0	-1.1	0.0082	0.13674
b1138	ymfE	633	0.1	0	-0.11	98.1	0	-0.1	1	1
b1139	lit	804	59.8	37.7	-0.65	96116.2	60695.4	-22	0.1316	0.81677
b1140	intE	1014	199.2	235.3	0.24	404060	477138	36	0.3983	1
b1141	xisE	220	171.6	162.4	-0.08	75514.6	71442.6	-9.3	0.8974	1
b1142	ymfH	280	138.4	217.5	0.65	77522.3	121824	79.1	0.4089	1
b1143	ymfI	306	24.3	40	0.7	14849.4	24507.7	15.8	0.5816	1
b1144	ymfJ	277	98.8	74.2	-0.41	54721.9	41133.3	-24.5	0.7095	1
b1145	ymfK	607	0	0	0	0	0	0	1	1
b1146	ymfT	181	14.2	2.7	-2.02	5145.3	994.72	-11.5	0.2015	0.97421
b1147	ymfL	502	64.9	77.9	0.26	65150.2	78239.7	13	0.7217	1
b1148	ymfM	305	7.1	2.2	-1.33	4360.9	1364.02	-4.9	0.2646	1
b1149	ymfN	1230	68.3	93	0.44	167962	228901	24.8	0.2783	1
b1150	ymfR	163	86.6	81.6	-0.08	28223.1	26596.1	-5	0.9458	1
b1151	beeE	426	32.5	44.9	0.46	27663.7	38292	12.5	0.5826	1
b1153	ymfQ	525	40.1	88.1	1.12	42115.5	92530.2	48	0.3832	1
b1154	ycfK	566	187	204	0.12	211699	230957	17	0.7228	1
b1155	tfaP	372	281.8	296.8	0.07	209669	220828	15	0.8444	1
b1156	tfaE	541	298.2	325.2	0.12	322685	351907	27	0.7313	1
b1158	pinE	499	180.9	223.3	0.3	180504	222815	42.4	0.451	1
b1159	mcrA	750	88.1	108	0.29	132161	162018	19.9	0.549	1
b1160	iraM	290	0.3	0	-0.33	146.9	0	-0.3	1	1
b1161	ycgX	363	61.5	65.7	0.09	44663.1	47733.6	4.2	0.9215	1
b1162	bluR	658	114.2	108.3	-0.08	150328	142514	-5.9	0.8304	1
b1163	bluF	1090	151.6	177.8	0.23	330499	387711	26.2	0.367	1
b1164	ycgZ	213	159.1	181.2	0.19	67771.9	77210.3	22.2	0.8097	1
b1165	ymgA	245	73.4	58.7	-0.32	35945.5	28740.2	-14.7	0.708	1
b1166	ariR	239	0.4	0	-0.5	196.1	0	-0.4	1	1
b1167	ymgC	223	1.5	0	-1.31	661.7	0	-1.5	0.0879	0.68223
b1168	pdeG	1370	120.8	142.9	0.24	331046	391613	22.1	0.4555	1
b1171	ymgD	296	106.2	125.7	0.24	62846.9	74443.5	19.6	0.7793	1
b1172	ymgG	309	204.9	235.6	0.2	126624	145619	30.7	0.6339	1
b1174	minE	239	2.7	0	-1.87	1273.9	0	-2.7	0.1265	0.80455
b1175	minD	731	18.3	1.6	-2.89	26799.4	2359.15	-16.7	0.0007	0.01738
b1176	minC	626	14.2	8.9	-0.62	17809.5	11173.6	-5.3	0.4784	1
b1177	ycgJ	331	191	264.4	0.47	126425	175024	73.4	0.2813	1
b1178	pliG	360	210	342.1	0.7	151203	246334	132.1	0.2178	1
b1179	ycgL	293	17.7	7.1	-1.2	10367.3	4173.52	-10.6	0.3928	1
b1180	ycgM	594	86.5	65.5	-0.4	102754	77841.5	-21	0.4694	1
b1181	ycgN	414	216.6	226.6	0.06	179359	187631	10	0.8769	1
b1182	hlyE	820	16.1	25.6	0.64	26411.1	42029.8	9.5	0.3279	1
b1183	umuD	378	71.4	39.9	-0.83	54009.9	30143	-31.6	0.1451	0.85722
b1184	umuC	1141	22.4	28.7	0.34	51133.7	65486.3	6.3	0.7584	1
b1185	dsbB	477	23.6	22.6	-0.06	22516.6	21588.7	-1	0.9544	1
b1186	nhaB	1386	52.5	72.2	0.45	145495	200035	19.7	0.3088	1
b1187	fadR	648	24.9	55.4	1.12	32217.8	71757.1	30.5	0.0728	0.62222
b1188	ycgB	1379	38.7	44.7	0.2	106755	123279	6	0.689	1
b1189	dadA	1169	24.5	33.7	0.44	57304	78724.2	9.2	0.3631	1
b1190	dadX	963	40.5	45.5	0.16	78087.1	87613.2	4.9	0.7857	1
b1191	cvrA	1563	45.5	72.8	0.66	142333	227442	27.2	0.1136	0.7735
b1192	ldcA	823	36.9	50	0.43	60789.6	82255.1	13	0.7924	1
b1193	emtA	550	17.5	20.9	0.24	19210	22968.6	3.4	0.7898	1
b1194	ycgR	661	8.8	6.1	-0.46	11687.9	8121.04	-2.7	0.6026	1
b1195	ymgE	229	66.8	97.5	0.54	30602.7	44647.2	30.7	0.5245	1
b1196	ycgY	397	40.5	36	-0.17	32146.9	28550.5	-4.5	0.8259	1
b1197	treA	1528	31.9	37.4	0.22	97521.3	114221	5.5	0.6998	1
b1198	dhaM	1277	21	33.7	0.66	53561	85956.3	12.7	0.3179	1
b1199	dhaL	569	27	31.1	0.2	30698.9	35418.6	4.1	0.7866	1
b1200	dhaK	963	18.7	32.4	0.76	35992.6	62353.1	13.7	0.2595	1
b1201	dhaR	1728	29.6	37.6	0.34	102218	129889	8	0.467	1
b1202	ycgV	2580	97	105.2	0.12	500375	542691	8.2	0.6575	1
b1203	ychF	982	1.6	11.7	2.3	3085.2	22905.1	10.1	0.0069	0.11957
b1204	pth	525	2.4	4.5	0.69	2523.6	4703.66	2.1	0.8282	1
b1205	ychH	251	51.3	84.7	0.71	25750.4	42536.3	33.4	0.4343	1
b1206	dauA	1512	22.9	29	0.33	69242.6	87845.1	6.2	0.4675	1
b1207	prs	852	0	0	0	0	0	0	1	1
b1208	ispE	766	0	0	0	0	0	0	1	1
b1209	lolB	560	0	0	0	0	0	0	1	1
b1210	hemA	1131	0.1	0	-0.09	146.9	0	-0.1	1	1
b1211	prfA	973	0	0	0	0	0	0	1	1
b1212	prmC	750	0	0	0	0	0	0	1	1
b1213	ychQ	353	70.2	59.3	-0.24	49569.5	41900.3	-10.9	0.7649	1
b1214	ychA	728	37.8	34.3	-0.14	55056.4	49984.1	-3.5	0.8179	1
b1215	kdsA	769	0	0	0	0	0	0	1	1
b1216	chaA	991	172	208.9	0.28	340855	414105	37	0.4069	1
b1217	chaB	207	244.2	256.7	0.07	101096	106281	12.5	0.8585	1
b1218	chaC	626	41	54.2	0.39	51334.7	67840.7	13.2	0.4794	1
b1219	ychN	318	48.3	82.8	0.76	30747.8	52681.8	34.5	0.4072	1
b1220	ychO	1255	35.7	72.6	1.01	89525.8	182233	36.9	0.1155	0.78042
b1221	narL	585	27.1	62.1	1.17	31679.1	72629.8	35	0.1601	0.88934
b1222	narX	1617	46.2	61.7	0.41	149394	199675	15.5	0.3846	1
b1223	narK	1252	34.5	48.7	0.48	86416.7	121829	14.1	0.3617	1
b1224	narG	3368	21.8	16.8	-0.36	146976	113286	-5	0.374	1
b1225	narH	1385	4.2	3.2	-0.3	11611.6	8889.34	-1	0.6374	1
b1226	narJ	639	12.1	4.3	-1.31	15510.8	5489.08	-7.8	0.242	1
b1227	narI	610	29.2	29.8	0.03	35579.3	36373.3	0.7	0.9731	1
b1228	ychS	248	30.9	23.2	-0.4	15313.6	11507.1	-7.7	0.6862	1
b1229	tpr	80	4.1	1.4	-1.09	661.7	224.76	-2.7	0.4913	1
b1230	tyrV	75	14.4	18.2	0.32	2155.7	2727.22	3.8	0.9616	1
b1231	tyrT	75	2.8	13.8	1.97	416.4	2069.64	11	0.4299	1
b1232	purU	757	28	33.7	0.26	42412.2	51022.1	5.7	0.737	1
b1233	ychJ	413	42.3	92	1.1	34942.2	75959.1	49.7	0.1997	0.97082
b1234	rssA	814	13.2	13	-0.02	21465.1	21106.6	-0.2	0.9792	1
b1235	rssB	912	52.6	77.9	0.56	95879.8	142075	25.3	0.2489	1
b1236	galU	817	3.3	61.7	3.85	5463.7	100786	58.3	0	0
b1237	hns	372	1	4.1	1.34	759.1	3064.77	3.1	0.1248	0.80455
b1238	tdk	556	138.1	218.4	0.66	153603	242914	80.3	0.2163	0.99982
b1241	adhE	2408	38	51.7	0.43	182780	248757	13.7	0.3536	1
b1242	ychE	582	35.2	23.9	-0.54	40919.7	27777.2	-11.3	0.3428	1
b1243	oppA	1468	56.9	58.8	0.05	167118	172575	1.9	0.8945	1
b1244	oppB	829	148.9	210.4	0.5	246906	348849	61.5	0.294	1
b1245	oppC	817	26.7	28.5	0.09	43616.6	46557.6	1.8	0.8599	1
b1246	oppD	912	12	13.3	0.14	21809.2	24196.9	1.3	0.908	1
b1247	oppF	903	39.4	48.2	0.28	71129.8	86972.3	8.8	0.7086	1
b1248	yciU	296	5.6	6.8	0.23	3332.3	4010.62	1.1	0.9967	1
b1249	clsA	1315	17.8	4.5	-1.78	46697.9	11714.7	-13.3	0.0011	0.02613
b1250	kch	1128	101.8	144.9	0.51	229560	326874	43.1	0.0931	0.7081
b1251	yciI	267	99.8	69	-0.53	53316.8	36831.1	-30.9	0.5076	1
b1252	tonB	648	0.9	9.8	2.51	1175.2	12759.5	8.9	0.0185	0.24624
b1253	yciA	359	137.2	15.6	-3.06	98480.1	11187.9	-121.6	0.0386	0.42537
b1254	yciB	486	4	24.1	2.34	3845.3	23396	20.1	0.0099	0.15505
b1255	yciC	668	57.1	166.9	1.53	76249.8	222979	109.8	0.0115	0.17168
b1256	ompW	575	190.9	190.1	-0.01	219552	218651	-0.8	0.987	1
b1257	yciE	455	1.7	0	-1.43	1543.5	0	-1.7	0.0027	0.05655
b1258	yciF	451	44.2	74.8	0.75	39842.2	67486.8	30.6	0.5971	1
b1259	yciG	162	0.3	0	-0.38	98.1	0	-0.3	1	1
b1260	trpA	725	30.6	26	-0.23	44421.7	37710.9	-4.6	0.766	1
b1261	trpB	1074	44.2	50	0.17	94998.4	107328	5.7	0.794	1
b1262	trpC	1224	27.8	55.3	0.96	68165.8	135378	27.5	0.244	1
b1263	trpD	1436	24.1	15.7	-0.59	69344.9	44947.6	-8.5	0.4817	1
b1264	trpE	1405	16	22.1	0.44	45084.9	62013.5	6	0.5233	1
b1265	trpL	39	0	0	0	0	0	0	1	1
b1266	yciV	792	28.9	40.1	0.46	45796.2	63463.7	11.2	0.4803	1
b1267	yciO	559	50.3	65.6	0.38	56233	73379.9	15.3	0.7185	1
b1268	yciQ	1706	208.3	255	0.29	710706	870181	46.7	0.1565	0.88156
b1269	rluB	788	28.3	64.2	1.15	44637.4	101256	35.9	0.0734	0.62222
b1270	btuR	531	16.6	33.7	0.98	17640.8	35840.1	17.1	0.4487	1
b1271	yciK	683	23.3	94	1.97	31806	128396	70.7	0.808	1
b1272	sohB	944	44.3	67.7	0.6	83651.3	127727	23.3	0.1991	0.97082
b1273	yciN	226	55.9	78.9	0.49	25285.9	35657.6	22.9	0.6231	1
b1274	topA	2338	0.9	5	1.64	4359.8	23487.4	4.1	0.5096	1
b1275	cysB	877	15.9	21.6	0.42	27832.7	37930.2	5.8	0.6693	1
b1276	acnA	2408	23.8	23.7	0	114383	114021	-0.1	0.992	1
b1277	ribA	531	0	0	0	0	0	0	1	1
b1278	pgpB	687	16.4	8.1	-0.93	22469.9	11137.4	-8.2	0.2073	0.98713
b1279	lapA	277	1.2	0.4	-0.67	686	224.76	-0.8	0.3777	1
b1280	lapB	1052	0	0	0	0	0	0	1	1
b1281	pyrF	664	32.8	34.7	0.08	43563.8	46108.9	1.9	0.886	1
b1282	yciH	293	90	72	-0.32	52723.5	42190.7	-18	0.6796	1
b1283	osmB	197	433.7	408.1	-0.09	170877	160795	-25.6	0.8502	1
b1284	yciT	674	66.8	107.8	0.68	90087.4	145323	41	0.2147	0.99729
b1285	pdeR	1786	34.8	38.2	0.13	124272	136533	3.4	0.7647	1
b1286	rnb	1741	3.4	0.8	-1.3	12003.1	2792.79	-2.6	0.0113	0.16985
b1287	yciW	1014	53.8	99	0.87	109010	200865	45.3	0.1142	0.77552
b1288	fabI	709	0	0	0	0	0	0	1	1
b1289	ycjD	318	19.8	29.3	0.54	12570.7	18629.3	9.5	0.664	1
b1290	sapF	725	3.5	1.9	-0.6	5021.2	2823.72	-1.5	0.3283	1
b1291	sapD	893	2	0.8	-0.7	3527	1476.82	-1.1	0.2264	1
b1292	sapC	801	0.9	0.2	-0.64	1396.9	320.85	-0.7	0.0802	0.64844
b1293	sapB	868	3.8	10.6	1.27	6614.6	18451.3	6.8	0.1553	0.88096
b1294	sapA	1478	9.3	12.2	0.36	27390.6	36052.9	2.9	0.6455	1
b1295	ymjA	220	66.3	98	0.56	29180.4	43101.9	31.6	0.5084	1
b1296	puuP	1246	30.5	19.9	-0.59	75884	49644.1	-10.5	0.219	1
b1297	puuA	1277	43	49	0.18	109809	125060	6	0.7329	1
b1298	puuD	687	55.1	48.2	-0.19	75686.5	66197.1	-6.9	0.7986	1
b1299	puuR	502	41.4	57.4	0.46	41551.5	57643.2	16	0.4896	1
b1300	puuC	1338	36.2	59.3	0.7	96832.5	158622	23.1	0.265	1
b1301	puuB	1153	45.5	60.6	0.4	105035	139690	15	0.5446	1
b1302	puuE	1138	16.2	17.6	0.11	36971.3	39979.8	1.3	0.8437	1
b1303	pspF	880	27.8	35.7	0.35	48908.5	62751.7	7.9	0.6007	1
b1304	pspA	601	23.3	17.8	-0.37	28004.2	21348	-5.5	0.6017	1
b1305	pspB	201	20.8	7.4	-1.37	8354.9	2985.8	-13.4	0.4529	1
b1306	pspC	324	30.1	56.7	0.89	19478.8	36767.2	26.7	0.4209	1
b1307	pspD	198	12.3	13.4	0.11	4875.1	5294.43	1.1	0.9577	1
b1308	pspE	283	115.2	116.1	0.01	65176.2	65738.3	1	0.9843	1
b1309	ycjM	1512	69.6	77	0.14	210561	232985	7.4	0.7635	1
b1310	ycjN	1163	46	52.6	0.19	107094	122436	6.6	0.6584	1
b1311	ycjO	792	37.7	51.1	0.43	59684.3	80956.4	13.4	0.5158	1
b1312	ycjP	757	39.9	38.5	-0.05	60422.4	58283.7	-1.4	0.9419	1
b1313	ycjQ	947	31.7	31	-0.03	60003.4	58774	-0.6	0.9636	1
b1314	ycjR	709	28.5	45.4	0.66	40377.4	64409.5	16.9	0.4983	1
b1315	ycjS	950	48.5	43.4	-0.16	92104.7	82494	-5.1	0.7697	1
b1316	ycjT	2040	33	36.9	0.16	134638	150474	3.9	0.7173	1
b1317	ycjU	594	29.5	43	0.53	35013.2	51110.1	13.5	0.7091	1
b1319	ompG	814	288.6	313.3	0.12	469824	510068	24.7	0.6455	1
b1320	ycjW	899	108.3	94.3	-0.2	194741	169551	-14	0.5075	1
b1321	ycjX	1258	59.3	60.2	0.02	149114	151462	0.9	0.9711	1
b1322	ycjF	954	33.5	38.9	0.21	63826	74129.6	5.4	0.6907	1
b1323	tyrR	1386	17.1	13.7	-0.3	47499	38062.3	-3.4	0.5339	1
b1324	tpx	455	13.6	22.5	0.68	12398.2	20467	8.9	0.4527	1
b1325	ycjG	868	41.8	43.5	0.06	72520.3	75548.1	1.7	0.9171	1
b1326	mpaA	655	73	88.3	0.27	95654.1	115719	15.3	0.7328	1
b1327	ycjY	829	158.5	164.2	0.05	262725	272248	5.7	0.876	1
b1328	pgrR	810	303.8	315.5	0.05	492192	511061	11.6	0.831	1
b1329	mppA	1452	142.2	172.2	0.28	412834	500200	30.1	0.3441	1
b1330	ynaI	928	136.4	153.1	0.17	253176	284106	16.7	0.5863	1
b1331	insH-4	915	218	164.8	-0.4	399025	301561	-53.3	0.0098	0.15411
b1332	ynaJ	232	64.9	20.6	-1.61	30113.9	9548.16	-44.3	0.1039	0.74245
b1333	uspE	855	58	67.8	0.22	99254.1	116017	9.8	0.6916	1
b1334	fnr	677	6.4	4.6	-0.4	8722.2	6291.62	-1.8	0.5411	1
b1335	ogt	464	97.6	159.1	0.7	90559.1	147603	61.5	0.3951	1
b1336	abgT	1373	30.8	32.2	0.06	84528.8	88427.4	1.4	0.8916	1
b1337	abgB	1300	18.6	19.6	0.08	48262	50992.6	1.1	0.8993	1
b1338	abgA	1179	42.3	27.1	-0.63	99699.5	63811.9	-15.2	0.1898	0.94664
b1339	abgR	817	86	67.3	-0.35	140518	109924	-18.7	0.4418	1
b1340	smrA	506	55.9	38.4	-0.53	56550.7	38813.5	-17.5	0.3444	1
b1341	dgcM	1109	70	67.6	-0.05	155316	149952	-2.4	0.9181	1
b1342	zntB	884	59.2	85	0.51	104723	150237	25.7	0.2729	1
b1343	dbpA	1236	33.8	61.7	0.85	83446	152587	28	0.1717	0.9196
b1344	ttcA	842	73.4	243.3	1.71	123644	409755	169.9	0.8619	1
b1345	intR	1112	79.2	77.5	-0.03	176218	172391	-1.7	0.9289	1
b1346	xisR	194	60.1	55.1	-0.12	23322.7	21374.8	-5	0.8117	1
b1347	rcbA	188	0.4	1.1	0.57	146.9	401.06	0.7	1	1
b1348	ralR	175	57.7	39.6	-0.53	20187.3	13868.3	-18.1	0.5965	1
b1349	recT	728	202.1	161.1	-0.33	294283	234605	-41	0.4063	1
b1350	recE	2341	35.5	32.3	-0.13	166202	151421	-3.2	0.7104	1
b1351	racC	248	28.7	26.2	-0.13	14235.8	12979.4	-2.5	0.8905	1
b1352	kilR	198	0	0	0	0	0	0	1	1
b1353	sieB	439	87.7	103.8	0.24	77009.3	91141.3	16.1	0.7836	1
b1355	ydaG	121	222.2	188	-0.24	53781	45490.3	-34.3	0.7719	1
b1356	racR	429	0	0	0	0	0	0	1	1
b1357	ydaS	267	50.6	38.8	-0.37	27003.4	20704.3	-11.8	0.5543	1
b1358	ydaT	379	43.4	30.2	-0.51	32909.5	22885.5	-13.2	0.7088	1
b1359	ydaU	772	58.2	68.4	0.23	89807.5	105595	10.2	0.6668	1
b1360	ydaV	671	8.1	9.6	0.22	10854	12858.1	1.5	0.8368	1
b1361	ydaW	505	38.6	33.2	-0.21	39005.4	33579.5	-5.4	0.8075	1
b1363	trkG	1312	20.7	29.6	0.5	54343.3	77795.7	8.9	0.4339	1
b1365	ynaK	236	503.3	502.4	0	237561	237155	-0.9	0.9964	1
b1366	ydaY	324	138	141.3	0.03	89407.1	91561.1	3.3	0.9577	1
b1368	ynaA	925	84.3	79.8	-0.08	155985	147706	-4.5	0.9368	1
b1370	insH-5	883	36.9	34.2	-0.11	65175.1	60374.6	-2.7	0.875	1
b1372	stfR	3025	33.6	37	0.14	203527	224111	3.4	0.6386	1
b1373	tfaR	518	247.6	215.9	-0.2	256476	223665	-31.7	0.5952	1
b1374	pinR	531	250	245.9	-0.02	265448	261140	-4.1	0.9468	1
b1375	ynaE	210	70.5	50.4	-0.48	29621.5	21182.2	-20.1	0.4252	1
b1376	uspF	391	115	174.7	0.6	89961.9	136614	59.7	0.2363	1
b1377	ompN	1020	148.5	216.7	0.54	302855	442011	68.2	0.1658	0.90453
b1378	ydbK	3171	42.2	44.6	0.08	267343	282581	2.4	0.8197	1
b1379	hslJ	379	20.6	23.7	0.2	15607.1	17994.2	3.1	0.9119	1
b1380	ldhA	890	37.4	45.9	0.29	66566	81620.1	8.5	0.6173	1
b1381	ydbH	2376	77.7	78.6	0.02	369128	373344	0.9	0.9471	1
b1382	ynbE	166	175.6	304.3	0.79	58307.4	101036	128.7	0.2847	1
b1383	ydbL	293	279.9	411.4	0.55	164028	241053	131.4	0.2419	1
b1384	feaR	814	142.9	165	0.21	232567	268612	22.1	0.4782	1
b1385	feaB	1350	50.4	61.2	0.28	136076	165283	10.8	0.5608	1
b1386	tynA	2046	48.4	46.7	-0.05	197854	191121	-1.6	0.8939	1
b1387	paaZ	1840	36.3	48.9	0.42	133557	180007	12.6	0.4198	1
b1388	paaA	836	24.1	29.8	0.3	40325.7	49890.2	5.7	0.7009	1
b1389	paaB	258	62.3	50.5	-0.3	32143.3	26061	-11.8	0.7767	1
b1390	paaC	671	17	9.4	-0.79	22860.6	12649.2	-7.6	0.3236	1
b1391	paaD	448	26.4	18	-0.53	23692.8	16113	-8.5	0.4916	1
b1392	paaE	963	20.3	29.7	0.53	39079.9	57245.9	9.4	0.4794	1
b1393	paaF	690	13.3	13.6	0.03	18352.5	18776.7	0.3	0.9709	1
b1394	paaG	709	44.2	46.9	0.08	62678.6	66472.4	2.7	0.9178	1
b1395	paaH	1284	22.7	22.6	-0.01	58362.6	57978.7	-0.1	0.9899	1
b1396	paaI	379	32	25.5	-0.32	24255.8	19322.7	-6.5	0.7028	1
b1397	paaJ	1084	22.4	18.4	-0.27	48609.3	39899.2	-4	0.5858	1
b1398	paaK	1182	40.5	31.1	-0.37	95647	73455	-9.4	0.3481	1
b1399	paaX	855	19.4	34.1	0.79	33103.5	58362.2	14.8	0.4213	1
b1400	paaY	531	75.4	98.8	0.39	80043.5	104958	23.5	0.5878	1
b1402	insD-2	814	331.7	288.9	-0.2	540051	470349	-42.8	0.2024	0.97681
b1403	insC-2	328	221.4	190	-0.22	145250	124642	-31.4	0.4238	1
b1404	insI-2	1036	294.4	265.5	-0.15	610036	550138	-28.9	0.4766	1
b1406	pdxI	775	113.5	114.5	0.01	175865	177470	1	0.9791	1
b1407	ydbD	2075	160.2	163.5	0.03	664796	678687	3.3	0.9014	1
b1408	ynbA	544	117.9	110.5	-0.09	128254	120264	-7.3	0.8297	1
b1409	ynbB	807	25.2	37.4	0.55	40619.5	60345.1	12.2	0.9366	1
b1410	ynbC	1582	57.4	54.5	-0.07	181524	172312	-2.9	0.8567	1
b1411	ynbD	1163	48.4	65.5	0.43	112507	152441	17.2	0.3744	1
b1412	azoR	544	82.6	233.5	1.49	89842.4	254072	150.9	0.0213	0.27442
b1413	hrpA	3511	35	27	-0.36	245670	189275	-8	0.3347	1
b1414	ydcF	721	29.4	28.1	-0.06	42386.5	40502.5	-1.3	0.9123	1
b1415	aldA	1296	34.9	32.5	-0.1	90510.2	84294.8	-2.4	0.8173	1
b1418	cybB	477	110.2	96.6	-0.19	105158	92159.9	-13.6	0.6991	1
b1419	ydcA	156	94.1	85.3	-0.14	29373	26626.2	-8.8	0.864	1
b1420	mokB	150	31.2	36.9	0.23	9360	11058.4	5.7	0.9055	1
b1421	trg	1477	59.3	55.9	-0.08	175066	165147	-3.4	0.8126	1
b1422	ydcI	830	51.7	62.6	0.27	85899.4	103867	10.8	0.5865	1
b1423	ydcJ	1208	18.2	13.7	-0.39	43904	32988.5	-4.5	0.482	1
b1424	opgD	1490	34.5	52.1	0.58	102704	155187	17.6	0.1686	0.91081
b1426	ydcH	201	29.6	35.8	0.27	11882.2	14411.4	6.3	0.783	1
b1427	rimL	486	33.4	43.5	0.37	32490.6	42293.8	10.1	0.7325	1
b1428	ydcK	883	19.2	20.5	0.09	33908.2	36201.6	1.3	0.8718	1
b1429	tehA	893	29	36.9	0.34	51720.5	65961	8	0.5984	1
b1430	tehB	534	68.7	83	0.27	73335.4	88654	14.3	0.6027	1
b1431	ydcL	601	66.3	47.6	-0.47	79652.3	57160.7	-18.7	0.3553	1
b1432	insQ	1033	24.2	23.1	-0.06	49955.6	47690.3	-1.1	0.9247	1
b1433	ydcO	1058	15.6	20	0.34	33076.8	42360.8	4.4	0.648	1
b1434	sutR	483	49.4	65.3	0.4	47698.7	63041.6	15.9	0.4946	1
b1435	rlhA	1764	15.8	15.3	-0.05	55882.8	53859.8	-0.6	0.9282	1
b1436	yncJ	207	57.5	56	-0.04	23792.7	23171.3	-1.5	0.9719	1
b1438	hicB	375	18.3	5.7	-1.53	13720.6	4268.37	-12.6	0.1325	0.81891
b1439	ydcR	1265	39.5	54.8	0.46	99893.1	138697	15.3	0.4059	1
b1440	ydcS	1030	32.3	37.9	0.23	66517.9	78139.4	5.6	0.7817	1
b1441	ydcT	912	46	47.4	0.04	83938.4	86513.7	1.4	0.9421	1
b1442	ydcU	846	37.7	42.5	0.17	63869.8	71911.7	4.8	0.8226	1
b1443	ydcV	715	10	7.3	-0.4	14256.5	10448	-2.7	0.6481	1
b1444	patD	1281	47.1	52	0.14	120572	133125	4.9	0.7793	1
b1445	ortT	156	23.3	2.3	-2.9	7275	706.03	-21.1	0.3795	1
b1446	ydcY	210	75.8	71.7	-0.08	31827.4	30122.5	-4.1	0.9149	1
b1447	ydcZ	404	62.7	60	-0.06	50694.4	48516.9	-2.7	0.9311	1
b1448	mnaT	467	36.1	25.7	-0.48	33715	23973	-10.4	0.5141	1
b1449	curA	934	54.5	78	0.51	101896	145785	23.5	0.5146	1
b1450	mcbR	598	83.1	124.1	0.57	99369.7	148375	41	0.2106	0.99216
b1451	yncD	1891	58.3	46.8	-0.31	220660	176938	-11.6	0.3409	1
b1452	yncE	954	42.7	18.2	-1.19	81542.4	34693.8	-24.6	0.0291	0.34568
b1453	ansP	1350	59.3	53.7	-0.14	160135	144939	-5.6	0.7328	1
b1454	yncG	556	97.8	83.4	-0.23	108805	92727	-14.5	0.5696	1
b1455	yncH	191	2.8	0	-1.93	1078.2	0	-2.8	0.4911	1
b1457	ydcD	433	1.4	0.2	-0.96	1200.1	192.59	-1.2	0.3708	1
b1460	ydcC	1023	211.2	181.3	-0.22	432155	370852	-30	0.3745	1
b1461	pptA	210	101.1	168.2	0.73	42457.8	70632.1	67.1	0.379	1
b1462	yddH	512	70.5	65.2	-0.11	72148.5	66726	-5.3	0.8036	1
b1463	nhoA	760	29.5	42.6	0.52	44787.5	64812.2	13.2	0.4114	1
b1464	yddE	804	40.6	25.4	-0.66	65222.2	40818.6	-15.2	0.2809	1
b1465	narV	613	46.5	63.9	0.45	56987.8	78361.5	17.4	0.5906	1
b1466	narW	626	39	36.4	-0.1	48880.3	45564.1	-2.6	0.9229	1
b1467	narY	1389	27.9	29.9	0.1	77397.2	82985.2	2	0.8394	1
b1468	narZ	3367	51.1	75.4	0.55	344006	507547	24.3	0.0809	0.64844
b1469	narU	1249	65.1	45.4	-0.51	162688	113351	-19.8	0.1712	0.91924
b1471	yddK	861	2.6	1.2	-0.69	4459.3	2103.05	-1.4	0.7423	1
b1472	yddL	261	0	0	0	0	0	0	1	1
b1473	yddG	792	266.9	237.9	-0.17	422770	376877	-29	0.5685	1
b1474	fdnG	2742	31.6	29.3	-0.1	173198	160742	-2.3	0.7727	1
b1475	fdnH	795	22.5	16.9	-0.39	35722.3	26866.4	-5.6	0.6427	1
b1476	fdnI	588	50.6	45.8	-0.14	59537.8	53906.6	-4.8	0.8094	1
b1477	yddM	255	0.4	0	-0.47	196.1	0	-0.4	1	1
b1478	adhP	909	46.9	53.8	0.19	85285.8	97746.3	6.9	0.8045	1
b1479	maeA	1528	54.2	223.8	2.02	165744	683899	169.6	0	0
b1480	sra	124	25	21.2	-0.23	6199.3	5249.69	-3.8	0.8359	1
b1481	bdm	194	331.5	522.5	0.65	128620	202743	191	0.2448	1
b1482	osmC	388	92.7	63.7	-0.53	71901.7	49433.9	-29	0.3169	1
b1483	ddpF	833	42.9	29.3	-0.53	71442.1	48797	-13.6	0.27	1
b1484	ddpD	887	33.8	44.5	0.39	60020.6	78938.3	10.7	0.564	1
b1485	ddpC	807	48.5	45.3	-0.1	78278.6	73092.4	-3.2	0.8581	1
b1486	ddpB	919	24.1	11.1	-1.05	44298	20393.1	-13	0.0918	0.70292
b1487	ddpA	1395	25.1	23.5	-0.09	70098.3	65549.2	-1.6	0.8355	1
b1488	ddpX	522	22.8	61.1	1.38	23818.3	63804.7	38.3	0.6911	1
b1489	dosP	2160	30	33.6	0.16	129462	145062	3.6	0.7564	1
b1490	dosC	1243	187.4	171.2	-0.13	465876	425698	-16.2	0.6293	1
b1491	yddW	1188	33.9	36.6	0.1	80654.2	86885.5	2.6	0.797	1
b1492	gadC	1382	71.8	79.3	0.14	198404	219264	7.5	0.7	1
b1493	gadB	1261	108.6	100.4	-0.11	273930	253245	-8.2	0.8329	1
b1494	pqqL	2516	169.9	188.8	0.15	854835	950012	18.9	0.4108	1
b1495	yddB	2135	334.4	355	0.09	1.42777e+06	1.5158e+06	20.6	0.6082	1
b1496	yddA	1516	205.3	223.3	0.12	622415	677152	18.1	0.5388	1
b1497	ydeM	1042	27.4	20.6	-0.4	57129.7	42865.4	-6.8	0.4661	1
b1498	ydeN	1513	110.4	94.3	-0.22	334005	285483	-16	0.411	1
b1499	ydeO	684	11.7	6.6	-0.75	16022.8	9005.85	-5.1	0.3836	1
b1500	safA	178	0.6	0	-0.7	220.3	0	-0.6	1	1
b1501	ydeP	2052	44.1	41.8	-0.08	180812	171419	-2.3	0.8316	1
b1502	ydeQ	823	27	18.3	-0.54	44394.9	30073.7	-8.7	0.3823	1
b1503	ydeR	452	193.8	154.6	-0.32	175198	139778	-39.2	0.6159	1
b1504	ydeS	477	178.3	138.8	-0.36	170131	132385	-39.6	0.3292	1
b1505	ydeT	1033	30.9	24.1	-0.34	63775	49844.3	-6.7	0.4024	1
b1507	hipA	1189	32.8	60.1	0.85	78033.6	142963	27.3	0.599	1
b1508	hipB	239	0	0	0	0	0	0	1	1
b1511	lsrK	1433	47.5	40.8	-0.21	136157	116975	-6.7	0.6784	1
b1512	lsrR	858	19.7	25.8	0.37	33807	44281.6	6.1	0.5472	1
b1513	lsrA	1382	36.9	34.2	-0.11	102070	94610	-2.7	0.8128	1
b1514	lsrC	925	18.5	13.6	-0.41	34154.9	25197	-4.8	0.5411	1
b1515	lsrD	893	15.1	24.2	0.65	26949.9	43308.1	9.2	0.4786	1
b1516	lsrB	919	62.2	74.1	0.25	114366	136283	11.9	0.6441	1
b1517	lsrF	788	289.2	281.5	-0.04	455769	443589	-7.7	0.8767	1
b1518	lsrG	261	46.3	14.1	-1.65	24158.8	7335.21	-32.2	0.0893	0.68749
b1519	tam	683	57.8	76.6	0.4	78966.3	104573	18.7	0.5404	1
b1520	yneE	823	78.3	93.8	0.26	128825	154399	15.5	0.5327	1
b1521	uxaB	1306	37.5	22.5	-0.71	98038.7	58792.8	-15	0.382	1
b1522	dgcF	852	28	39.6	0.49	47655.6	67524	11.7	0.6182	1
b1523	yneG	324	49.4	77.4	0.64	32021	50167.2	28	0.5602	1
b1524	glsB	833	48.9	65.6	0.42	81418.7	109269	16.7	0.5871	1
b1525	sad	1249	16.5	24.6	0.55	41186	61352.6	8.1	0.4686	1
b1526	yneJ	792	25.6	18.5	-0.45	40547.5	29254.8	-7.1	0.406	1
b1527	yneK	1004	50.5	41.8	-0.27	101437	83864.2	-8.8	0.557	1
b1528	ydeA	1071	55.4	63.9	0.2	118579	136777	8.5	0.6586	1
b1529	marC	598	73	96.1	0.39	87298.5	114906	23.1	0.7953	1
b1530	marR	391	34	25.3	-0.41	26559.8	19752.2	-8.7	0.5478	1
b1531	marA	344	44.1	35.9	-0.29	30306.7	24684.8	-8.2	0.7073	1
b1532	marB	197	25.2	10	-1.26	9947.6	3932.88	-15.3	0.3176	1
b1533	eamA	810	37.4	32.2	-0.21	60639.9	52108.2	-5.3	0.7436	1
b1534	ydeE	1068	163.8	182.6	0.16	349928	390005	18.8	0.6551	1
b1535	dgcZ	801	271.3	269.5	-0.01	434548	431693	-1.8	0.9681	1
b1536	ydeI	353	60.1	75.5	0.32	42435.7	53302.1	15.4	0.7323	1
b1537	ydeJ	467	153.1	169.3	0.14	143036	158081	16.1	0.7721	1
b1538	dcp	1840	81.2	73.1	-0.15	298741	268874	-8.1	0.6092	1
b1539	ydfG	671	43.8	49.4	0.17	58727	66278.9	5.6	0.7954	1
b1540	ydfH	617	20.8	25.7	0.29	25703.7	31708.8	4.9	0.7603	1
b1541	ydfZ	182	63.3	44.1	-0.51	23033.6	16045	-19.2	0.6104	1
b1542	ydfI	1315	71.2	65.8	-0.11	187282	173009	-5.4	0.7847	1
b1543	ydfJ	1154	169.3	174.9	0.05	390770	403653	5.6	0.8621	1
b1544	ydfK	210	50.6	42.6	-0.24	21264.7	17895.2	-8	0.736	1
b1545	pinQ	531	189	201.9	0.1	200666	214410	12.9	0.7952	1
b1546	tfaQ	518	199.6	199.2	0	206754	206342	-0.4	0.9933	1
b1547	ydfN	865	50	44.8	-0.16	86493.7	77424.1	-5.2	0.7447	1
b1548	nohA	512	15	21.3	0.48	15337.5	21840.7	6.4	0.5153	1
b1549	ydfO	369	8.3	6.1	-0.4	6125.1	4477.25	-2.2	0.6941	1
b1550	gnsB	156	4.8	0.3	-2.2	1494.6	80.21	-4.5	0.1262	0.80455
b1551	ynfN	140	22.2	10.7	-0.99	6223.2	3001.26	-11.5	0.3423	1
b1552	cspI	191	1.2	0	-1.15	465.6	0	-1.2	0.5012	1
b1553	rzpQ	448	42	39.2	-0.1	37610.9	35118.6	-2.8	0.8857	1
b1554	rrrQ	480	48.3	34.8	-0.46	46408.4	33370.2	-13.6	0.4398	1
b1555	ydfR	280	37.4	43.5	0.21	20969.9	24377.3	6.1	0.8097	1
b1556	essQ	194	33.3	17.3	-0.91	12935.5	6725.26	-16	0.298	1
b1557	cspB	194	49.9	42.8	-0.22	19380.4	16612.2	-7.1	0.8348	1
b1558	cspF	191	27.3	26.3	-0.05	10435.7	10031.5	-1.1	0.9405	1
b1559	ydfT	677	137.1	151.3	0.14	185604	204815	14.2	0.7422	1
b1560	ydfU	944	18.2	19	0.06	34300.1	35782.6	0.8	0.9292	1
b1561	rem	226	141	102.1	-0.46	63750	46143.2	-39	0.6712	1
b1562	hokD	140	22.8	16.9	-0.42	6395.4	4719.96	-6	0.7422	1
b1563	relE	258	73.3	68.2	-0.1	37806.3	35206.8	-5	0.9048	1
b1564	relB	216	1.1	0	-1.06	465.6	0	-1.1	0.5031	1
b1565	ydfV	274	143.6	141.6	-0.02	78680	77575.9	-2	0.9706	1
b1566	flxA	299	201.5	182.7	-0.14	120471	109232	-18.8	0.8579	1
b1567	ydfW	134	73.9	111.8	0.59	19795.4	29967.1	38	0.5522	1
b1568	ydfX	261	32.3	50.1	0.62	16881.4	26177.1	17.8	0.4597	1
b1569	dicC	207	11.5	7.1	-0.63	4753.1	2921.88	-4.4	0.6652	1
b1570	dicA	366	0	0	0	0	0	0	1	1
b1571	ydfA	140	4.2	37	2.87	1176.2	10347.4	32.8	0.6888	1
b1572	ydfB	115	1.6	0	-1.38	367.6	0	-1.6	0.1686	0.91081
b1573	ydfC	197	41.1	66.1	0.67	16195.7	26048	25	0.5744	1
b1574	dicF	47	150.9	81.8	-0.88	14184.1	7686.99	-69.1	0.5173	1
b1575	dicB	169	78.8	158.7	1	26632.5	53646.8	79.9	0.4452	1
b1576	ydfD	172	303.5	332.8	0.13	104418	114467	29.2	0.8434	1
b1580	rspB	918	160.8	464.8	1.53	295306	853452	304	0.1604	0.88934
b1581	rspA	1093	34.4	40.3	0.22	75242.2	88165.8	5.9	0.7363	1
b1582	ynfA	293	32.2	43.3	0.42	18841.7	25383	11.2	0.7217	1
b1583	ynfB	306	119.3	128.6	0.11	73038	78692.2	9.2	0.8589	1
b1584	speG	505	264.2	341.9	0.37	266817	345300	77.7	0.3607	1
b1585	ynfC	639	171.5	225	0.39	219187	287493	53.4	0.2483	1
b1586	ynfD	274	139.6	154.1	0.14	76494.8	84444.5	14.5	0.81	1
b1587	ynfE	2183	35.7	27.1	-0.39	155756	118171	-8.6	0.3815	1
b1588	ynfF	2180	31.8	36.7	0.2	138805	160157	4.9	0.6593	1
b1589	ynfG	556	17.8	14.6	-0.27	19797.6	16276.7	-3.2	0.7986	1
b1590	ynfH	769	20.6	18.2	-0.16	31623.1	28067.9	-2.3	0.7615	1
b1591	dmsD	553	30.9	55.2	0.82	34224.1	61056.7	24.3	0.3325	1
b1592	clcB	1131	23.5	44.4	0.89	53239.4	100426	20.9	0.1487	0.87034
b1593	ynfK	626	73.4	68.1	-0.11	91912.5	85264.1	-5.3	0.8368	1
b1594	mlc	1099	31.5	15.9	-0.95	69317.5	34939	-15.6	0.0788	0.64768
b1595	ynfL	804	20.9	23.2	0.14	33616.9	37244.7	2.3	0.8264	1
b1596	ynfM	1128	40.2	70.4	0.79	90681	158819	30.2	0.201	0.97392
b1597	asr	277	72.6	41.8	-0.78	40208	23159.5	-30.8	0.1952	0.96271
b1598	ydgD	738	43.8	52.8	0.26	64684.2	77909.3	9	0.6116	1
b1599	mdtI	296	46.9	37.6	-0.31	27783.5	22244.2	-9.4	0.7726	1
b1600	mdtJ	328	231	302	0.39	151517	198116	71	0.6131	1
b1601	tqsA	931	39	52.5	0.42	72644.4	97765.5	13.5	0.3634	1
b1602	pntB	1249	29.5	30.9	0.06	73770	77161	1.4	0.9217	1
b1603	pntA	1379	39.5	53.9	0.44	108879	148664	14.4	0.4227	1
b1604	ydgH	849	18.8	29.5	0.62	31876.3	50018.5	10.7	0.3671	1
b1605	ydgI	1243	34	21.8	-0.62	84456.4	54226.2	-12.2	0.1392	0.83804
b1606	folM	649	37.4	51.2	0.44	48512	66421.8	13.8	0.4733	1
b1607	ydgC	302	51.9	46.2	-0.16	31358.2	27908.8	-5.7	0.7967	1
b1608	rstA	648	44.9	55.3	0.3	58142.6	71644.7	10.4	0.6339	1
b1609	rstB	1170	9.5	8.6	-0.12	22149	20126.5	-0.9	0.8392	1
b1610	tus	836	23.9	31.4	0.38	39911.4	52454.6	7.5	0.6194	1
b1611	fumC	1262	55.2	4.1	-3.46	139441	10417.5	-51.1	0	0
b1612	fumA	1481	15.3	15	-0.02	45319.1	44569.8	-0.3	0.9766	1
b1613	manA	1058	23.2	4.8	-2.07	49151.6	10126.4	-18.4	0.0019	0.04328
b1614	ydgA	1357	32.3	31.4	-0.04	87748.8	85255.4	-0.9	0.9451	1
b1615	uidC	1138	95	105.1	0.14	216179	239254	10.1	0.6681	1
b1616	uidB	1236	73.3	106.1	0.53	181260	262249	32.8	0.3089	1
b1617	uidA	1630	43.6	38.4	-0.18	142277	125345	-5.2	0.6564	1
b1618	uidR	531	34.1	46	0.42	36212.9	48808.5	11.9	0.6345	1
b1619	hdhA	690	211.9	259.3	0.29	292412	357855	47.4	0.3206	1
b1620	malI	925	42.2	34.5	-0.28	78106.7	63845.8	-7.7	0.5907	1
b1621	malX	1433	32.8	33.7	0.04	93986.9	96524.8	0.9	0.937	1
b1622	malY	1055	68.7	98.2	0.51	145028	207155	29.4	0.4384	1
b1623	add	900	36.6	73.5	0.99	65811.2	132310	36.9	0.1191	0.79024
b1624	ydgJ	937	42.1	58.8	0.47	78872.2	110136	16.7	0.4166	1
b1625	cnu	194	447.5	768.4	0.78	173612	298137	320.9	0.0708	0.61553
b1626	ydgK	397	377.8	397.5	0.07	299950	315583	19.7	0.8542	1
b1627	rsxA	522	64	71.2	0.15	66796.7	74330.3	7.2	0.8276	1
b1628	rsxB	521	34.9	29.2	-0.25	36409.7	30443	-5.7	0.7298	1
b1629	rsxC	1999	18.6	14.1	-0.38	74440.7	56433.7	-4.5	0.4109	1
b1630	rsxD	953	25.9	19.9	-0.36	49396.2	37973.7	-6	0.5074	1
b1631	rsxG	559	14.7	15.3	0.06	16415.7	17155.8	0.7	0.9331	1
b1632	rsxE	626	20.4	26.6	0.37	25506.2	33334.3	6.3	0.6008	1
b1633	nth	572	19.6	44.7	1.15	22369	51081.7	25.1	0.3601	1
b1634	dtpA	1351	26.1	13.5	-0.9	70517.3	36491.5	-12.6	0.0545	0.52584
b1635	gstA	544	27	21.7	-0.3	29353.7	23557.7	-5.3	0.6683	1
b1636	pdxY	776	29.6	38.5	0.37	45941.3	59765.9	8.9	0.712	1
b1637	tyrS	1147	0	0	0	0	0	0	1	1
b1638	pdxH	591	4.4	3.1	-0.41	5217.7	3643.79	-1.3	0.7333	1
b1639	mliC	296	16.5	6.9	-1.14	9753	4090.83	-9.6	0.5206	1
b1640	anmK	998	33	29	-0.18	65937.1	57915.2	-4	0.7201	1
b1641	slyB	420	121.5	149	0.29	102022	125132	27.5	0.6283	1
b1642	slyA	391	67.3	54	-0.31	52657.5	42216.7	-13.4	0.5731	1
b1643	ydhI	213	180.2	86.8	-1.04	76754.3	36996.5	-93.3	0.4934	1
b1644	ydhJ	772	19.2	13.9	-0.44	29620	21437.1	-5.3	0.5416	1
b1645	ydhK	1811	35.3	36.4	0.04	127969	131691	1	0.9299	1
b1646	sodC	468	16	44.3	1.41	14970.3	41426.9	28.3	0.2194	1
b1647	ydhF	807	13.5	11.4	-0.22	21709	18457.9	-2	0.7474	1
b1648	ydhL	216	32.5	27.1	-0.25	14039	11697.2	-5.4	0.8507	1
b1649	nemR	540	21.4	19.8	-0.11	23080.6	21357.7	-1.6	0.9211	1
b1650	nemA	988	37.4	60.8	0.68	73999.3	120055	23.3	0.4881	1
b1651	gloA	366	29.7	17.8	-0.71	21709	13034	-11.9	0.4013	1
b1652	rnt	582	0	0	0	0	0	0	1	1
b1653	lhr	4155	32.1	39.2	0.28	266703	326043	7.1	0.3442	1
b1654	grxD	312	80.4	742.7	3.19	50154.6	463464	662.4	0.0037	0.0714
b1655	mepH	734	35.9	24.2	-0.55	52658.6	35465	-11.7	0.2881	1
b1656	sodB	522	60.3	138	1.18	62946	144092	77.7	0.0766	0.63389
b1657	ydhP	1052	56.4	80	0.5	118587	168323	23.6	0.3784	1
b1658	purR	922	6.4	22	1.64	11733.9	40556.8	15.6	0.0088	0.14192
b1659	ydhB	839	27.9	22.8	-0.28	46797.3	38206.9	-5.1	0.7407	1
b1660	ydhC	1090	31.9	21.9	-0.52	69510.4	47795	-10	0.3512	1
b1661	cfa	1033	83	89.2	0.1	171445	184364	6.3	0.7838	1
b1662	ribC	576	1.6	13.1	2.42	1886.5	15148	11.5	0.183	0.93923
b1663	mdtK	1236	42.2	38.2	-0.14	104230	94435.8	-4	0.7418	1
b1664	ydhQ	1131	19.1	20.9	0.13	43145.2	47323.9	1.8	0.8572	1
b1665	valV	69	0	0	0	0	0	0	1	1
b1666	valW	69	27.5	55.3	0.98	3799	7638.11	27.8	0.627	1
b1667	ydhR	274	3	3.8	0.26	1666.1	2103.05	0.8	0.8771	1
b1668	ydhS	1443	54.8	63.7	0.21	158015	183850	9	0.6089	1
b1669	ydhT	731	45.3	49.9	0.14	66206.3	72920.7	4.6	0.8131	1
b1670	ydhU	706	51.3	57.2	0.15	72451.9	80827.1	5.9	0.7559	1
b1671	ydhX	601	20.6	19	-0.11	24773.2	22791.5	-1.6	0.8784	1
b1672	ydhW	582	14.8	17	0.19	17273.9	19820.7	2.2	0.861	1
b1673	ydhV	1891	59.5	71.8	0.27	224949	271693	12.4	0.4631	1
b1674	ydhY	563	127.4	179.6	0.49	143454	202240	52.2	0.2105	0.99216
b1675	fumD	188	408.4	462	0.18	153556	173700	53.6	0.757	1
b1676	pykF	1271	13.7	5.2	-1.25	34711.5	13159.8	-8.5	0.0484	0.48943
b1677	lpp	213	31.9	168.3	2.36	13598.7	71715.4	136.4	0.0061	0.10782
b1678	ldtE	903	53.9	49.5	-0.12	97301.7	89414.7	-4.4	0.8286	1
b1679	sufE	375	150.7	111.8	-0.43	113055	83867.9	-38.9	0.3117	1
b1680	sufS	1099	66.7	76.4	0.19	146547	167955	9.7	0.6006	1
b1681	sufD	1144	24.2	16.7	-0.51	55400.4	38237	-7.5	0.3947	1
b1682	sufC	671	13	8.5	-0.56	17493.6	11428.1	-4.5	0.4352	1
b1683	sufB	1338	27.9	21.9	-0.33	74536.3	58542.7	-6	0.4973	1
b1684	sufA	331	55.8	36	-0.62	36948.8	23835	-19.8	0.4544	1
b1685	ydiH	169	34.6	52.1	0.57	11711.1	17601.6	17.4	0.5904	1
b1686	menI	369	20.4	28.4	0.46	15042.7	20925.3	8	0.6579	1
b1687	ydiJ	2751	23.2	26.1	0.17	127458	143625	2.9	0.6359	1
b1688	ydiK	1001	46.2	42.8	-0.11	92472.6	85705.4	-3.4	0.8511	1
b1689	ydiL	321	316.9	340.6	0.1	203465	218639	23.6	0.8432	1
b1690	ydiM	1093	164.8	204.3	0.31	360188	446697	39.6	0.2157	0.99809
b1691	ydiN	1138	96	91.9	-0.06	218382	209196	-4	0.8586	1
b1692	ydiB	779	143.4	186.2	0.37	223357	290044	42.8	0.3243	1
b1693	aroD	683	43.9	33.8	-0.37	59974.9	46221.7	-10.1	0.4453	1
b1694	ydiF	1436	159.6	165.5	0.05	458307	475258	5.9	0.8326	1
b1695	ydiO	1036	52.2	68.5	0.39	108152	142003	16.3	0.4046	1
b1696	ydiP	820	125.6	168.4	0.42	206030	276231	42.8	0.2531	1
b1697	ydiQ	687	55.4	86.8	0.64	76100.1	119254	31.4	0.3142	1
b1698	ydiR	845	49.6	55.5	0.16	83820.7	93837.1	5.9	0.7841	1
b1699	ydiS	1160	26.7	28.4	0.09	61866	65900.8	1.7	0.8912	1
b1700	ydiT	264	12	7.3	-0.65	6321.9	3852.26	-4.7	0.5608	1
b1701	fadK	1531	90.9	108.8	0.26	278216	333197	18	0.3338	1
b1702	ppsA	2141	31.1	54.3	0.78	133292	232423	23.2	0.0921	0.70292
b1703	ppsR	750	29.3	24.3	-0.26	43907.5	36504.5	-4.9	0.6319	1
b1704	aroH	941	28.7	41	0.5	54074.4	77235	12.3	0.3718	1
b1705	ydiE	172	13.5	2	-2.3	4655.1	674.28	-11.6	0.1219	0.79686
b1706	ydiU	1293	19.1	35.9	0.88	49345.2	92844.1	16.8	0.3653	1
b1707	ydiV	642	110.2	171.4	0.63	141496	220129	61.2	0.1413	0.84493
b1708	nlpC	417	109.3	115.6	0.08	91171.3	96439.4	6.3	0.8727	1
b1709	btuD	674	23.3	113.5	2.23	31457.7	153006	90.2	0.2221	1
b1710	btuE	496	23.2	25.7	0.14	22980.8	25483.6	2.5	0.8406	1
b1711	btuC	883	23	30.4	0.39	40548.2	53600.4	7.4	0.5589	1
b1712	ihfA	270	10.8	81.7	2.81	5807.1	44097	70.9	0.1214	0.79477
b1713	pheT	2148	0	0	-0.02	73.4	0	0	1	1
b1714	pheS	884	0	0	0	0	0	0	1	1
b1715	pheM	39	0	0	0	0	0	0	1	1
b1716	rplT	321	0	0	0	0	0	0	1	1
b1717	rpmI	178	0	0	0	0	0	0	1	1
b1718	infC	487	0	0	0	0	0	0	1	1
b1719	thrS	1735	0	0	0	0	0	0	1	1
b1722	ydiY	683	224.6	308.3	0.46	306738	421149	83.8	0.1241	0.80455
b1723	pfkB	836	36.5	46	0.33	61079.1	76956.7	9.5	0.5324	1
b1724	ydiZ	261	3.4	3.3	-0.06	1787.7	1701.16	-0.2	0.9588	1
b1725	yniA	775	15.2	24.5	0.66	23548.8	38015.9	9.3	0.3979	1
b1726	yniB	483	111.1	116.8	0.07	107279	112789	5.7	0.8847	1
b1727	hxpB	601	41.5	75.3	0.84	49912.8	90502.9	33.8	0.15	0.87281
b1728	ydjM	531	79.1	99	0.32	83968.3	105161	20	0.5459	1
b1729	tcyP	1252	20.7	20.7	0	51749.1	51711.2	0	0.9989	1
b1730	ydjO	722	29.6	47.5	0.66	42757.7	68551.9	17.9	0.5114	1
b1731	cedA	217	141.1	110.6	-0.35	61230.3	48002.3	-30.5	0.6894	1
b1732	katE	2034	34.5	37.3	0.11	140358	151738	2.8	0.8069	1
b1733	chbG	674	45.4	48.2	0.09	61206.4	65019.7	2.8	0.96	1
b1734	chbF	1217	160.3	170.7	0.09	390127	415523	10.4	0.7454	1
b1735	chbR	757	86.3	83.6	-0.05	130721	126560	-2.7	0.892	1
b1736	chbA	315	147.9	197.2	0.41	93159.7	124247	49.3	0.4906	1
b1737	chbC	1223	156.7	216.7	0.47	383264	530015	60	0.1146	0.77552
b1738	chbB	289	235.3	313.1	0.41	136032	180956	77.7	0.3948	1
b1739	osmE	305	39.8	84.7	1.07	24278.3	51667.9	44.9	0.3834	1
b1740	nadE	744	0	0	0	0	0	0	1	1
b1741	cho	798	31.5	38.4	0.27	50324.3	61223.1	6.8	0.6603	1
b1742	ves	518	15.7	29.9	0.89	16295.2	30992.3	14.2	0.4431	1
b1743	spy	436	93.2	94.2	0.02	81252.5	82113.8	1	0.9795	1
b1744	astE	871	68.6	66.5	-0.04	119420	115914	-2	0.934	1
b1745	astB	1208	34.8	27.1	-0.35	84094.9	65484.7	-7.7	0.542	1
b1746	astD	1331	16.6	14.3	-0.21	44249.8	38015.1	-2.3	0.7327	1
b1747	astA	931	24.5	22	-0.15	45569	41023.4	-2.4	0.8385	1
b1748	astC	1099	32.1	41.2	0.35	70468.8	90608.6	9.2	0.5	1
b1749	xthA	725	35.8	0.9	-4.26	51968	1332.27	-34.9	0	0
b1750	ydjX	639	189.7	180.1	-0.08	242467	230110	-9.7	0.8051	1
b1751	ydjY	610	87.3	102.6	0.23	106507	125202	15.3	0.662	1
b1752	ydjZ	636	42.7	57.7	0.43	54321.2	73416.6	15	0.5153	1
b1753	ynjA	493	39	52.7	0.43	38444.2	51999.9	13.7	0.5939	1
b1754	ynjB	1049	19.8	19.1	-0.05	41531.5	40034	-0.7	0.9517	1
b1755	ynjC	1382	39.3	43.4	0.14	108592	120069	4.2	0.7608	1
b1756	ynjD	588	51.2	33.1	-0.62	60201.3	38866.9	-18.1	0.3301	1
b1757	ynjE	1176	30.1	26.5	-0.18	70879.5	62334.7	-3.6	0.7192	1
b1758	ynjF	559	22.4	30.3	0.42	25017.4	33871.1	7.9	0.7675	1
b1759	nudG	366	19.3	10	-0.89	14139.2	7287.58	-9.4	0.4179	1
b1760	ynjH	245	100.7	111	0.14	49345.2	54369.6	10.3	0.829	1
b1761	gdhA	1208	28.5	18.1	-0.63	68802.3	43666.3	-10.4	0.1994	0.97082
b1762	ynjI	937	113.5	89.6	-0.34	212675	167972	-23.9	0.2822	1
b1763	topB	1764	29.3	29	-0.02	103492	102309	-0.3	0.9742	1
b1764	selD	938	32.7	90.6	1.44	61335.1	169873	57.9	0.0067	0.11656
b1765	ydjA	496	9.5	7.2	-0.35	9383.9	7174.37	-2.2	0.663	1
b1766	sppA	1671	37.5	56.4	0.58	125401	188644	18.9	0.1864	0.94142
b1767	ansA	915	32.3	32	-0.01	59120.3	58605.8	-0.3	0.9811	1
b1768	pncA	576	118.2	118	0	136158	135892	-0.2	0.9958	1
b1769	ydjE	1223	182.9	173.7	-0.07	447459	424878	-9.2	0.8186	1
b1770	ydjF	683	175.2	162.1	-0.11	239391	221495	-13.1	0.7493	1
b1771	ydjG	883	132.6	127.6	-0.05	234186	225388	-5	0.8552	1
b1772	ydjH	852	87.2	111.6	0.35	148671	190165	24.4	0.3304	1
b1773	ydjI	753	115.8	100.6	-0.2	174442	151546	-15.2	0.5621	1
b1774	ydjJ	938	225.6	194.7	-0.21	423217	365242	-30.9	0.4679	1
b1775	ydjK	1242	117.9	153.7	0.38	292779	381771	35.8	0.2141	0.99729
b1776	ydjL	969	36.6	40.8	0.15	70862.4	79018.1	4.2	0.7656	1
b1777	yeaC	245	78.7	68.1	-0.21	38567.6	33363.6	-10.6	0.7775	1
b1778	msrB	372	21.2	92.6	2.08	15752.6	68928.8	71.5	0.0685	0.60387
b1779	gapA	896	0	0	0	0	0	0	1	1
b1780	yeaD	795	41.8	50.8	0.28	66397	80759.6	9	0.6614	1
b1781	yeaE	769	32.2	43.1	0.41	49521.7	66229.5	10.9	0.6467	1
b1782	mipA	671	51.4	53.5	0.06	69023.7	71786	2.1	0.9075	1
b1783	yeaG	1741	25.3	44.4	0.79	87962.3	154620	19.1	0.0844	0.66482
b1784	yeaH	1154	57.9	78.1	0.42	133737	180306	20.2	0.2979	1
b1785	cdgI	1328	36.5	27.6	-0.39	97025.4	73323.4	-8.9	0.4885	1
b1786	dgcJ	1341	191.6	186.1	-0.04	514002	499209	-5.5	0.8631	1
b1787	yeaK	452	22.8	20.8	-0.13	20655.8	18772.2	-2.1	0.8903	1
b1788	yoaI	93	21.6	4.2	-2.11	4019	786.25	-17.4	0.3463	1
b1789	yeaL	401	22.2	19.6	-0.17	17813.4	15709.5	-2.6	0.8549	1
b1790	nimR	738	60.5	44.2	-0.44	89285.1	65307.7	-16.2	0.3178	1
b1791	nimT	1062	42.2	44.2	0.06	89651.7	93848.5	2	0.8975	1
b1792	yeaO	312	25.4	26.3	0.05	15826.4	16413.8	0.9	0.9457	1
b1793	yoaF	229	64	50	-0.35	29328.7	22882.6	-14.1	0.6517	1
b1794	dgcP	922	218.3	260	0.25	402474	479398	41.7	0.4554	1
b1795	yeaQ	223	452.3	616.1	0.45	201724	274802	163.9	0.4859	1
b1796	yoaG	163	171	129.1	-0.4	55740.2	42076.2	-41.9	0.4657	1
b1797	yeaR	324	392.2	399	0.02	254160	258565	6.8	0.9561	1
b1798	leuE	575	278.3	241.3	-0.21	320034	277480	-37	0.5311	1
b1799	dmlR	830	141.5	152	0.1	234946	252387	10.5	0.7739	1
b1800	dmlA	976	54	63.8	0.24	105336	124474	9.8	0.5526	1
b1801	yeaV	1300	65.7	76.1	0.21	170776	197918	10.4	0.6118	1
b1802	yeaW	1011	51.4	41.7	-0.29	103864	84387.6	-9.6	0.5288	1
b1803	yeaX	868	39.8	46	0.2	69121.4	79840.2	6.2	0.7183	1
b1804	rnd	1014	47.2	56.4	0.25	95636.3	114445	9.3	0.7539	1
b1805	fadD	1516	45.2	30.7	-0.54	136918	93170.7	-14.4	0.2589	1
b1806	yeaY	522	12.3	13.7	0.14	12839.6	14299	1.4	0.888	1
b1807	tsaB	626	0.2	0.1	-0.12	196.1	80.21	-0.1	1	1
b1808	yoaA	1719	39	41.9	0.1	134135	144156	2.9	0.8345	1
b1809	yoaB	309	377.7	445.6	0.24	233410	275366	67.9	0.6033	1
b1810	yoaC	270	321.9	296	-0.12	173819	159853	-25.9	0.7641	1
b1811	yoaH	162	143.9	179.1	0.31	46628.7	58029.2	35.2	0.667	1
b1812	pabB	1224	64.3	61.9	-0.06	157507	151515	-2.4	0.8939	1
b1813	nudL	521	45	69	0.6	46922.1	71865.4	23.9	0.3798	1
b1814	sdaA	1227	23.8	34.1	0.5	58361.2	83726.7	10.3	0.3205	1
b1815	pdeD	1439	48.7	48.3	-0.01	140083	138864	-0.4	0.9746	1
b1816	yoaE	1401	20	9.7	-0.98	56115.3	27105.4	-10.4	0.1079	0.75445
b1817	manX	874	32	28	-0.19	55910.7	48883.4	-4	0.6735	1
b1818	manY	721	28.8	26.1	-0.13	41459.1	37655.7	-2.6	0.8099	1
b1819	manZ	766	38.9	56.1	0.52	59563.5	85991	17.3	0.3903	1
b1820	yobD	413	77.7	62.9	-0.3	64171.8	51916.4	-14.8	0.6368	1
b1821	mntP	509	32.4	287.7	3.11	32932.7	292878	255.3	0.0006	0.01524
b1822	rlmA	728	18.3	26.5	0.51	26632.5	38580.7	8.2	0.4229	1
b1823	cspC	188	122.5	219.2	0.83	46068.2	82418.6	96.7	0.2985	1
b1824	yobF	128	253.6	238.5	-0.09	64929.8	61057.9	-15.1	0.8828	1
b1825	yebO	258	77.9	59.3	-0.39	40184.1	30588.8	-18.6	0.6178	1
b1826	mgrB	128	33	4.8	-2.56	8455.8	1219.48	-28.3	0.7477	1
b1827	kdgR	712	65.5	39.8	-0.71	93276.3	56645.8	-25.7	0.1763	0.92962
b1828	yebQ	1236	26.1	33.1	0.33	64488.8	81784.1	7	0.571	1
b1829	htpX	792	42.7	39.4	-0.11	67579.7	62374.1	-3.3	0.872	1
b1830	prc	1843	40.3	254.5	2.63	148526	938010	214.2	0	0
b1831	proQ	629	26.2	53.5	1	32932.4	67285.8	27.3	0.2391	1
b1832	msrC	448	40.8	34.9	-0.22	36535.2	31298.9	-5.8	0.8303	1
b1833	yebS	1154	47.2	57	0.27	108986	131511	9.8	0.6138	1
b1834	yebT	2370	34.9	44.4	0.34	165644	210277	9.4	0.4545	1
b1835	rsmF	1296	17.8	13.8	-0.35	46157.7	35749.6	-4	0.5694	1
b1836	yebV	213	124.2	178.5	0.52	52924.6	76033.1	54.2	0.5523	1
b1837	yebW	172	22.6	23.3	0.04	7791.2	8009.07	0.6	0.9802	1
b1838	pphA	591	62.4	86.6	0.47	73731.5	102306	24.2	0.4251	1
b1839	yebY	306	26.7	30.2	0.17	16344.4	18472.2	3.5	0.8298	1
b1840	yebZ	785	44.2	32	-0.46	69412	50170.1	-12.3	0.5153	1
b1841	yobA	337	37.1	19.1	-0.92	25016.7	12869.9	-18	0.281	1
b1842	holE	207	51.8	55.2	0.09	21441.6	22868.4	3.4	0.9257	1
b1843	yobB	591	53.2	58.2	0.13	62851.2	68802.6	5	0.8331	1
b1844	exoX	595	36.9	46.5	0.33	43859.4	55280.3	9.6	0.5869	1
b1845	ptrB	1855	34.6	31.7	-0.12	128272	117486	-2.9	0.7758	1
b1846	yebE	594	26.9	50	0.87	31973.2	59404.6	23.1	0.3226	1
b1847	yebF	321	20.4	26.6	0.37	13107.7	17105.2	6.2	0.7577	1
b1848	yebG	261	8.2	8.6	0.06	4264.3	4476.43	0.4	0.9534	1
b1849	purT	1061	27.4	36.6	0.4	58129.1	77652.8	9.2	0.4924	1
b1850	eda	576	1.1	2.8	0.83	1298.2	3209.73	1.7	0.4379	1
b1851	edd	1630	23.1	28.5	0.29	75421.6	92798.5	5.3	0.5489	1
b1852	zwf	1328	28.1	38.2	0.43	74704.2	101369	10	0.4257	1
b1853	yebK	782	18.7	17.9	-0.06	29205.4	27957.2	-0.8	0.9475	1
b1854	pykA	1297	36.3	40.5	0.15	94110.3	105006	4.2	0.7258	1
b1855	lpxM	874	4	14.3	1.61	7054.6	25050.4	10.3	0.0294	0.34831
b1856	mepM	1189	35.4	36.3	0.03	84260.3	86323.2	0.9	0.9386	1
b1857	znuA	839	17.6	114.2	2.63	29574.4	191573	96.5	0.0021	0.0464
b1858	znuC	680	22.2	79.8	1.8	30215.5	108593	57.6	0.0406	0.43866
b1859	znuB	706	7.4	18.1	1.18	10511.7	25512.5	10.6	0.2063	0.98556
b1860	ruvB	909	0.8	0	-0.81	1371.3	0	-0.8	0.0131	0.19296
b1861	ruvA	550	3.7	0	-2.22	4040.7	0	-3.7	0.002	0.04486
b1862	yebB	541	102.1	104.5	0.03	110433	113065	2.4	0.9408	1
b1863	ruvC	468	4.1	3.1	-0.32	3871.4	2904.35	-1	0.7025	1
b1864	yebC	667	29.7	28.3	-0.07	39622.2	37759	-1.4	0.9267	1
b1865	nudB	407	0.1	0	-0.12	73.4	0	-0.1	1	1
b1866	aspS	1595	0	0	0	0	0	0	1	1
b1867	yecD	509	32.9	46.2	0.48	33517.4	47034.8	13.3	0.4789	1
b1868	yecE	737	31.2	31.3	0	46043.3	46126	0.1	0.9977	1
b1869	yecN	356	49.3	84	0.76	35112.3	59827.7	34.7	0.3183	1
b1870	cmoA	668	9.8	9	-0.12	13133.4	12001.3	-0.8	0.8672	1
b1871	cmoB	874	18.8	22.3	0.23	32886	39005.3	3.5	0.8963	1
b1872	torZ	2186	13.8	13.9	0.01	60176.7	60564.7	0.1	0.9847	1
b1873	torY	991	62.7	72.1	0.2	124325	142983	9.4	0.6383	1
b1874	cutC	671	54.3	49.3	-0.14	72818.4	66115	-5	0.8641	1
b1875	yecM	509	40.5	59.2	0.54	41263.8	60278.5	18.7	0.3435	1
b1876	argS	1560	0	0	0	0	0	0	1	1
b1877	yecT	439	128	121.8	-0.07	112419	106923	-6.3	0.8634	1
b1878	flhE	353	0	0	0	0	0	0	1	1
b1879	flhA	1871	78.9	77	-0.03	295314	288246	-1.9	0.9374	1
b1880	flhB	1033	96.4	121.4	0.33	199129	250791	25	0.5753	1
b1881	cheZ	579	16.6	20.3	0.28	19208.9	23494.6	3.7	0.7632	1
b1882	cheY	350	33.2	37.1	0.16	23250.4	25982.8	3.9	0.922	1
b1883	cheB	944	25.3	33.7	0.4	47827.4	63688.7	8.4	0.7017	1
b1884	cheR	775	22.4	65.5	1.51	34645.9	101448	43.1	0.3159	1
b1885	tap	1440	24.9	34.7	0.46	71670	99945.9	9.8	0.389	1
b1886	tar	1494	29.2	27.4	-0.09	87178.3	81757.9	-1.8	0.8523	1
b1887	cheW	452	11.8	9.1	-0.35	10681	8203.32	-2.7	0.7047	1
b1888	cheA	1767	23.8	53.1	1.12	84187.6	187483	29.2	0.3872	1
b1889	motB	833	19.8	14.6	-0.42	33054.3	24361.9	-5.2	0.4634	1
b1890	motA	798	54.9	58.1	0.08	87547.3	92665.3	3.2	0.934	1
b1891	flhC	521	211.8	372.3	0.81	220726	387892	160.4	0.1371	0.83281
b1892	flhD	315	1150.4	2309	1	724751	1.45468e+06	1158.6	0.014	0.20218
b1893	insB-5	452	234.7	248.8	0.08	212124	224922	14.2	0.8421	1
b1894	insA-5	248	232.2	141.7	-0.71	115155	70295.3	-90.4	0.0496	0.49689
b1895	uspC	385	460.6	590.3	0.36	354669	454512	129.7	0.2725	1
b1896	otsA	1281	238.3	320.8	0.43	610647	821816	82.4	0.0884	0.68371
b1897	otsB	721	45	27.5	-0.69	64882.4	39653.6	-17.5	0.2141	0.99729
b1900	araG	1363	48.7	62.6	0.36	132728	170733	13.9	0.4436	1
b1901	araF	890	52.6	48.9	-0.1	93599	87073.1	-3.7	0.8389	1
b1902	ftnB	452	104.5	113.2	0.11	94504.2	102353	8.7	0.8134	1
b1904	yecR	290	211.5	221.2	0.06	122684	128325	9.7	0.876	1
b1905	ftnA	448	432.8	765.3	0.82	387801	685671	332.4	0.0049	0.08948
b1906	yecH	216	99.4	107.2	0.11	42953.8	46325	7.8	0.8829	1
b1907	tyrP	1090	30.2	32	0.08	65882.5	69716.7	1.8	0.8915	1
b1908	yecA	598	61	65.2	0.09	72940.4	77974.9	4.2	0.891	1
b1909	leuZ	77	74.1	111.7	0.59	11417.3	17207.1	37.6	0.7702	1
b1910	cysT	66	0	0	0	0	0	0	1	1
b1911	glyW	68	17.5	0	-4.21	2377.4	0	-17.5	0.4984	1
b1912	pgsA	493	0	0	0	0	0	0	1	1
b1913	uvrC	1649	34.3	26.5	-0.36	112998	87392.1	-7.8	0.665	1
b1914	uvrY	591	73.2	67.2	-0.12	86546.5	79409.6	-6	0.9198	1
b1915	yecF	201	165.2	111.9	-0.56	66423.4	44998.9	-53.3	0.2755	1
b1916	sdiA	649	128.7	99.6	-0.37	167012	129301	-29.1	0.3296	1
b1917	tcyN	677	34.9	27.6	-0.32	47211.7	37437.3	-7.2	0.5522	1
b1918	tcyL	601	40.2	50.6	0.32	48367.2	60847.6	10.4	0.6943	1
b1919	dcyD	887	32.3	30.1	-0.1	57284.1	53448.3	-2.2	0.8925	1
b1920	tcyJ	721	10.7	13.8	0.34	15436.3	19963.2	3.1	0.5971	1
b1921	fliZ	496	33.8	84.7	1.3	33497.8	84026.9	50.9	0.1598	0.88934
b1922	fliA	648	290.3	339.6	0.23	376238	440172	49.3	0.7142	1
b1923	fliC	1347	72.1	80.2	0.15	194165	216166	8.2	0.7224	1
b1924	fliD	1265	20.9	21.2	0.02	52772	53673.6	0.4	0.9636	1
b1925	fliS	369	7.7	5.1	-0.51	5709	3788.75	-2.6	0.6309	1
b1926	fliT	328	24.4	37.9	0.62	15975.4	24886.2	13.6	0.6683	1
b1927	amyA	1338	38.8	37.5	-0.05	103865	100268	-1.3	0.9012	1
b1928	yedD	372	19.1	19.4	0.02	14236.2	14431.4	0.3	0.9879	1
b1929	yedE	1084	49.9	88.3	0.81	108275	191440	38.4	0.136	0.8326
b1930	yedF	210	94.5	187.8	0.98	39691	78890.2	93.3	0.168	0.90979
b1931	yedK	601	42.6	30.9	-0.45	51180	37088.4	-11.7	0.383	1
b1932	yedL	432	381.6	402.1	0.08	329718	347401	20.5	0.848	1
b1937	fliE	283	170.6	171.2	0	96546.5	96879.4	0.6	0.9945	1
b1938	fliF	1493	90.7	148.7	0.71	270779	443980	58	0.259	1
b1939	fliG	896	52.4	67.9	0.37	93980.1	121597	15.4	0.7369	1
b1940	fliH	617	113.9	102.6	-0.15	140536	126641	-11.3	0.8055	1
b1941	fliI	1236	38.6	38.4	-0.01	95516.5	94961.8	-0.2	0.9904	1
b1942	fliJ	398	69.9	65.7	-0.09	55670.7	52333.3	-4.2	0.9319	1
b1943	fliK	1014	78	84	0.1	158254	170309	5.9	0.8639	1
b1944	fliL	417	31.7	44.1	0.46	26462.8	36748	12.3	0.7074	1
b1945	fliM	903	84.5	114.2	0.43	152653	206203	29.7	0.5328	1
b1946	fliN	372	29.7	18.1	-0.68	22101.9	13479.4	-11.6	0.5125	1
b1947	fliO	328	85.8	119.8	0.48	56310	78584.4	34	0.5927	1
b1948	fliP	664	61.4	70.8	0.2	81594.8	93987.2	9.3	0.7743	1
b1949	fliQ	242	62.8	77.4	0.3	30410.5	37474	14.6	0.7843	1
b1950	fliR	706	156.9	259	0.72	221515	365700	102.1	0.2312	1
b1951	rcsA	560	46	58.4	0.34	51525.5	65419.3	12.4	0.7284	1
b1952	dsrB	169	149.7	140.3	-0.09	50594.6	47427.4	-9.4	0.8969	1
b1953	yodD	204	32.8	87	1.38	13378.7	35505.6	54.2	0.473	1
b1954	dsrA	77	54.4	33.9	-0.67	8379.9	5216.69	-20.5	0.6332	1
b1955	yedP	734	24.6	43.1	0.79	36114.9	63317	18.5	0.3496	1
b1956	dgcQ	1525	22.3	23.3	0.06	68065.7	70990	1	0.9085	1
b1957	yodC	163	4.4	0	-2.42	1421.2	0	-4.4	0.1189	0.7901
b1958	yedI	826	33.3	44.4	0.4	55035.3	73266.5	11	0.6506	1
b1959	yedA	829	21.1	31.6	0.56	34940.1	52326.7	10.5	0.5921	1
b1960	vsr	423	8.3	9.3	0.14	7058.2	7877.51	1	0.9124	1
b1961	dcm	1277	26.4	41.6	0.64	67355.1	106275	15.2	0.2981	1
b1962	yedJ	626	23.2	24.8	0.09	29058.5	31068	1.6	0.8949	1
b1963	yedR	328	36.3	30.1	-0.26	23792.7	19770.6	-6.1	0.754	1
b1967	hchA	766	201.2	179.8	-0.16	308302	275472	-21.4	0.5719	1
b1968	hprS	1223	147.2	182.2	0.31	360068	445781	35	0.2942	1
b1969	hprR	604	435.4	417.3	-0.06	525940	504134	-18.1	0.8109	1
b1970	yedX	372	162.2	191.9	0.24	120642	142779	29.8	0.5967	1
b1971	msrP	903	75	183.9	1.28	135481	332172	108.9	0.2846	1
b1972	msrQ	572	110.5	145.8	0.4	126358	166781	35.3	0.3954	1
b1973	zinT	585	157.4	147.1	-0.1	184150	172086	-10.3	0.833	1
b1974	yodB	477	494.2	466	-0.08	471483	444581	-28.2	0.76	1
b1975	serU	80	15.3	35.9	1.18	2449.1	5743.95	20.6	0.6098	1
b1976	mtfA	718	93.9	123.2	0.39	134804	176946	29.3	0.4376	1
b1977	asnT	68	75.5	74.9	-0.01	10267.1	10188.2	-0.6	0.9946	1
b1978	yeeJ	6369	105.7	112.2	0.09	1.34656e+06	1.42925e+06	6.5	0.6223	1
b1981	shiA	1185	124.2	172.7	0.47	294427	409411	48.5	0.1134	0.77333
b1982	amn	1309	126.1	76.7	-0.71	330043	200868	-49.3	0.0082	0.13674
b1983	yeeN	645	205.2	201.6	-0.03	264725	260013	-3.7	0.9388	1
b1984	asnW	68	224.1	153.4	-0.54	30479.3	20862.6	-70.7	0.3955	1
b1985	yeeO	1478	153.4	113	-0.44	453396	333996	-40.4	0.0476	0.48466
b1986	asnU	68	176.9	255	0.53	24061.5	34685	78.1	0.6408	1
b1987	cbl	855	123.4	163.8	0.41	211087	280179	40.4	0.3091	1
b1988	nac	826	109	90.7	-0.26	180035	149876	-18.3	0.4781	1
b1989	asnV	68	77.3	59.7	-0.37	10510.3	8119.8	-17.6	0.7321	1
b1990	ldtA	839	80.1	110.2	0.46	134435	184909	30.1	0.3549	1
b1991	cobT	972	58.1	64.5	0.15	112874	125359	6.4	0.7232	1
b1992	cobS	668	51.8	74.7	0.52	69163.5	99836.6	23	0.4628	1
b1993	cobU	490	83.5	105.2	0.33	81855.8	103086	21.7	0.7495	1
b1994	insH-6	915	115.8	87.9	-0.39	211883	160869	-27.9	0.0271	0.3281
b1996	insD-3	814	318.6	267.6	-0.25	518713	435603	-51.1	0.1044	0.7441
b1997	insC-3	328	245.1	218.5	-0.17	160782	143312	-26.6	0.5667	1
b2000	flu	2808	83	88.3	0.09	466146	495811	5.3	0.7186	1
b2001	yeeR	1379	37.7	56.9	0.58	104023	156984	19.2	0.1292	0.80817
b2002	yeeS	401	76.6	127.2	0.73	61397.5	102012	50.6	0.3891	1
b2003	yeeT	198	71.1	76.2	0.1	28150.4	30184.8	5.1	0.9343	1
b2004	cbeA	331	39.7	50.8	0.35	26264.6	33605.1	11.1	0.6104	1
b2005	cbtA	337	72.7	49.3	-0.55	48977.3	33257	-23.3	0.4795	1
b2006	yeeW	175	46.6	74.6	0.67	16314.1	26106.5	28	0.6451	1
b2007	yeeX	296	42.5	58.3	0.45	25131.1	34529.1	15.9	0.6569	1
b2008	yeeA	953	72.6	77.4	0.09	138303	147510	4.8	0.8637	1
b2009	sbmC	426	30.3	34.5	0.18	25821.8	29370.9	4.2	0.8225	1
b2010	dacD	1049	59.7	54.4	-0.13	125194	114121	-5.3	0.8355	1
b2011	sbcB	1284	57.1	46.4	-0.29	146725	119191	-10.7	0.3927	1
b2012	yeeD	204	73	54.5	-0.42	29790.1	22227.9	-18.5	0.6283	1
b2013	yeeE	953	150.6	148.4	-0.02	287098	282854	-2.2	0.9573	1
b2014	plaP	1223	52.2	58.4	0.16	127648	142937	6.3	0.6625	1
b2015	yeeY	836	56.8	68.7	0.27	94891.5	114950	12	0.5379	1
b2016	yeeZ	741	62.4	65.7	0.07	92492.6	97419.1	3.3	0.9037	1
b2017	yefM	226	15.7	40	1.29	7103.5	18066.5	24.3	0.3717	1
b2018	hisL	45	0.8	0	-0.86	73.4	0	-0.8	1	1
b2019	hisG	810	44.4	81.3	0.86	71881.4	131779	37	0.1361	0.8326
b2020	hisD	1173	40.8	69.8	0.76	95770	163678	28.9	0.6425	1
b2021	hisC	963	30.6	24.3	-0.32	58976.2	46830.4	-6.3	0.6381	1
b2022	hisB	960	32.3	39.6	0.29	61957	76010	7.3	0.5442	1
b2023	hisH	531	45.9	39.7	-0.2	48703.1	42209	-6.1	0.7595	1
b2024	hisA	664	40.6	51.5	0.34	53877.3	68417.9	10.9	0.5769	1
b2025	hisF	699	39.5	38.5	-0.04	55248.2	53769.7	-1.1	0.9513	1
b2026	hisI	550	43.4	34.9	-0.31	47775.7	38371.4	-8.5	0.6809	1
b2027	wzzB	883	114	81.1	-0.49	201391	143267	-32.9	0.1823	0.93891
b2028	ugd	1049	292.1	319.4	0.13	612878	670189	27.3	0.5691	1
b2029	gnd	1265	48.7	219.2	2.15	123282	554640	170.5	0	0
b2030	insH-7	915	226.8	176.6	-0.36	415102	323230	-50.2	0.0216	0.27747
b2032	wbbK	1007	133.9	130.9	-0.03	269726	263679	-3	0.9235	1
b2033	wbbJ	531	345.3	359.7	0.06	366749	381961	14.3	0.8471	1
b2034	wbbI	893	347	330.2	-0.07	619671	589741	-16.8	0.7903	1
b2035	wbbH	1049	268.6	247.5	-0.12	563423	519165	-21.1	0.6401	1
b2036	glf	992	371.9	408.6	0.14	737833	810592	36.7	0.628	1
b2037	rfbX	1122	222.3	300.9	0.43	498860	675181	78.6	0.0719	0.62056
b2038	rfbC	502	348.1	304.2	-0.19	349462	305374	-43.9	0.4625	1
b2039	rfbA	792	1109	1032.5	-0.1	1.75673e+06	1.63552e+06	-76.5	0.6026	1
b2040	rfbD	810	666	873.3	0.39	1.07888e+06	1.41475e+06	207.3	0.2699	1
b2041	rfbB	976	646.8	649.1	0.01	1.26257e+06	1.26705e+06	2.3	0.9751	1
b2042	galF	804	177.9	273.9	0.62	286120	440417	96	0.2407	1
b2043	wcaM	1255	226.1	265.1	0.23	567551	665448	39	0.3253	1
b2044	wcaL	1099	41.6	30.3	-0.45	91511	66599.8	-11.3	0.3927	1
b2045	wcaK	1153	56.7	58.2	0.04	130741	134136	1.5	0.9322	1
b2046	wzxC	1331	25.7	21.8	-0.23	68452.2	58002.8	-3.9	0.6802	1
b2047	wcaJ	1255	76.4	51.1	-0.57	191816	128284	-25.3	0.3371	1
b2048	cpsG	1233	58	48.1	-0.27	143131	118538	-10	0.5246	1
b2049	cpsB	1293	73.5	74.3	0.02	190073	192147	0.8	0.97	1
b2050	wcaI	1100	36.9	37.2	0.01	81174.1	81817.5	0.3	0.9827	1
b2051	gmm	432	66	77.6	0.23	56993.8	67068.5	11.7	0.69	1
b2052	fcl	868	63.5	54	-0.23	110179	93717.3	-9.5	0.6325	1
b2053	gmd	1008	70.4	61.9	-0.18	142006	124784	-8.5	0.6524	1
b2054	wcaF	493	197.3	237.1	0.26	194497	233755	39.8	0.4488	1
b2055	wcaE	671	79	85.6	0.11	106081	114902	6.6	0.7951	1
b2056	wcaD	1096	124.5	119.9	-0.05	272940	262775	-4.6	0.878	1
b2057	wcaC	1096	45.2	47.8	0.08	98982.1	104756	2.6	0.8684	1
b2058	wcaB	439	47.4	46.1	-0.04	41649.5	40469.1	-1.3	0.9626	1
b2059	wcaA	756	63.9	53.2	-0.26	96655.6	80429.7	-10.7	0.5966	1
b2060	wzc	1945	43	51.1	0.24	167135	198667	8.1	0.501	1
b2061	wzb	398	16.6	15.3	-0.11	13180.4	12163.4	-1.3	0.918	1
b2062	wza	1026	109.3	98.3	-0.15	224289	201617	-11	0.6242	1
b2063	yegH	1424	50.7	51.8	0.03	144257	147666	1.2	0.9377	1
b2064	asmA	1668	24.4	20.4	-0.25	81310.6	67957.2	-4	0.5809	1
b2065	dcd	522	3.4	0	-2.15	3577.2	0	-3.4	0.0001	0.00293
b2066	udk	576	87.3	23.3	-1.86	100623	26795.5	-64.1	0	0
b2067	dgcE	2986	64.6	65.3	0.02	385735	389989	0.7	0.952	1
b2068	alkA	763	40.6	46.3	0.18	62009.4	70607.9	5.6	0.8021	1
b2069	yegD	1217	34.1	31	-0.13	82989.6	75371.4	-3.1	0.7662	1
b2070	yegI	1751	76.7	68.3	-0.16	268512	239247	-8.4	0.6506	1
b2071	yegJ	414	54.1	61.1	0.17	44764	50549.9	7	0.7648	1
b2072	pphC	684	94.4	72.1	-0.38	129090	98678.8	-22.2	0.504	1
b2073	yegL	594	48.3	73.7	0.6	57351.8	87554.8	25.4	0.3	1
b2074	mdtA	1122	41.7	41.4	-0.01	93517	92814.4	-0.3	0.986	1
b2075	mdtB	2809	35.3	33.6	-0.07	198203	188632	-1.7	0.8039	1
b2076	mdtC	2770	39.8	47	0.23	220646	260369	7.2	0.55	1
b2077	mdtD	1274	44.6	43.5	-0.04	113751	110841	-1.1	0.9397	1
b2078	baeS	1262	42.6	64.6	0.59	107557	163080	22	0.2585	1
b2079	baeR	649	40.9	35	-0.22	53067.9	45405	-5.9	0.7438	1
b2080	yegP	299	92	79.7	-0.2	55006.5	47674.4	-12.3	0.7881	1
b2081	yegQ	1224	27.6	27.8	0.01	67670.6	68121.3	0.2	0.9866	1
b2082	ogrK	197	88.9	68	-0.38	35017.8	26782.9	-20.9	0.7104	1
b2085	yegR	286	238.1	189.9	-0.33	136199	108611	-48.2	0.5465	1
b2086	yegS	810	212.1	241.1	0.18	343678	390584	29	0.5049	1
b2088	insE-5	270	175.4	254.4	0.53	94712.5	137367	79	0.5747	1
b2089	insF-5	779	272.8	239.6	-0.19	425009	373296	-33.2	0.383	1
b2091	gatD	937	57.9	69.6	0.26	108513	130497	11.7	0.6658	1
b2093	gatB	255	60.3	37.2	-0.68	30749.9	18955.1	-23.1	0.4826	1
b2094	gatA	407	174.1	258.1	0.57	141737	210076	84	0.3492	1
b2095	gatZ	1135	67.8	66.4	-0.03	153929	150765	-1.4	0.945	1
b2096	gatY	769	72.1	60.8	-0.24	110937	93571.4	-11.3	0.5848	1
b2097	fbaB	947	76.1	92.9	0.28	144105	175902	16.8	0.4427	1
b2098	yegT	1150	51.2	53.1	0.05	117675	122028	1.9	0.8977	1
b2099	yegU	903	109.8	148.9	0.44	198307	268923	39.1	0.5046	1
b2100	yegV	868	63.6	51.3	-0.3	110445	89138	-12.3	0.5173	1
b2101	yegW	671	39.5	26	-0.58	53066.1	34948.7	-13.5	0.2853	1
b2102	yegX	737	90.5	131.1	0.53	133354	193228	40.6	0.2298	1
b2103	thiD	721	42.6	50.5	0.24	61442.8	72759.4	7.8	0.7135	1
b2104	thiM	709	74.2	128.5	0.78	105148	182143	54.3	0.1602	0.88934
b2105	rcnR	245	39.4	15.5	-1.29	19305.9	7591.72	-23.9	0.0763	0.63259
b2106	rcnA	741	147.2	160.2	0.12	218176	237400	13	0.785	1
b2107	rcnB	305	1267.4	1351.4	0.09	773084	824379	84.1	0.7188	1
b2108	yehA	931	23.3	23	-0.02	43409.1	42793.2	-0.3	0.9841	1
b2109	yehB	2233	543.8	572.4	0.07	2.42846e+06	2.55648e+06	28.7	0.5903	1
[truncated: 2,420 more rows]

## Sheet: 4xMIC-3hours
#Orf	Name	Sites	Mean Ctrl	Mean Exp	log2FC	Sum Ctrl	Sum Exp	Delta Mean	p-value	Adj. p-value
b0001	thrL	58	219.4	234.2	0.09	25454.9	27165.1	14.7	0.9095	1
b0002	thrA	2215	122.5	126.7	0.05	542792	561394	4.2	0.8178	1
b0003	thrB	839	145.9	131.1	-0.15	244844	220031	-14.8	0.6434	1
b0004	thrC	1157	93.4	71.8	-0.37	216215	166248	-21.6	0.2523	1
b0005	yaaX	267	274.8	316.9	0.21	146741	169246	42.1	0.7364	1
b0006	yaaA	699	98	54.9	-0.82	136967	76788.8	-43	0.0584	0.64147
b0007	yaaJ	1287	116.7	127.9	0.13	300383	329151	11.2	0.6865	1
b0008	talB	858	117.4	202.6	0.78	201400	347578	85.2	0.0401	0.50182
b0009	mog	528	78.6	53.4	-0.55	83048.8	56356.2	-25.3	0.1537	1
b0010	satP	509	107.3	92.7	-0.21	109206	94395.2	-14.5	0.6323	1
b0011	yaaW	642	94.7	120.3	0.34	121609	154515	25.6	0.3642	1
b0012	mbiA	436	87	104.7	0.26	75849.4	91315.6	17.7	0.5766	1
b0013	yaaI	363	244.7	212	-0.21	177642	153932	-32.7	0.5343	1
b0014	dnaK	1725	7.1	61.5	2.95	24446.9	212244	54.4	0.0055	0.10802
b0015	dnaJ	1017	37.8	87.1	1.18	76846.7	177226	49.4	0.0334	0.4419
b0016	insL-1	1001	138	126.9	-0.12	276327	254068	-11.1	0.5334	1
b0018	mokC	188	434.2	408.5	-0.09	163271	153599	-25.7	0.824	1
b0019	nhaA	1049	20.3	17.5	-0.2	42512.7	36783.9	-2.7	0.8764	1
b0020	nhaR	814	141.2	107.4	-0.39	229910	174784	-33.9	0.1875	1
b0021	insB-1	452	198	185	-0.1	178968	167280	-12.9	0.6973	1
b0022	insA-1	248	214.5	205.7	-0.06	106382	102014	-8.8	0.8639	1
b0023	rpsT	236	0	0	0	0	0	0	1	1
b0024	yaaY	197	12.8	33	1.3	5046.9	13003.2	20.2	0.4144	1
b0025	ribF	846	0.1	0	-0.14	171.5	0	-0.1	0.5022	1
b0026	ileS	2535	0	0	0	0	0	0	1	1
b0027	lspA	445	0	0	0	0	0	0	1	1
b0028	fkpB	404	94.6	65	-0.53	76451.6	52538.3	-29.6	0.465	1
b0029	ispH	855	0	0	0	0	0	0	1	1
b0030	rihC	823	89.5	100.4	0.16	147349	165256	10.9	0.6686	1
b0031	dapB	738	0	0	0	0	0	0	1	1
b0032	carA	1033	80.7	85.6	0.08	166816	176835	4.8	0.8373	1
b0033	carB	2898	70.2	83.1	0.24	406629	481737	13	0.3065	1
b0034	caiF	356	697.2	630.6	-0.14	496430	448963	-66.7	0.5349	1
b0035	caiE	531	104.8	116.4	0.15	111272	123644	11.6	0.7378	1
b0036	caiD	706	75.4	77.6	0.04	106443	109594	2.2	0.9023	1
b0037	caiC	1398	139.7	165.7	0.24	390687	463221	25.9	0.3139	1
b0038	caiB	1096	75.4	61.8	-0.28	165336	135489	-13.6	0.4243	1
b0039	caiA	1027	55.7	49.5	-0.17	114306	101598	-6.2	0.6666	1
b0040	caiT	1363	214.2	219.8	0.04	583887	599206	5.6	0.8729	1
b0041	fixA	693	171.6	127.1	-0.43	237905	176180	-44.5	0.2942	1
b0042	fixB	846	74.9	88.8	0.24	126684	150292	14	0.6201	1
b0043	fixC	1157	61	68.5	0.17	141119	158575	7.5	0.7056	1
b0044	fixX	258	62.9	68.5	0.12	32461.7	35322.9	5.5	0.8458	1
b0045	yaaU	1198	107.6	112.2	0.06	257804	268810	4.6	0.8513	1
b0046	kefF	477	117.8	136.3	0.21	112395	130066	18.5	0.6826	1
b0047	kefC	1675	62.3	58.9	-0.08	208698	197250	-3.4	0.8282	1
b0048	folA	432	0	0	0	0	0	0	1	1
b0049	apaH	757	24.1	9.1	-1.32	36441.8	13713.5	-15	0.0031	0.06782
b0050	apaG	340	58.4	40.3	-0.52	39713.5	27434.5	-18.1	0.3932	1
b0051	rsmA	738	10.3	7.1	-0.48	15233.8	10476.3	-3.2	0.3746	1
b0052	pdxA	890	84.4	81.7	-0.05	150221	145337	-2.7	0.9032	1
b0053	surA	1157	32.3	373.1	3.49	74725.9	863469	340.9	0	0
b0054	lptD	2119	0	0	0	0	0	0	1	1
b0055	djlA	734	185.2	172.5	-0.1	271801	253243	-12.6	0.7096	1
b0056	yabP	585	2367.6	2254.9	-0.07	2.77005e+06	2.63821e+06	-112.7	0.7886	1
b0057	yabQ	143	602.1	449.8	-0.42	172196	128649	-152.3	0.5382	1
b0058	rluA	594	163.3	157.4	-0.05	193958	186979	-5.9	0.8767	1
b0059	rapA	2615	143.3	200.3	0.48	749672	1.04756e+06	57	0.0154	0.25112
b0060	polB	2116	120.7	330.9	1.45	510698	1.4004e+06	210.2	0.278	1
b0061	araD	626	114.9	117.1	0.03	143813	146547	2.2	0.9556	1
b0062	araA	1351	118.5	122.7	0.05	320262	331541	4.2	0.8486	1
b0063	araB	1531	111.2	103.3	-0.11	340576	316452	-7.9	0.7127	1
b0064	araC	791	88.6	90.1	0.02	140187	142597	1.5	0.9534	1
b0065	yabI	687	101.6	90.1	-0.17	139595	123753	-11.5	0.6208	1
b0066	thiQ	629	141.8	128	-0.15	178376	161005	-13.8	0.6755	1
b0067	thiP	1449	121.5	130.4	0.1	352010	377772	8.9	0.7074	1
b0068	thiB	884	47.3	41.5	-0.18	83562.6	73312.9	-5.8	0.6	1
b0069	sgrR	1490	65.4	83.4	0.35	194782	248399	18	0.2504	1
b0070	setA	1061	274	300.4	0.13	581447	637547	26.4	0.5457	1
b0071	leuD	544	118.5	142.7	0.27	128931	155276	24.2	0.504	1
b0072	leuC	1261	122.3	118.4	-0.05	308492	298680	-3.9	0.8831	1
b0073	leuB	982	98	126.8	0.37	192465	249047	28.8	0.2473	1
b0074	leuA	1414	135	127.9	-0.08	381830	361779	-7.1	0.7533	1
b0075	leuL	77	1919.1	1928.6	0.01	295538	297000	9.5	0.9862	1
b0076	leuO	849	1084	1162.1	0.1	1.84061e+06	1.97316e+06	78.1	0.5294	1
b0077	ilvI	1551	175.6	174.6	-0.01	544613	541625	-1	0.9717	1
b0078	ilvH	442	320.7	275.6	-0.22	283496	243619	-45.1	0.6128	1
b0080	cra	903	109.7	104.4	-0.07	198172	188543	-5.3	0.8464	1
b0081	mraZ	413	104.6	31.3	-1.71	86431.7	25874.7	-73.3	0.063	0.67084
b0082	rsmH	846	12.6	8	-0.58	21260.1	13620.1	-4.5	0.3913	1
b0083	ftsL	328	0.4	1.7	0.89	293.8	1109.54	1.2	1	1
b0084	ftsI	1589	0.3	0	-0.38	954.8	0	-0.3	0.4998	1
b0085	murE	1338	0	0	0	0	0	0	1	1
b0086	murF	1223	0	0	0	0	0	0	1	1
b0087	mraY	973	0.1	0	-0.14	196.1	0	-0.1	1	1
b0088	murD	1185	0	0	-0.04	73.4	0	0	1	1
b0089	ftsW	1119	1.1	0.4	-0.62	2498.7	853.49	-0.7	0.5069	1
b0090	murG	960	0	0	0	0	0	0	1	1
b0091	murC	1328	0	0	0	0	0	0	1	1
b0092	ddlB	829	49.4	28.3	-0.78	81875	46940.9	-21.1	0.1044	0.86556
b0093	ftsQ	747	0.4	0	-0.53	661.4	0	-0.4	0.5046	1
b0094	ftsA	1135	0	0	0	0	0	0	1	1
b0095	ftsZ	1036	0	0	0	0	0	0	1	1
b0096	lpxC	826	1.1	2.6	0.78	1836.9	4333.3	1.5	0.6074	1
b0097	secM	461	5.9	6.4	0.1	5438.7	5888.4	0.5	0.9349	1
b0098	secA	2434	2.7	2.5	-0.08	13349.1	12356.1	-0.2	0.899	1
b0099	mutT	350	107.2	105.5	-0.02	75038.3	73829.1	-1.7	0.9706	1
b0101	yacG	178	51.8	50.1	-0.05	18446.6	17834.5	-1.7	0.967	1
b0102	zapD	668	85.5	94.6	0.14	114285	126401	9.1	0.7143	1
b0103	coaE	559	0	0	0	0	0	0	1	1
b0104	guaC	938	98.3	171.7	0.8	184329	322032	73.4	0.0217	0.32728
b0106	hofC	1081	58.8	56.7	-0.05	127200	122511	-2.2	0.8827	1
b0107	hofB	1246	77.4	91.7	0.24	192859	228516	14.3	0.5076	1
b0108	ppdD	397	89.9	93.8	0.06	71343.7	74466.7	3.9	0.9102	1
b0109	nadC	804	92.2	92.7	0.01	148251	148985	0.5	0.9817	1
b0110	ampD	496	123.2	137.5	0.16	122180	136410	14.3	0.7674	1
b0111	ampE	769	102	95.5	-0.09	156842	146818	-6.5	0.7874	1
b0112	aroP	1236	78.4	89.2	0.18	193911	220607	10.8	0.62	1
b0113	pdhR	687	29.8	32.4	0.12	40956.8	44529.1	2.6	0.7924	1
b0114	aceE	2396	0	0	0.03	0	85.35	0	1	1
b0115	aceF	1703	0	0	0	0	0	0	1	1
b0116	lpd	1281	0	0	0.05	0	90.05	0	1	1
b0117	yacH	1668	88.9	87.3	-0.03	296488	291141	-1.6	0.9128	1
b0118	acnB	2338	1.2	37	4.14	5412	172826	35.8	0	0
b0119	yacL	325	126.7	215.3	0.76	82364.9	139947	88.6	0.1558	1
b0120	speD	715	72.4	43.8	-0.71	103467	62684.7	-28.5	0.107	0.87002
b0121	speE	779	48.1	18.5	-1.33	74941.3	28884	-29.6	0.0047	0.09705
b0122	yacC	312	36.8	35.4	-0.06	22980.8	22089.7	-1.4	0.9168	1
b0123	cueO	1395	60.8	72.4	0.25	169683	201944	11.6	0.4199	1
b0124	gcd	2151	90.9	95.6	0.07	391163	411098	4.6	0.802	1
b0125	hpt	483	71.8	99.1	0.46	69353.9	95773.7	27.3	0.3299	1
b0126	can	595	0.9	1.7	0.5	1052.9	1971.73	0.8	0.7485	1
b0127	yadG	833	90.1	122.6	0.44	150110	204204	32.5	0.3867	1
b0128	yadH	693	68.1	55.1	-0.3	94396.9	76369.3	-13	0.4658	1
b0129	yadI	397	95.9	64.3	-0.57	76131.1	51036.3	-31.6	0.6506	1
b0130	yadE	1106	55.4	58.9	0.09	122496	130305	3.5	0.7752	1
b0131	panD	343	59	98.4	0.73	40500	67522.4	39.4	0.3881	1
b0132	rpnC	811	103.2	102.2	-0.02	167456	165690	-1.1	0.9648	1
b0133	panC	766	103.2	174.5	0.75	158103	267285	71.3	0.2001	1
b0134	panB	715	72.2	88	0.28	103259	125771	15.7	0.5771	1
b0135	yadC	1115	622.3	652.5	0.07	1.38771e+06	1.45505e+06	30.2	0.797	1
b0136	yadK	537	148.4	107.4	-0.46	159421	115357	-41	0.1505	1
b0137	yadL	544	704.1	676.7	-0.06	766080	736204	-27.5	0.8181	1
b0138	yadM	512	597.1	576.2	-0.05	611464	590044	-20.9	0.8327	1
b0139	htrE	2338	904.1	898.2	-0.01	4.22773e+06	4.20001e+06	-5.9	0.938	1
b0140	yadV	667	651.7	659	0.02	869319	879110	7.3	0.927	1
b0141	yadN	525	587.1	560.5	-0.07	616464	588518	-26.6	0.8166	1
b0142	folK	432	20.5	13	-0.62	17711.8	11192	-7.5	0.423	1
b0143	pcnB	1258	7	5.4	-0.32	17734.2	13703.4	-1.6	0.8951	1
b0144	gluQ	833	49.3	63.4	0.36	82217	105642	14.1	0.3745	1
b0145	dksA	410	15.5	7.9	-0.9	12689.1	6441.4	-7.6	0.2863	1
b0146	sfsA	633	170.7	206.5	0.27	216046	261479	35.9	0.4452	1
b0147	thpR	477	59	61.8	0.07	56250.1	58998	2.9	0.9165	1
b0148	hrpB	2186	71.7	89.8	0.32	313524	392698	18.1	0.1584	1
b0149	mrcB	2281	37.9	26.7	-0.49	172684	122010	-11.1	0.0904	0.80216
b0150	fhuA	2018	111.6	155.7	0.48	450319	628267	44.1	0.0474	0.55974
b0151	fhuC	718	69.4	81.8	0.23	99614.3	117402	12.4	0.5569	1
b0152	fhuD	801	48.1	83	0.78	77004.3	132954	34.9	0.0947	0.82488
b0153	fhuB	1783	74.9	87.3	0.22	267006	311172	12.4	0.4156	1
b0154	hemL	1153	0	0	0	0	0	0	1	1
b0155	clcA	1278	87.8	88.6	0.01	224534	226438	0.7	0.9699	1
b0156	erpA	309	0	0	0	0	0	0	1	1
b0157	yadS	560	46.4	50.6	0.13	51914.5	56716.4	4.3	0.8277	1
b0158	btuF	721	38.7	38.2	-0.02	55859	55150.7	-0.5	0.9728	1
b0159	mtn	629	0	0.1	0.19	0	180.1	0.1	1	1
b0160	dgt	1366	701	230.3	-1.6	1.91518e+06	629148	-470.7	0	0
b0161	degP	1281	71.9	55.2	-0.38	184245	141465	-16.7	0.153	1
b0162	cdaR	1042	95.3	75.8	-0.33	198598	158015	-19.5	0.3185	1
b0163	yaeH	347	71.6	63.3	-0.18	49712.8	43942.4	-8.3	0.779	1
b0164	yaeI	731	139.5	140.1	0.01	203986	204756	0.5	0.986	1
b0166	dapD	741	0	0	0	0	0	0	1	1
b0167	glnD	2405	0.7	9.1	2.6	3185	43731.1	8.4	0.5838	1
b0168	map	715	4.1	3.4	-0.2	5806	4869.61	-0.7	0.8128	1
b0169	rpsB	652	0	0	0	0	0	0	1	1
b0170	tsf	766	0.1	0	-0.09	98.1	0	-0.1	1	1
b0171	pyrH	652	0	0	0	0	0	0	1	1
b0172	frr	502	0	0	0	0	0	0	1	1
b0173	dxr	1077	0	0	0	0	0	0	1	1
b0174	ispU	684	0	0	0	0	0	0	1	1
b0175	cdsA	772	5.8	114.5	4.1	8891.9	176823	108.8	0.4974	1
b0176	rseP	1217	0	0	0	0	0	0	1	1
b0177	bamA	2189	0	0	0	0	0	0	1	1
b0178	skp	436	27.2	6.8	-1.86	23743.5	5893.1	-20.5	0.0966	0.83212
b0179	lpxD	922	0	0	0	0	0	0	1	1
b0180	fabZ	410	0	0	0	0	0	0	1	1
b0181	lpxA	709	0	0	0	0	0	0	1	1
b0182	lpxB	1033	0	0	0	0	0	0	1	1
b0183	rnhB	537	11.3	26.6	1.17	12101.2	28531.8	15.3	0.1646	1
b0184	dnaE	3133	0	0	0	0	0	0	1	1
b0185	accA	864	0	0	0	0	0	0	1	1
b0186	ldcC	1926	54.2	59.9	0.14	208835	230621	5.7	0.5878	1
b0187	yaeR	350	44.3	63.3	0.5	31014.1	44297.2	19	0.4428	1
b0188	tilS	1169	0	0	0	0	0	0	1	1
b0189	rof	229	71.6	78.7	0.13	32776.9	36023.8	7.1	0.8835	1
b0190	yaeQ	490	57.2	45.5	-0.32	56028	44571.6	-11.7	0.5431	1
b0191	arfB	379	53	56.6	0.09	40204.1	42886	3.5	0.8696	1
b0192	nlpE	639	59.5	65.7	0.14	76042.3	83940	6.2	0.7505	1
b0193	yaeF	741	75.6	115.6	0.6	112108	171284	39.9	0.1891	1
b0194	proS	1547	0	0	0	0	0	0	1	1
b0195	trmO	636	51.3	77	0.58	65242.9	97997.9	25.8	0.346	1
b0196	rcsF	363	124.5	151.2	0.28	90381.5	109789	26.7	0.5586	1
b0197	metQ	734	38.7	49.1	0.33	56837.3	72026.4	10.3	0.827	1
b0198	metI	588	165.4	163	-0.02	194504	191649	-2.4	0.9465	1
b0199	metN	928	87.5	105	0.26	162377	194829	17.5	0.4913	1
b0200	gmhB	518	3.3	1.5	-0.8	3428.5	1536.29	-1.8	0.4461	1
b0201	rrsH	1386	89.9	106.4	0.24	249144	295005	16.5	0.1478	1
b0202	ileV	69	117.2	110.7	-0.08	16168.3	15275.4	-6.5	0.9114	1
b0203	alaV	68	48.3	18.3	-1.35	6565.4	2484.54	-30	0.3084	1
b0204	rrlH	2612	97.2	59.1	-0.71	507876	308930	-38.1	0	0
b0205	rrfH	108	34.5	22	-0.62	7447.5	4759.34	-12.4	0.461	1
b0206	aspU	69	62.3	36.2	-0.77	8598.8	4996.58	-26.1	0.3406	1
b0207	dkgB	722	58.8	57.1	-0.04	84909.6	82388.9	-1.7	0.9319	1
b0208	yafC	823	126.7	131.9	0.06	208601	217109	5.2	0.8598	1
b0209	yafD	721	74.8	123.2	0.71	107874	177636	48.4	0.1278	0.93656
b0210	yafE	560	45.1	62.2	0.46	50521.1	69679.1	17.1	0.3584	1
b0211	mltD	1223	74.8	64.4	-0.21	182851	157521	-10.4	0.5692	1
b0212	gloB	680	40	62.1	0.62	54458.4	84424.4	22	0.4432	1
b0213	yafS	649	52.7	51.1	-0.05	68447.9	66279.3	-1.7	0.9534	1
b0214	rnhA	420	0.4	25	4.27	294.2	21013.3	24.7	0	0
b0215	dnaQ	658	1.5	1.6	0.07	1983.5	2156.54	0.1	0.9962	1
b0216	aspV	69	505.9	782.5	0.63	69815.9	107978	276.5	0.2186	1
b0217	yafT	706	162.7	136.2	-0.26	229742	192291	-26.5	0.3895	1
b0219	yafV	693	79	63.4	-0.31	109560	87911.2	-15.6	0.5212	1
b0220	ivy	426	149.5	171.5	0.2	127382	146151	22	0.5913	1
b0221	fadE	2199	48.9	44.9	-0.12	215231	197368	-4.1	0.6416	1
b0222	lpcA	521	0.6	0	-0.65	587.6	0	-0.6	0.0465	0.55237
b0223	yafJ	690	71.8	67.9	-0.08	99143.3	93710.5	-3.9	0.8467	1
b0224	yafK	667	181.6	221.6	0.29	242308	295604	40	0.3997	1
b0225	yafQ	251	265.7	259.7	-0.03	133389	130351	-6.1	0.9517	1
b0226	dinJ	235	354.1	397.8	0.17	166412	186978	43.8	0.6666	1
b0227	yafL	674	72.3	63	-0.2	97527.4	84892	-9.4	0.5911	1
b0228	rayT	448	186.6	201	0.11	167200	180105	14.4	0.8403	1
b0231	dinB	950	105.6	95	-0.15	200562	180426	-10.6	0.6979	1
b0232	yafN	264	37.7	74.9	0.97	19893.1	39534.6	37.2	0.1822	1
b0233	yafO	359	964.6	1009.3	0.07	692591	724706	44.7	0.8363	1
b0234	yafP	407	266.6	211.8	-0.33	217035	172396	-54.8	0.2948	1
b0237	pepD	1312	60.8	47.3	-0.36	159600	124173	-13.5	0.1928	1
b0238	gpt	413	142.6	147.6	0.05	117792	121894	5	0.9009	1
b0239	frsA	1119	127.1	89.4	-0.5	284481	200146	-37.7	0.0812	0.76508
b0241	phoE	950	714.6	634.6	-0.17	1.35768e+06	1.20582e+06	-79.9	0.3429	1
b0242	proB	992	91	137.5	0.59	180500	272732	46.5	0.0733	0.72953
b0243	proA	1128	79.4	88.2	0.15	179148	198946	8.8	0.6297	1
b0244	thrW	68	5.4	0	-2.68	734.8	0	-5.4	0.108	0.87249
b0245	ykfI	306	117.6	93.6	-0.33	71974.5	57254.8	-24.1	0.6247	1
b0246	yafW	286	297.5	187.5	-0.66	170170	107236	-110	0.1309	0.94672
b0247	ykfG	429	55.2	69	0.32	47382.8	59237.8	13.8	0.6248	1
b0248	yafX	413	155.8	129	-0.27	128710	106567	-26.8	0.5504	1
b0249	ykfF	216	153.2	128.1	-0.26	66195.6	55336	-25.1	0.6804	1
b0250	ykfB	420	77.6	61.1	-0.34	65184.1	51308.6	-16.5	0.5034	1
b0251	yafY	398	82.6	71.6	-0.2	65749.5	57012.2	-11	0.7048	1
b0252	yafZ	738	144.6	129.9	-0.15	213370	191759	-14.6	0.6522	1
b0253	ykfA	776	231.3	230.5	0	358916	357724	-0.8	0.9879	1
b0254	perR	804	171	145.5	-0.23	274898	234038	-25.4	0.4424	1
b0256	insI-1	1036	185.3	183.6	-0.01	384033	380375	-1.8	0.9563	1
b0258	ykfC	1030	66.1	57.7	-0.19	136266	118929	-8.4	0.6064	1
b0259	insH-1	915	244.2	206.9	-0.24	446937	378718	-37.3	0.1144	0.8869
b0260	mmuP	1262	69.1	65.8	-0.07	174475	166170	-3.3	0.842	1
b0261	mmuM	839	139.3	167.7	0.27	233827	281330	28.3	0.4774	1
b0262	afuC	941	102.7	92.9	-0.14	193264	174905	-9.8	0.6877	1
b0264	insB-2	452	141.5	123.6	-0.19	127909	111724	-17.9	0.5225	1
b0265	insA-2	248	88.2	95.6	0.11	43753.5	47400.6	7.4	0.7943	1
b0266	yagB	315	216.8	227.8	0.07	136602	143497	10.9	0.888	1
b0267	yagA	1039	107.6	135.7	0.33	223603	282027	28.1	0.2826	1
b0268	yagE	817	90.7	89	-0.03	148183	145501	-1.6	0.9482	1
b0269	yagF	1770	86.8	64.9	-0.41	307167	229694	-21.9	0.1125	0.87833
b0270	yagG	1243	81.7	77.8	-0.07	203186	193406	-3.9	0.8196	1
b0271	yagH	1449	85.3	131.7	0.62	247251	381614	46.4	0.4108	1
b0272	xynR	683	90.1	73.9	-0.28	123139	100953	-16.2	0.4805	1
b0273	argF	903	87.1	80.5	-0.11	157266	145428	-6.6	0.8004	1
b0274	insB-3	452	122.2	116.7	-0.07	110448	105527	-5.4	0.8221	1
b0275	insA-3	248	117.1	101.9	-0.2	58057.1	50522.8	-15.2	0.6668	1
b0276	yagJ	658	165.2	145.4	-0.18	217462	191371	-19.8	0.6085	1
b0277	yagK	563	1079.8	848.6	-0.35	1.21591e+06	955545	-231.2	0.0903	0.80216
b0278	yagL	629	203.7	92.2	-1.14	256259	115928	-111.6	0	0
b0279	yagM	769	56.6	36.8	-0.61	87032.1	56611.5	-19.8	0.1573	1
b0280	yagN	397	384.7	358.7	-0.1	305448	284783	-26	0.7613	1
b0281	intF	1261	202.9	158.5	-0.35	511738	399705	-44.4	0.1099	0.87441
b0282	yagP	369	163.8	124.3	-0.4	120912	91746.1	-39.5	0.3641	1
b0283	paoD	861	141.7	116.2	-0.28	244067	200132	-25.5	0.3969	1
b0284	paoC	1979	94	87.2	-0.11	372068	345233	-6.8	0.6845	1
b0285	paoB	861	92.2	90.6	-0.02	158841	156096	-1.6	0.9474	1
b0286	paoA	620	152.9	125.9	-0.28	189593	156116	-27	0.4175	1
b0287	yagU	553	1183.2	975.7	-0.28	1.30857e+06	1.07917e+06	-207.4	0.0879	0.79434
b0288	ykgJ	296	926.4	716.7	-0.37	548419	424315	-209.6	0.1984	1
b0289	ecpE	639	113.2	118.7	0.07	144680	151723	5.5	0.8809	1
b0290	ecpD	1478	82.8	81.4	-0.03	244794	240504	-1.5	0.9276	1
b0291	ecpC	2272	103.6	80.6	-0.36	470582	366431	-22.9	0.1203	0.91028
b0292	ecpB	601	91.3	72.9	-0.32	109779	87579.7	-18.5	0.434	1
b0293	ecpA	528	146.5	134.4	-0.12	154724	141927	-12.1	0.7157	1
b0294	ecpR	531	379.8	370.4	-0.04	403341	393331	-9.4	0.9569	1
b0295	ykgL	204	698.7	499.4	-0.48	285051	203751	-199.3	0.1525	1
b0296	ykgM	236	346.9	334.5	-0.05	163715	157892	-12.3	0.8888	1
b0298	insE-1	270	199.4	194.9	-0.03	107691	105256	-4.5	0.9361	1
b0299	insF-1	779	412.7	391.2	-0.08	642977	609425	-21.5	0.7504	1
b0301	rclC	534	708.3	831.6	0.23	756481	888103	123.2	0.5397	1
b0303	rclB	213	10	3.5	-1.3	4262.5	1479.15	-6.5	0.1668	1
b0304	rclA	1192	748.7	635	-0.24	1.78483e+06	1.51386e+06	-113.7	0.1889	1
b0305	rclR	769	736.1	566.9	-0.38	1.13216e+06	871847	-169.3	0.0666	0.69248
b0306	ykgE	648	439.8	392.5	-0.16	569957	508690	-47.3	0.4748	1
b0307	ykgF	1284	120.1	116.8	-0.04	308462	299827	-3.4	0.8965	1
b0308	ykgG	626	177.5	139.1	-0.35	222258	174093	-38.5	0.3149	1
b0310	ykgH	601	13.8	4.7	-1.38	16559.1	5636.35	-9.1	0.009	0.16434
b0311	betA	1503	119.1	119.2	0	357968	358413	0.1	0.9951	1
b0312	betB	1325	53.9	61.2	0.18	142771	162101	7.3	0.6489	1
b0313	betI	528	72.3	82.5	0.19	76331.1	87122.6	10.2	0.7289	1
b0314	betT	1830	121.3	123.1	0.02	443931	450399	1.8	0.9353	1
b0315	pdeL	979	1193.6	1047.4	-0.19	2.33698e+06	2.05085e+06	-146.1	0.1937	1
b0316	yahB	839	738.7	712.6	-0.05	1.2396e+06	1.19581e+06	-26.1	0.8109	1
b0317	yahC	448	340.8	264.5	-0.36	305372	236989	-76.3	0.2781	1
b0318	yahD	544	300.1	235.2	-0.35	326540	255903	-64.9	0.2354	1
b0319	yahE	776	728.2	626.8	-0.22	1.13018e+06	972800	-101.4	0.4796	1
b0320	yahF	1392	101	108.6	0.1	281064	302423	7.7	0.7765	1
b0321	yahG	1277	67.8	54.8	-0.3	173045	140020	-12.9	0.3827	1
b0322	yahH	267	125.7	118.5	-0.08	67118.7	63256.6	-7.2	0.9219	1
b0323	yahI	855	72.6	83.9	0.21	124096	143391	11.3	0.6582	1
b0324	yahJ	1243	62.8	60	-0.06	156017	149076	-2.8	0.8676	1
b0325	yahK	944	193.5	193.2	0	365344	364849	-0.3	0.995	1
b0326	yahL	734	159.5	100.1	-0.67	234179	146919	-59.4	0.0619	0.66232
b0327	yahM	220	984.8	896.3	-0.14	433327	394358	-88.6	0.6933	1
b0328	yahN	604	904.7	723.4	-0.32	1.09283e+06	873884	-181.3	0.1085	0.87336
b0329	yahO	248	980.3	791.3	-0.31	486233	392484	-189	0.352	1
b0330	prpR	1427	87	67.8	-0.35	248166	193638	-19.1	0.24	1
b0331	prpB	801	80.9	76	-0.09	129631	121686	-5	0.837	1
b0333	prpC	1052	80.8	70.3	-0.2	170011	147846	-10.5	0.6312	1
b0334	prpD	1306	88.9	87.6	-0.02	232106	228716	-1.3	0.9484	1
b0335	prpE	1697	69.7	62.6	-0.15	236529	212502	-7.1	0.6657	1
b0336	codB	1134	87.5	98.7	0.17	198469	223931	11.2	0.5722	1
b0337	codA	1154	106.1	99.3	-0.09	244947	229265	-6.8	0.8086	1
b0338	cynR	810	74.9	62.9	-0.25	121405	101930	-12	0.6573	1
b0339	cynT	594	77.3	48.6	-0.66	91853.7	57688.8	-28.8	0.3579	1
b0340	cynS	423	134.2	105.1	-0.35	113520	88951.9	-29	0.4624	1
b0341	cynX	1039	99	98.8	0	205753	205319	-0.2	0.9916	1
b0342	lacA	550	1317.8	1171.2	-0.17	1.4496e+06	1.28835e+06	-146.6	0.4725	1
b0343	lacY	1128	726.6	573.6	-0.34	1.63913e+06	1.29403e+06	-153	0.0251	0.36129
b0344	lacZ	2767	122.8	113.4	-0.11	679684	627499	-9.4	0.6329	1
b0345	lacI	973	63.8	68.6	0.1	124069	133453	4.8	0.7586	1
b0346	mhpR	750	71.8	54.7	-0.39	107763	82108.4	-17.1	0.3452	1
b0347	mhpA	1497	105.4	79.2	-0.41	315695	237272	-26.2	0.15	1
b0348	mhpB	849	120	112.9	-0.09	203761	191749	-7.1	0.8127	1
b0349	mhpC	779	87	99.4	0.19	135568	154871	12.4	0.6799	1
b0350	mhpD	728	87.9	84.9	-0.05	127948	123555	-3	0.8975	1
b0351	mhpF	855	63	64.9	0.04	107662	110987	1.9	0.9286	1
b0352	mhpE	912	77	68	-0.18	140439	124001	-9	0.6364	1
b0353	mhpT	1090	84.1	106.9	0.34	183284	233005	22.8	0.3432	1
b0354	yaiL	486	258.9	278.7	0.11	251642	270871	19.8	0.8061	1
b0355	frmB	750	193.2	179.5	-0.11	289769	269271	-13.7	0.7429	1
b0356	frmA	998	102.8	115.9	0.17	205136	231393	13.2	0.6064	1
b0357	frmR	248	72.9	68.8	-0.08	36134.1	34103.8	-4.1	0.9232	1
b0358	yaiO	696	752.2	669	-0.17	1.04711e+06	931300	-83.2	0.5438	1
b0360	insC-1	328	335.8	330.4	-0.02	220254	216734	-5.4	0.932	1
b0361	insD-1	814	409.4	358.8	-0.19	666549	584046	-50.7	0.2396	1
b0363	yaiP	1077	660.2	566.3	-0.22	1422140	1.21983e+06	-93.9	0.2017	1
b0364	yaiS	502	264.3	197	-0.42	265367	197836	-67.3	0.1891	1
b0365	tauA	865	130.2	112.6	-0.21	225232	194807	-17.6	0.5509	1
b0366	tauB	690	75.8	52.4	-0.52	104607	72361.9	-23.4	0.4323	1
b0367	tauC	744	46.7	33.6	-0.46	69550	50057.3	-13.1	0.5062	1
b0368	tauD	766	68	71.8	0.08	104187	109944	3.8	0.8601	1
b0369	hemB	877	0	0.2	0.31	0	426.75	0.2	1	1
b0372	insF-2	779	343.9	328.7	-0.07	535798	512083	-15.2	0.7557	1
b0373	insE-2	270	185.7	178.1	-0.06	100297	96148	-7.7	0.8677	1
b0375	iprA	560	304.3	255.2	-0.25	340762	285849	-49	0.4265	1
b0376	ampH	1042	285.9	259.8	-0.14	595747	541394	-26.1	0.5462	1
b0377	sbmA	1099	130	114.9	-0.18	285742	252456	-15.1	0.5643	1
b0378	yaiW	985	90.9	92.4	0.02	179023	182036	1.5	0.9463	1
b0379	yaiY	277	95.6	94.4	-0.02	52967	52309.3	-1.2	0.9805	1
b0380	yaiZ	191	105.8	150.1	0.5	40396.6	57337.8	44.3	0.4775	1
b0381	ddlA	985	120.6	136.2	0.17	237567	268297	15.6	0.6559	1
b0382	iraP	235	1380.4	1276.4	-0.11	648775	599908	-104	0.7418	1
b0383	phoA	1274	196.8	204.3	0.05	501431	520518	7.5	0.8146	1
b0384	psiF	289	82.4	78.2	-0.08	47620.6	45178.2	-4.2	0.921	1
b0385	dgcC	1004	94.4	93.1	-0.02	189515	186919	-1.3	0.9456	1
b0386	proC	728	44.1	15.4	-1.46	64254.9	22466.2	-28.7	0.0007	0.0197
b0387	yaiI	413	84.6	108.2	0.35	69838.8	89387.3	23.7	0.5415	1
b0388	aroL	471	61.2	63.6	0.05	57666.3	59934.3	2.4	0.9274	1
b0389	yaiA	172	334.5	306.6	-0.13	115066	105465	-27.9	0.817	1
b0390	aroM	610	220.6	217.8	-0.02	269153	265701	-2.8	0.9575	1
b0391	ppnP	255	555.3	502.9	-0.14	283213	256494	-52.4	0.7294	1
b0393	rdgC	820	169.8	130.9	-0.37	278391	214756	-38.8	0.3457	1
b0394	mak	817	106.3	94.1	-0.17	173665	153748	-12.2	0.6768	1
b0396	araJ	1065	427.1	435.6	0.03	909818	927783	8.4	0.893	1
b0397	sbcC	2831	50.6	49.5	-0.03	286598	280342	-1.1	0.9065	1
b0398	sbcD	1081	103.7	108.5	0.07	224116	234615	4.9	0.8221	1
b0399	phoB	620	66	72.3	0.13	81897.5	89592.6	6.2	0.775	1
b0400	phoR	1166	87.9	80.9	-0.12	204988	188549	-7	0.7303	1
b0401	brnQ	1188	120	103.4	-0.21	285206	245591	-16.7	0.4841	1
b0402	proY	1236	72.8	73.8	0.02	179870	182473	1.1	0.9477	1
b0403	malZ	1633	68.8	55.1	-0.31	224805	180088	-13.7	0.2966	1
b0404	acpH	522	82.1	60.3	-0.44	85669	62944.1	-21.8	0.3966	1
b0405	queA	963	22.4	36.4	0.67	43238.3	70109.4	14	0.1362	0.96763
b0406	tgt	1014	28.2	31.1	0.14	57116.1	63034.8	2.9	0.7352	1
b0407	yajC	299	2.4	0	-1.77	1445.4	0	-2.4	0.0152	0.2497
b0408	secD	1662	0.7	39.3	4.59	2229.1	130517	38.6	0.3946	1
b0409	secF	874	5.4	3.3	-0.57	9505.5	5816.45	-2.1	0.749	1
b0410	yajD	312	82.4	80.2	-0.04	51394.7	50052.6	-2.2	0.9522	1
b0411	tsx	795	94.7	88.5	-0.1	150497	140730	-6.1	0.8053	1
b0412	yajI	486	73.1	95.4	0.38	71022.1	92707.9	22.3	0.3796	1
b0413	nrdR	404	7.9	9.1	0.19	6343.7	7328.52	1.2	0.8307	1
b0414	ribD	992	0	0.3	0.4	0	630.36	0.3	1	1
b0415	ribE	423	0	0	0	0	0	0	1	1
b0416	nusB	378	0.3	0	-0.37	220.3	0	-0.3	1	1
b0417	thiL	880	0	0	0	0	0	0	1	1
b0418	pgpA	467	14.6	23.7	0.66	13671.4	22180.5	9.1	0.3918	1
b0419	yajO	877	51.1	45.5	-0.16	89542.9	79884.1	-5.5	0.7198	1
b0420	dxs	1675	0	0	0	0	0	0	1	1
b0421	ispA	810	0	0	0	0	0	0	1	1
b0422	xseB	217	2.8	2	-0.34	1200.8	853.49	-0.8	0.8079	1
b0423	thiI	1303	32.4	31	-0.06	84374.1	80833.8	-1.4	0.9075	1
b0424	yajL	531	17.4	14	-0.29	18471.2	14860.7	-3.4	0.7565	1
b0425	panE	820	24.2	17.8	-0.42	39710.6	29169	-6.4	0.5594	1
b0426	yajQ	442	36.3	38	0.06	32117.3	33586.2	1.7	0.9138	1
b0427	yajR	1227	31.6	33.2	0.07	77658.9	81589.7	1.6	0.8518	1
b0428	cyoE	801	28.5	8.1	-1.69	45730.9	13046.2	-20.4	0.0003	0.0094
b0429	cyoD	296	4.8	15.5	1.5	2865.9	9202.21	10.7	0.2761	1
b0430	cyoC	553	13.4	5.6	-1.13	14772	6167.25	-7.8	0.0796	0.75646
b0431	cyoB	1792	31.7	7.4	-1.97	113761	26406.3	-24.4	0	0
b0432	cyoA	852	124.2	27.4	-2.14	211623	46699	-96.8	0	0
b0433	ampG	1328	101.7	103.9	0.03	270000	276026	2.3	0.9038	1
b0434	yajG	521	116.7	245.4	1.07	121588	255668	128.7	0.0181	0.28566
b0435	bolA	286	176.9	198.8	0.17	101178	113735	22	0.8257	1
b0436	tig	1169	57.8	67.8	0.23	135190	158438	9.9	0.5498	1
b0437	clpP	560	13.8	2.1	-2.23	15456.6	2403.89	-11.7	0.0003	0.0094
b0438	clpX	1147	19.5	8.8	-1.07	44779.3	20108.6	-10.8	0.0341	0.44581
b0439	lon	2119	3.7	0	-2.19	15522.6	90.05	-3.6	0	0
b0440	hupB	245	172.3	64.1	-1.41	84442.2	31430.4	-108.2	0.1188	0.90827
b0441	ppiD	1684	57.7	82.1	0.5	194465	276613	24.4	0.1524	1
b0442	ybaV	334	84.6	109	0.36	56494	72790	24.4	0.6744	1
b0443	fadM	359	102.1	131	0.36	73276.6	94074	29	0.5462	1
b0444	queC	626	102.6	103.3	0.01	128498	129326	0.7	0.985	1
b0445	ybaE	1531	46.8	51.4	0.13	143339	157286	4.6	0.7166	1
b0446	cof	737	25	32.8	0.38	36916.4	48375	7.8	0.4832	1
b0447	decR	413	30.9	13	-1.19	25524.4	10709.6	-17.9	0.1068	0.87002
b0448	mdlA	1595	55.3	30.5	-0.84	176449	97358.2	-24.8	0.0225	0.33253
b0449	mdlB	1602	58.7	22.9	-1.32	187955	73217.7	-35.8	0	0
b0450	glnK	305	29.7	30.3	0.03	18103.6	18499.9	0.6	0.9666	1
b0451	amtB	1157	73.1	81.8	0.16	169085	189300	8.7	0.6419	1
b0452	tesB	775	20.3	12.8	-0.62	31510.1	19887.6	-7.5	0.2265	1
b0453	ybaY	515	56.1	59.3	0.08	57813.5	61086.4	3.2	0.8712	1
b0454	atl	350	59.4	93.3	0.64	41598.2	65275.8	33.8	0.4821	1
b0455	ffs	102	0	0	0	0	0	0	1	1
b0456	ybaA	318	32	44.8	0.47	20334.5	28482.2	12.8	0.5959	1
b0457	pdeB	1395	351.1	356.8	0.02	979638	995394	5.6	0.9095	1
b0458	ylaC	423	149.3	139.9	-0.09	126333	118392	-9.4	0.8185	1
b0459	maa	496	515.2	580.5	0.17	511055	575852	65.3	0.4406	1
b0460	hha	197	529.3	616.3	0.22	208557	242823	87	0.5505	1
b0461	tomB	337	505.3	485.8	-0.06	340573	327441	-19.5	0.8627	1
b0462	acrB	2834	93.5	1.5	-5.27	529762	8221.75	-92	0	0
b0463	acrA	1074	101.6	1.2	-5.54	218213	2593.4	-100.4	0	0
b0464	acrR	582	444.6	1335.2	1.58	517564	1.55414e+06	890.5	0	0
b0465	mscK	3025	85.8	79.3	-0.11	519165	480048	-6.5	0.5817	1
b0466	ybaM	144	36.2	26.7	-0.42	10435.7	7699.54	-9.5	0.6779	1
b0467	priC	474	59.6	92.9	0.63	56519.3	88065	33.3	0.3756	1
b0468	ybaN	340	61	47.5	-0.35	41450.2	32298.7	-13.5	0.5914	1
b0469	apt	496	29.1	30.9	0.09	28880.6	30699.9	1.8	0.8795	1
b0470	dnaX	1738	0	0	0	0	0	0	1	1
b0471	ybaB	296	36.5	3.8	-2.96	21604.5	2266.11	-32.7	0.0006	0.01711
b0472	recR	544	25.5	22.7	-0.16	27754.6	24751.8	-2.8	0.7641	1
b0473	htpG	1687	82.9	68.4	-0.27	279620	230801	-14.5	0.3176	1
b0474	adk	579	0	0	0	0	0	0	1	1
b0475	hemH	865	0	0	0	0	0	0	1	1
b0476	aes	864	64.1	55.9	-0.19	110733	96662.5	-8.1	0.6703	1
b0477	gsk	1173	127	130.3	0.04	298019	305795	3.3	0.91	1
b0478	ybaL	1509	84.2	135.2	0.68	254243	407934	50.9	0.2836	1
b0479	fsr	1099	45.8	39.7	-0.2	100758	87308.6	-6.1	0.6271	1
b0480	ushA	1487	55.3	60.1	0.12	164580	178623	4.7	0.7311	1
b0481	ybaK	432	55	30.8	-0.82	47477.6	26585	-24.2	0.3726	1
b0482	ybaP	715	72	86	0.25	102994	122913	13.9	0.6618	1
b0483	ybaQ	306	57.7	48	-0.26	35301.6	29349.1	-9.7	0.6817	1
b0484	copA	2253	70.7	78.6	0.15	318566	353950	7.9	0.561	1
b0485	glsA	839	119.1	156.1	0.39	199835	261939	37	0.4909	1
b0486	ybaT	1163	50.3	35.5	-0.49	117028	82566.2	-14.8	0.2364	1
b0487	cueR	366	11.5	8.7	-0.38	8454.1	6344.07	-2.9	0.7758	1
b0488	ybbJ	413	117.5	262.9	1.16	97038.6	217158	145.4	0.3969	1
b0489	qmcA	826	88.5	40.3	-1.12	146259	66627	-48.2	0.003	0.06596
b0490	fetA	610	495.2	31.9	-3.91	604189	38951.5	-463.3	0	0
b0491	fetB	702	398.7	9.2	-5.3	559798	12887	-389.5	0	0
b0492	cnoX	769	96	127.9	0.41	147719	196726	31.9	0.3092	1
b0493	ybbO	728	72.2	51.7	-0.47	105095	75225	-20.5	0.2381	1
b0494	tesA	563	90.1	51.8	-0.79	101417	58341.6	-38.3	0.248	1
b0495	ybbA	617	26.4	19.6	-0.42	32634.3	24141.4	-6.9	0.5582	1
b0496	ybbP	2173	75	50.2	-0.57	326167	218183	-24.8	0.0218	0.32767
b0497	rhsD	3853	197.4	175	-0.17	1.52107e+06	1.34874e+06	-22.4	0.2782	1
b0498	ybbC	331	33.2	14.4	-1.15	21996.7	9534.91	-18.8	0.1946	1
b0502	ylbG	334	104.9	124.4	0.24	70044.5	83125.1	19.6	0.6555	1
b0503	selU	985	52.6	65.1	0.3	103674	128258	12.5	0.4562	1
b0504	allS	833	57.3	45.4	-0.33	95443.4	75715	-11.8	0.3746	1
b0505	allA	433	41.8	38.9	-0.1	36158.7	33681	-2.9	0.8721	1
b0506	allR	734	74.3	59.6	-0.31	109110	87427.8	-14.8	0.4796	1
b0507	gcl	1602	158.7	153.3	-0.05	508349	491201	-5.4	0.8341	1
b0508	hyi	699	189.7	134.8	-0.49	265181	188455	-54.9	0.0847	0.78303
b0509	glxR	791	555	505.9	-0.13	877933	800325	-49.1	0.5268	1
b0511	ybbW	1309	411.6	356.6	-0.21	1.07767e+06	933689	-55	0.3697	1
b0512	allB	1224	139	112.2	-0.31	340239	274727	-26.8	0.3275	1
b0513	ybbY	1170	481.5	463.7	-0.05	1126806	1.08495e+06	-17.9	0.7782	1
b0514	glxK	1030	212	191.3	-0.15	436635	394122	-20.6	0.5977	1
b0515	allE	706	1048.7	955.9	-0.13	1.48082e+06	1.34976e+06	-92.8	0.5108	1
b0516	allC	1112	501	493.8	-0.02	1.1143e+06	1.09815e+06	-7.3	0.9069	1
b0517	allD	944	187.1	192.3	0.04	353240	363123	5.2	0.8746	1
b0518	fdrA	1500	95.3	94	-0.02	285785	281985	-1.3	0.9397	1
b0520	ylbF	734	117.7	116	-0.02	172833	170217	-1.8	0.9641	1
b0521	ybcF	804	59.1	55.2	-0.1	95084.7	88767.1	-3.9	0.8488	1
b0522	purK	960	54.2	72.1	0.41	104067	138448	17.9	0.3422	1
b0523	purE	458	64.1	103.4	0.68	58705.6	94702	39.3	0.2259	1
b0524	lpxH	649	0	0	0	0	0	0	1	1
b0525	ppiB	445	0.4	0	-0.5	367.2	0	-0.4	1	1
b0526	cysS	1246	0	0	0	0	0	0	1	1
b0527	ybcI	468	49.9	50.7	0.02	46715	47423.4	0.8	0.9734	1
b0528	ybcJ	191	8.1	0.4	-2.65	3085.5	170.7	-7.6	0.0164	0.26353
b0529	folD	779	2.2	4.9	0.9	3356.2	7629.01	2.7	0.8791	1
b0530	sfmA	487	150.3	100.7	-0.57	146415	98108.5	-49.6	0.1932	1
b0531	sfmC	623	139.7	86.9	-0.68	174116	108337	-52.8	0.0309	0.41758
b0532	sfmD	2342	474.8	413.6	-0.2	2.22389e+06	1.93753e+06	-61.1	0.1436	1
b0533	sfmH	884	425.6	365.5	-0.22	752477	646270	-60.1	0.5043	1
b0534	sfmF	464	407.6	331.9	-0.3	378216	307974	-75.7	0.3159	1
b0535	fimZ	569	150.1	128	-0.23	170846	145699	-22.1	0.5534	1
b0536	argU	69	1.6	0	-1.38	220.3	0	-1.6	0.5015	1
b0537	intD	1046	169.4	161.6	-0.07	354423	337999	-7.9	0.8188	1
b0540	insE-3	270	153.5	125.2	-0.29	82878.7	67611.5	-28.3	0.3962	1
b0541	insF-3	779	355.2	310.2	-0.19	553340	483319	-44.9	0.4775	1
b0543	emrE	299	886.9	740.8	-0.26	530354	443023	-146	0.397	1
b0544	ybcK	1373	9.9	12.9	0.35	27192	35495.4	3	0.801	1
b0545	ybcL	496	448.8	392.5	-0.19	445168	389364	-56.3	0.4361	1
b0546	ybcM	718	64.1	38.3	-0.73	92108.6	54993.4	-25.8	0.0511	0.58349
b0547	ybcN	410	135	106.3	-0.34	110706	87175.1	-28.7	0.5126	1
b0548	ninE	153	120.9	98.3	-0.29	36986.6	30094.5	-22.5	0.6878	1
b0549	ybcO	261	116	107.6	-0.11	60533.3	56177.5	-8.3	0.849	1
b0550	rusA	325	196.6	146.6	-0.42	127806	95308.4	-50	0.3311	1
b0551	ybcQ	344	521.6	460.2	-0.18	358834	316645	-61.3	0.5579	1
b0552	insH-2	915	233.3	214.3	-0.12	426896	392148	-19	0.4326	1
b0554	essD	194	936.4	958	0.03	363332	371696	21.6	0.9214	1
b0555	rrrD	448	682.7	616.2	-0.15	611685	552097	-66.5	0.446	1
b0556	rzpD	414	486.6	466.6	-0.06	402886	386347	-20	0.8405	1
b0557	borD	264	419.8	293.7	-0.51	221632	155056	-126.1	0.1476	1
b0558	ybcV	369	41.8	21.7	-0.91	30844.8	16024	-20.1	0.33	1
b0559	ybcW	185	884.6	886.9	0	327316	328159	2.3	0.9937	1
b0560	nohD	490	101.6	79.1	-0.36	99593.9	77475.6	-22.6	0.5582	1
b0561	tfaD	506	217.9	166.5	-0.39	220536	168512	-51.4	0.3094	1
b0563	tfaX	166	1035.8	916.6	-0.18	343896	304311	-119.2	0.622	1
b0564	appY	674	0.1	0	-0.1	98.1	0	-0.1	1	1
b0565	ompT	858	611.4	550.3	-0.15	1.04915e+06	944300	-61.1	0.4279	1
b0566	envY	684	249.3	207.8	-0.26	341074	284321	-41.5	0.2792	1
b0567	ybcH	801	76.2	89.5	0.23	122127	143434	13.3	0.6663	1
b0568	nfrA	2675	74.7	69.1	-0.11	399864	369548	-5.7	0.5934	1
b0569	nfrB	2014	129.6	122.4	-0.08	521886	493119	-7.1	0.7415	1
b0570	cusS	1297	75.7	71.1	-0.09	196466	184416	-4.6	0.7803	1
b0571	cusR	614	89.6	85.7	-0.06	110090	105229	-4	0.9145	1
b0572	cusC	1236	443	423.1	-0.07	1.09498e+06	1.04596e+06	-19.8	0.6952	1
b0573	cusF	299	1237.4	1157.9	-0.1	739957	692412	-79.5	0.7551	1
b0574	cusB	1100	99.8	83.1	-0.26	219529	182898	-16.7	0.3427	1
b0575	cusA	2828	66.2	55	-0.26	374582	310967	-11.2	0.3511	1
b0576	pheP	1239	91.7	83.1	-0.14	227116	205864	-8.6	0.686	1
b0577	ybdG	1122	999	991.8	-0.01	2.24181e+06	2.22551e+06	-7.3	0.9529	1
b0578	nfsB	588	250.5	251.4	0.01	294567	295627	0.9	0.9858	1
b0579	ybdF	331	150.8	158.5	0.07	99855.6	104910	7.6	0.9186	1
b0580	ybdJ	223	49.6	18.8	-1.35	22121.2	8400.44	-30.8	0.1683	1
b0581	ybdK	1007	60.8	58.3	-0.06	122468	117485	-2.5	0.8777	1
b0582	insL-2	1001	135.3	133	-0.02	270864	266190	-2.3	0.9162	1
b0583	entD	559	66.9	32.3	-1.03	74815.4	36119.9	-34.6	0.0371	0.4752
b0584	fepA	2017	64	42.8	-0.57	258326	172467	-21.3	0.0388	0.48988
b0585	fes	1081	49.2	8.2	-2.45	106373	17639.6	-41	0	0
b0586	entF	3492	59.9	39	-0.61	418375	272236	-20.9	0.0098	0.17392
b0587	fepE	1020	238.1	209.1	-0.19	485690	426493	-29	0.4526	1
b0588	fepC	734	23.7	5.5	-1.93	34853.8	8034.83	-18.3	0	0
b0589	fepG	893	28.5	3.9	-2.6	50968.9	6940.1	-24.7	0	0
b0590	fepD	903	22.1	1.3	-3.35	39852.6	2270.81	-20.8	0	0
b0591	entS	1125	74.6	58.1	-0.35	167766	130715	-16.5	0.3349	1
b0592	fepB	861	22	3.5	-2.37	37867	5958.93	-18.5	0	0
b0593	entC	1058	47.2	39.5	-0.25	99956.5	83564.3	-7.7	0.5871	1
b0594	entE	1449	56.6	52	-0.12	164137	150562	-4.7	0.6992	1
b0595	entB	772	42.9	38.2	-0.17	66266.2	58909.4	-4.8	0.7302	1
b0596	entA	671	49.2	35.3	-0.46	65973.8	47434.2	-13.8	0.3365	1
b0597	entH	372	104.2	106.4	0.03	77560.1	79130.4	2.1	0.9593	1
b0598	cstA	1894	81.7	104	0.34	309437	393966	22.3	0.1389	0.97739
b0599	hcxA	979	58.3	61.1	0.07	114164	119729	2.8	0.8606	1
b0600	ybdL	1045	48.7	42.7	-0.19	101810	89181.1	-6	0.6341	1
b0601	ybdM	566	99	114.7	0.21	112012	129825	15.7	0.6049	1
b0602	ybdN	1099	181.5	192.1	0.08	398860	422276	10.7	0.7666	1
b0603	ybdO	811	106.4	119	0.16	172633	192997	12.6	0.7736	1
b0604	dsbG	671	253.4	258.6	0.03	340041	347052	5.2	0.9343	1
b0605	ahpC	506	52.5	17.9	-1.5	53124.3	18156.4	-34.6	0.0087	0.16019
b0606	ahpF	1408	39.1	64.9	0.72	110097	182663	25.8	0.0942	0.82354
b0607	uspG	385	211.4	171.6	-0.3	162792	132159	-39.8	0.4987	1
b0608	ybdR	1115	177.2	156.1	-0.18	395195	348126	-21.1	0.5486	1
b0610	rnk	369	39.2	44.6	0.18	28955.1	32947.2	5.4	0.7789	1
b0611	rna	725	59.7	59.5	0	86576.8	86301.3	-0.2	0.9925	1
b0612	citT	1316	58.6	65.4	0.16	154127	172137	6.8	0.6628	1
b0613	citG	791	35.7	19.7	-0.82	56521.8	31230.1	-16	0.0779	0.74835
b0614	citX	496	44	49.3	0.16	43653.7	48907.3	5.3	0.8435	1
b0615	citF	1379	55.5	56	0.01	153092	154325	0.4	0.9763	1
b0616	citE	817	60.3	61.6	0.03	98584.2	100649	1.3	0.9445	1
b0617	citD	267	37.8	29.1	-0.37	20211.5	15557.6	-8.7	0.6813	1
b0618	citC	953	131.6	131.5	0	250878	250695	-0.1	0.9984	1
b0619	dpiB	1493	144.8	138.4	-0.06	432328	413173	-6.4	0.7709	1
b0620	dpiA	613	204	215.1	0.08	250105	263764	11.1	0.8057	1
b0621	dcuC	1246	155.2	163.1	0.07	386727	406436	7.9	0.7805	1
b0622	pagP	505	250.3	234	-0.1	252782	236357	-16.3	0.8046	1
b0623	cspE	188	35.1	35.7	0.02	13204.3	13405.7	0.5	0.9789	1
b0624	crcB	344	19	38.1	0.97	13079.9	26219.4	19.1	0.4625	1
b0627	tatE	182	100.5	104.6	0.06	36577	38091.7	4.2	0.9363	1
b0628	lipA	868	0.1	0	-0.12	146.9	0	-0.1	1	1
b0629	ybeF	858	384	399.3	0.06	658882	685264	15.4	0.8002	1
b0630	lipB	576	3.8	4.3	0.13	4407.3	4915.23	0.4	0.8641	1
b0631	ybeD	236	0	1.1	1.1	0	540.31	1.1	0.496	1
b0632	dacA	1090	58.5	58	-0.01	127591	126402	-0.5	0.9699	1
b0633	rlpA	979	44.4	52.1	0.23	86899.5	102034	7.7	0.6318	1
b0634	mrdB	1001	0	0	0	0	0	0	1	1
b0635	mrdA	1710	0	0	0	0	0	0	1	1
b0636	rlmH	420	27	10.2	-1.33	22708	8557.74	-16.8	0.054	0.6103
b0637	rsfS	286	8.7	3	-1.28	4948.9	1706.99	-5.7	0.2141	1
b0638	cobC	550	60.9	40	-0.59	66951.8	44031.8	-20.8	0.3348	1
b0639	nadD	576	0.2	0.5	0.3	220.3	540.31	0.3	1	1
b0640	holA	928	0.3	0.5	0.21	489.9	853.49	0.2	0.7495	1
b0641	lptE	522	0	0	0	0	0	0	1	1
b0642	leuS	2323	0	0	0	0	0	0	1	1
b0643	ybeL	433	95.3	107.2	0.17	82493.3	92797.3	11.9	0.7731	1
b0644	ybeQ	880	187	195.8	0.07	329119	344683	8.8	0.7881	1
b0645	ybeR	636	416.2	412.1	-0.01	529376	524246	-4	0.9635	1
b0646	djlB	1284	554	542.3	-0.03	1.42274e+06	1.39259e+06	-11.7	0.844	1
b0647	ybeT	499	532.7	557.7	0.07	531589	556536	25	0.8026	1
b0648	ybeU	636	256	249.5	-0.04	325622	317386	-6.5	0.9025	1
b0649	djlC	1306	80	73.1	-0.13	208878	190967	-6.9	0.7022	1
b0650	hscC	1503	171.3	177.8	0.05	514832	534374	6.5	0.8412	1
b0651	rihA	842	140.3	155.8	0.15	236328	262446	15.5	0.6871	1
b0652	gltL	652	65	56.4	-0.2	84717.1	73531.6	-8.6	0.6923	1
b0653	gltK	607	65.2	71.5	0.13	79133.6	86746.9	6.3	0.811	1
b0654	gltJ	667	56.4	63.4	0.17	75260	84629.9	7	0.7281	1
b0655	gltI	817	42	48.4	0.2	68552.3	79081.7	6.4	0.6915	1
b0656	insH-3	915	234.3	206	-0.18	428716	376915	-28.3	0.2023	1
b0657	lnt	1385	0	0	0.05	0	90.05	0	1	1
b0658	ybeX	791	74.5	51.5	-0.52	117842	81528.1	-23	0.2183	1
b0659	ybeY	420	0.1	0	-0.16	98.1	0	-0.1	1	1
b0660	ybeZ	937	55.8	67.2	0.26	104662	126011	11.4	0.7082	1
b0661	miaB	1281	91.1	131.5	0.52	233345	336817	40.4	0.0974	0.83252
b0662	ubiF	1058	0.3	0	-0.35	587.6	0	-0.3	1	1
b0664	glnX	67	57.4	90.2	0.64	7692.5	12087.2	32.8	0.6586	1
b0665	glnV	67	12.4	5.3	-1.09	1666.5	711.01	-7.1	0.6936	1
b0666	metU	69	56.8	28.4	-0.98	7836.5	3915.96	-28.4	0.59	1
b0668	glnW	67	6.6	3.9	-0.63	881.4	521.5	-2.7	1	1
b0670	glnU	67	0	0	0	0	0	0	1	1
b0672	leuW	75	0	0	0	0	0	0	1	1
b0673	metT	69	1.4	0.7	-0.55	196.1	90.05	-0.8	0.5005	1
b0674	asnB	1497	84.9	78.1	-0.12	254114	233818	-6.8	0.6366	1
b0675	umpH	677	71.2	105.9	0.57	96403.6	143448	34.7	0.2736	1
b0676	nagC	1099	65.9	59.9	-0.13	144774	131723	-5.9	0.7661	1
b0677	nagA	1033	30.9	18.3	-0.73	63884.8	37713.3	-12.7	0.1236	0.92384
b0678	nagB	721	22.6	12.3	-0.83	32602.9	17691.3	-10.3	0.0465	0.55237
b0679	nagE	1751	60.7	57.8	-0.07	212555	202318	-2.9	0.7895	1
b0680	glnS	1497	0.1	0	-0.09	196.1	0	-0.1	1	1
b0681	chiP	1265	99.6	85.3	-0.22	252099	215844	-14.3	0.419	1
b0682	chiQ	293	19.1	10.5	-0.81	11221.6	6128.93	-8.7	0.3238	1
b0683	fur	401	4.7	8.9	0.79	3796.1	7157.12	4.2	0.4785	1
b0684	fldA	477	14.3	20	0.46	13645.4	19127.4	5.7	0.6326	1
b0685	ybfE	264	92.9	144	0.63	49051.4	76056.4	51.1	0.3422	1
b0686	ybfF	687	61.6	71.2	0.21	84620.1	97785.9	9.6	0.617	1
b0687	seqA	490	15.3	92.6	2.52	14966.7	90794.1	77.4	0.0093	0.16774
b0688	pgm	1477	8.1	44	2.31	23808.3	130115	36	0	0
b0689	ybfP	445	468.4	464.9	-0.01	416859	413801	-3.4	0.9665	1
b0692	potE	1188	220.7	235.7	0.09	524466	559910	14.9	0.6909	1
b0693	speF	1979	96.2	110.2	0.2	380680	436365	14.1	0.3968	1
b0694	kdpE	610	124.9	132.3	0.08	152367	161443	7.4	0.8145	1
b0695	kdpD	2415	44.4	46.4	0.06	214377	224114	2	0.8348	1
b0696	kdpC	515	42.5	47.6	0.16	43806.6	49063.2	5.1	0.7526	1
b0697	kdpB	1843	60.1	63	0.07	221568	232103	2.9	0.8164	1
b0698	kdpA	1506	51.7	57.1	0.14	155644	171835	5.4	0.6686	1
b0699	ybfA	185	350.9	491.7	0.49	129845	181925	140.8	0.3301	1
b0700	rhsC	3774	142.8	148.6	0.06	1.07789e+06	1.12199e+06	5.8	0.677	1
b0702	ybfB	293	12.8	39.5	1.55	7521	23122.1	26.6	0.4689	1
b0704	ybfC	512	8.6	5.5	-0.57	8819.5	5583.91	-3.2	0.4979	1
b0706	ybfD	684	321.4	366.7	0.19	439648	501646	45.3	0.543	1
b0707	ybgA	458	176.4	229.8	0.38	161576	210494	53.4	0.2838	1
b0708	phr	1277	80.1	95.2	0.25	204572	243178	15.1	0.4742	1
b0709	dtpD	1332	134.1	135.8	0.02	357259	361769	1.7	0.9483	1
b0710	ybgI	668	49.8	73.2	0.55	66561	97853.1	23.4	0.2401	1
b0711	pxpB	591	98.1	116	0.24	115929	137145	17.9	0.5706	1
b0712	pxpC	839	40	47.1	0.23	67055.2	78956.1	7.1	0.7288	1
b0713	pxpA	661	52.8	72.2	0.44	69751.4	95405.5	19.4	0.4612	1
b0714	nei	712	64.4	66.4	0.04	91654.7	94536	2	0.9337	1
b0715	abrB	941	87.7	136.5	0.63	164985	256925	48.9	0.0712	0.7167
b0716	ybgO	954	263.1	277.6	0.08	501938	529579	14.5	0.7621	1
b0717	ybgP	655	96.3	127.3	0.4	126205	166801	31	0.3712	1
b0718	ybgQ	2202	145.9	151.5	0.05	642332	667411	5.7	0.806	1
b0719	ybgD	509	659.9	677.2	0.04	671733	689366	17.3	0.8693	1
b0720	gltA	1154	43.1	0.6	-4.75	99379.7	1469.75	-42.4	0	0
b0721	sdhC	350	13.7	7.9	-0.72	9600.7	5546.3	-5.8	0.2442	1
b0722	sdhD	312	4.9	1.3	-1.36	3037.8	801.06	-3.6	0.1057	0.86819
b0723	sdhA	1589	15.9	11.6	-0.43	50554.3	36814.7	-4.3	0.2529	1
b0724	sdhB	645	15.4	2.8	-2.12	19885.6	3593.37	-12.6	0.0002	0.0065
b0726	sucA	2520	0.5	0.1	-0.45	2350.4	355.5	-0.4	0.0103	0.18062
b0727	sucB	1096	0.1	0	-0.09	146.9	0	-0.1	1	1
b0728	sucC	1049	4.1	5.9	0.46	8500.4	12456.8	1.9	0.6825	1
b0729	sucD	782	3	1.9	-0.49	4752.8	2920.69	-1.2	0.4014	1
b0730	mngR	649	49.3	36.5	-0.43	64044.9	47327.5	-12.9	0.3301	1
b0731	mngA	1779	50.5	64.9	0.36	179726	231056	14.4	0.4153	1
b0732	mngB	2370	179.4	182.3	0.02	850549	863883	2.8	0.9025	1
b0733	cydA	1411	0.1	0	-0.03	146.9	90.05	0	1	1
b0734	cydB	1026	0	0	0	0	0	0	1	1
b0735	ybgE	264	31.9	40.9	0.35	16854.6	21576.9	8.9	0.81	1
b0736	ybgC	363	4.9	15.8	1.5	3576.9	11457.5	10.9	0.2756	1
b0737	tolQ	623	13.7	91.5	2.66	17026.1	114023	77.8	0.0005	0.01454
b0738	tolR	385	20.5	156.2	2.87	15800	120302	135.7	0.0017	0.04128
b0739	tolA	1138	10.7	55.8	2.28	24326.4	127034	45.1	0.0012	0.03138
b0740	tolB	1163	13.6	91.3	2.66	31725.1	212281	77.6	0	0
b0741	pal	468	31.3	143	2.16	29253.5	133863	111.8	0.0018	0.04323
b0742	cpoB	712	19.9	13.6	-0.51	28296.2	19380.9	-6.3	0.2524	1
b0743	lysT	68	2.9	9.9	1.49	391.8	1350.78	7.1	1	1
b0744	valT	68	3.4	0	-2.14	465.3	0	-3.4	0.1259	0.9288
b0745	lysW	68	3.2	2.6	-0.23	440.7	355.5	-0.6	0.8313	1
b0746	valZ	68	0.7	7.5	2.31	98.1	1024.19	6.8	1	1
b0747	lysY	68	0.5	0	-0.62	73.4	0	-0.5	1	1
b0748	lysZ	68	11	27.8	1.27	1494.6	3782.88	16.8	0.458	1
b0749	lysQ	68	16.8	4.5	-1.69	2278.7	611.55	-12.3	0.2602	1
b0750	nadA	938	46.8	42.6	-0.13	87731.3	80000.3	-4.1	0.7746	1
b0751	pnuC	648	31	33.5	0.11	40131	43440.5	2.6	0.8569	1
b0752	zitB	846	23.3	45.1	0.92	39496.7	76242.3	21.7	0.1079	0.87249
b0753	ybgS	343	109.3	164.1	0.58	74994.4	112599	54.8	0.35	1
b0754	aroG	947	20.8	21.7	0.06	39349.1	41189.2	1	0.8969	1
b0755	gpmA	677	49.1	69.9	0.5	66517.9	94665.1	20.8	0.658	1
b0756	galM	937	27.7	36.4	0.38	51910.9	68236.9	8.7	0.4337	1
b0757	galK	1033	47.2	57	0.27	97528.5	117710	9.8	0.5562	1
b0758	galT	941	44.4	46.3	0.06	83544.7	87206.6	1.9	0.8968	1
b0759	galE	915	23.4	50.1	1.07	42849	91658.8	26.7	0.05	0.57539
b0760	modF	1325	74.4	84.5	0.18	197237	223936	10.1	0.7158	1
b0761	modE	709	52.8	84.9	0.68	74822.6	120401	32.1	0.1298	0.94403
b0762	acrZ	134	51.2	60.8	0.24	13721.3	16296.8	9.6	0.8009	1
b0763	modA	696	67.1	53.9	-0.31	93346.2	74961.4	-13.2	0.463	1
b0764	modB	620	53.3	55.6	0.06	66095	68884.9	2.2	0.9152	1
b0765	modC	953	33.1	39.6	0.25	63112.5	75551.1	6.5	0.6398	1
b0766	ybhA	737	27.8	41.7	0.57	41014.5	61407.3	13.8	0.2625	1
b0767	pgl	896	42.7	44.7	0.06	76528.3	80068.2	2	0.8827	1
b0768	ybhD	858	138	140.5	0.02	236888	241014	2.4	0.9436	1
b0769	ybhH	947	219.1	220	0.01	414974	416691	0.9	0.9774	1
b0770	ybhI	1290	331.7	326.1	-0.02	855728	841216	-5.6	0.8841	1
b0771	ybhJ	2034	152.7	142	-0.1	621085	577677	-10.7	0.672	1
b0772	ybhC	1154	107.6	127.6	0.24	248371	294502	20	0.5153	1
b0773	ybhB	429	59.5	58.6	-0.02	51078	50289.1	-0.9	0.9771	1
b0774	bioA	1160	52.1	49.1	-0.08	120880	113960	-3	0.8362	1
b0775	bioB	937	62.3	62.8	0.01	116816	117713	0.5	0.9789	1
b0776	bioF	1039	53.6	64.9	0.27	111398	134933	11.3	0.5503	1
b0777	bioC	680	97.5	117.4	0.27	132540	159623	19.9	0.5521	1
b0778	bioD	610	52.6	68.6	0.38	64214.3	83682.3	16	0.4794	1
b0779	uvrB	1818	102.4	3	-4.7	372421	10790.2	-99.5	0	0
b0780	ybhK	817	60	48.5	-0.3	98045.1	79325	-11.5	0.5238	1
b0781	moaA	890	43.7	37	-0.23	77860	65944	-6.7	0.6866	1
b0782	moaB	461	51.9	46.8	-0.14	47825.3	43189.6	-5	0.7843	1
b0783	moaC	436	47.2	78.9	0.73	41179.6	68809.2	31.7	0.3697	1
b0784	moaD	220	9	22.1	1.22	3944.1	9737.82	13.2	0.3733	1
b0785	moaE	407	38.3	54.4	0.49	31187.8	44277	16.1	0.4949	1
b0786	ybhL	633	178.8	191	0.1	226304	241807	12.2	0.8138	1
b0787	ybhM	642	207.3	199.2	-0.06	266109	255793	-8	0.9015	1
b0788	ybhN	861	73.4	76.7	0.06	126448	132064	3.3	0.895	1
b0789	clsB	1116	47	57.7	0.29	104956	128782	10.7	0.5666	1
b0790	ybhP	684	27	22.4	-0.26	36896.4	30663.7	-4.6	0.6844	1
b0791	ybhQ	369	22.8	32.4	0.49	16857.5	23893.6	9.5	0.6146	1
b0792	ybhR	995	48.3	55.6	0.2	96203.9	110589	7.2	0.6953	1
b0793	ybhS	1020	60	76.8	0.35	122301	156774	16.9	0.3965	1
b0794	ybhF	1563	67.3	75.3	0.16	210230	235422	8.1	0.6477	1
b0795	ybhG	899	61.3	73.2	0.25	110248	131556	11.9	0.5714	1
b0796	cecR	604	27.4	21.3	-0.35	33145.6	25771.3	-6.1	0.6066	1
b0797	rhlE	1227	46.9	60.3	0.36	114979	147857	13.4	0.3287	1
b0798	ybiA	433	47.6	65.1	0.44	41256.6	56403.9	17.5	0.4416	1
b0799	dinG	1935	56.8	79.5	0.48	219782	307607	22.7	0.2219	1
b0800	ybiB	865	63.8	79.6	0.31	110390	137720	15.8	0.4201	1
b0801	hcxB	976	53.7	62.5	0.21	104834	121928	8.8	0.5901	1
b0802	ybiJ	235	93.7	118.6	0.34	44025.6	55748.6	24.9	0.6722	1
b0803	ybiI	239	26.2	45.3	0.77	12545.4	21667.7	19.1	0.2914	1
b0804	ybiX	610	76.5	67.1	-0.19	93298	81808.6	-9.4	0.6815	1
b0805	fiu	2053	50.8	51.7	0.02	208681	212114	0.8	0.9472	1
b0806	mcbA	235	99.5	95.2	-0.06	46744.2	44752.2	-4.2	0.9306	1
b0807	rlmF	833	43.7	62.2	0.5	72813.8	103694	18.5	0.293	1
b0808	ybiO	2002	50.2	51.9	0.05	201158	207661	1.6	0.8855	1
b0809	glnQ	649	42.1	57.1	0.43	54633.2	74096.9	15	0.4906	1
b0810	glnP	594	57.8	51.9	-0.15	68647.9	61638.4	-5.9	0.746	1
b0811	glnH	671	44.8	44.1	-0.02	60147.8	59131.8	-0.8	0.9619	1
b0812	dps	452	130.8	130.9	0	118204	118342	0.2	0.9955	1
b0813	rhtA	798	162.7	139.5	-0.22	259730	222662	-23.2	0.4282	1
b0814	ompX	464	168.9	155	-0.12	156755	143797	-14	0.7699	1
b0815	opgE	1424	204	203	-0.01	580980	578256	-1	0.9727	1
b0817	mntR	420	73.2	211.4	1.52	61496.3	177554	138.2	0.002	0.04627
b0818	ybiR	1007	97.6	155.5	0.67	196626	313254	57.9	0.2916	1
b0819	ldtB	829	118	162.2	0.46	195642	268856	44.2	0.1246	0.92384
b0820	ybiT	1433	58.5	77.5	0.4	167694	222004	18.9	0.2523	1
b0821	ybiU	1138	55.5	59.8	0.11	126347	136150	4.3	0.7871	1
b0822	ybiV	734	76.9	89.2	0.21	112890	130973	12.3	0.6708	1
b0823	ybiW	2189	49.7	65.4	0.39	217472	286338	15.7	0.1731	1
b0824	ybiY	810	56.3	70	0.31	91137.4	113400	13.7	0.4685	1
b0825	fsaA	595	51.1	71.9	0.48	60781.1	85517.9	20.8	0.3114	1
b0826	moeB	674	61.6	41.2	-0.57	83103.7	55580	-20.4	0.2248	1
b0827	moeA	1112	31.3	33.5	0.1	69578.5	74503.1	2.2	0.8451	1
b0828	iaaA	868	30.9	33.1	0.1	53604.2	57456.8	2.2	0.8148	1
b0829	gsiA	1684	43.4	62.3	0.51	146222	209759	18.9	0.1961	1
b0830	gsiB	1385	76.4	76.1	-0.01	211607	210776	-0.3	0.9887	1
b0831	gsiC	829	97.3	102.2	0.07	161305	169433	4.9	0.8446	1
b0832	gsiD	820	65.8	100.6	0.6	107975	164990	34.8	0.1649	1
b0833	pdeI	2113	202.2	202.4	0	854576	855475	0.2	0.9934	1
b0834	dgcI	1195	405.9	396.2	-0.03	970018	946901	-9.7	0.8571	1
b0835	rimO	1192	45.2	65.2	0.52	107676	155421	20	0.2119	1
b0836	bssR	344	50.6	40.8	-0.3	34817.8	28052.2	-9.8	0.757	1
b0837	yliI	1004	28.2	25.4	-0.14	56647.3	51046.4	-2.8	0.8097	1
b0838	gstB	563	60.8	65.5	0.11	68474.6	73739	4.7	0.8632	1
b0839	dacC	1081	37.9	50	0.39	82026.2	108155	12.1	0.414	1
b0840	deoR	683	55.1	26.2	-1.05	75333.1	35800.9	-28.9	0.0496	0.57539
b0841	ybjG	537	107	179	0.74	114885	192239	72	0.5792	1
b0842	mdfA	1109	109.9	96.2	-0.19	243854	213273	-13.8	0.5531	1
b0843	ybjH	255	72.5	96.6	0.41	36994.1	49279	24.1	0.5982	1
b0844	ybjI	734	295.7	337.7	0.19	434068	495677	42	0.4763	1
b0845	ybjJ	1087	84.9	84.1	-0.01	184633	182846	-0.8	0.9676	1
b0846	rcdA	483	55.1	91.3	0.72	53234.8	88223.5	36.2	0.2335	1
b0847	ybjL	1516	111.5	97.7	-0.19	338111	296173	-13.8	0.4924	1
b0848	ybjM	340	213.2	148.2	-0.52	144969	100743	-65	0.7071	1
b0849	grxA	232	200.4	233.8	0.22	92998.6	108464	33.3	0.7978	1
b0850	ybjC	258	129.3	149.2	0.21	66715.1	76983.7	19.9	0.7254	1
b0851	nfsA	649	83.1	105.3	0.34	107920	136665	22.1	0.3975	1
b0852	rimK	811	51.9	61.4	0.24	84136.2	99626.4	9.6	0.596	1
b0853	ybjN	429	58.7	46.4	-0.34	50399.9	39773	-12.4	0.573	1
b0854	potF	1001	42.5	48	0.17	84988.8	96152.9	5.6	0.7195	1
b0855	potG	1020	57.5	58.9	0.03	117304	120209	1.4	0.9324	1
b0856	potH	858	48	47.4	-0.02	82394.5	81260.6	-0.7	0.9677	1
b0857	potI	760	60.5	56.1	-0.11	91950.3	85231.8	-4.4	0.8271	1
b0858	ybjO	439	70.6	70.4	0	61954.8	61820.4	-0.2	0.9971	1
b0859	rlmC	1014	59	59.8	0.02	119585	121268	0.8	0.9543	1
b0860	artJ	658	26.7	22.8	-0.22	35133.3	29978.8	-3.9	0.7481	1
b0861	artM	601	71.5	70.6	-0.02	85994.6	84919.8	-0.9	0.9665	1
b0862	artQ	645	42.4	58.5	0.45	54710.9	75410.5	16	0.3579	1
b0863	artI	658	55.4	67.5	0.28	72962.5	88887.2	12.1	0.6025	1
b0864	artP	655	46.4	55.8	0.26	60837.1	73136.9	9.4	0.6521	1
b0865	ybjP	464	63.5	77.6	0.29	58894.6	71978.2	14.1	0.5643	1
b0866	ybjQ	290	71.6	62.3	-0.2	41528	36143.4	-9.3	0.7787	1
b0867	amiD	747	87.8	99.5	0.18	131155	148668	11.7	0.6909	1
b0868	ybjS	912	65.1	49.3	-0.39	118702	89966.2	-15.8	0.3099	1
b0869	ybjT	1287	39.5	47.6	0.27	101549	122565	8.2	0.5339	1
b0870	ltaE	900	47.9	36.9	-0.37	86217.8	66479.6	-11	0.425	1
b0871	poxB	1547	45.1	49.2	0.12	139675	152288	4.1	0.6866	1
b0872	hcr	871	40.9	38.7	-0.08	71226.8	67466.4	-2.2	0.857	1
b0873	hcp	1487	62	74.7	0.26	184414	222017	12.6	0.3979	1
b0874	lysO	810	291.8	300.5	0.04	472751	486760	8.6	0.8691	1
b0875	aqpZ	626	139.8	138.3	-0.02	175057	173121	-1.5	0.9655	1
b0876	ybjD	1493	69.4	87.1	0.33	207132	260230	17.8	0.328	1
b0877	ybjX	893	80.6	74.2	-0.12	143914	132506	-6.4	0.77	1
b0878	macA	1004	56.2	77.3	0.45	112802	155227	21.1	0.4069	1
b0879	macB	1751	58.6	75.8	0.36	205337	265399	17.2	0.3166	1
b0880	cspD	201	34.4	56.7	0.7	13840.4	22797.4	22.3	0.3978	1
b0881	clpS	289	111.5	110.2	-0.02	64463.8	63707	-1.3	0.983	1
b0882	clpA	2049	38.5	64	0.72	157658	262196	25.5	0.0212	0.32416
b0883	serW	78	22.6	18.8	-0.25	3527.7	2934.79	-3.8	0.7767	1
b0884	infA	197	0	0	0	0	0	0	1	1
b0885	aat	633	86.2	96.5	0.16	109175	122216	10.3	0.7	1
b0886	cydC	1548	0	0	0	0	0	0	1	1
b0887	cydD	1589	0.1	0	-0.09	196.1	0	-0.1	1	1
b0888	trxB	868	7.1	62.4	2.97	12320.4	108388	55.3	0	0
b0889	lrp	445	133.6	159	0.25	118933	141494	25.3	0.5989	1
b0890	ftsK	3590	1.4	1.4	0	10407.6	10406.5	0	0.9997	1
b0891	lolA	550	0	0	0	0	0	0	1	1
b0892	rarA	1208	52.2	78	0.57	126184	188500	25.8	0.2276	1
b0893	serS	1163	0	0	0	0	0	0	1	1
b0894	dmsA	2199	43.7	64.8	0.56	192281	285013	21.1	0.1014	0.85676
b0895	dmsB	556	13.8	16.2	0.22	15385	18054.3	2.4	0.8781	1
b0896	dmsC	776	33.8	39.3	0.21	52483.5	61052.5	5.5	0.7496	1
b0897	ycaC	563	37.2	49.7	0.41	41920.5	56008.7	12.5	0.569	1
b0898	ycaD	1033	59.2	58.5	-0.02	122259	120842	-0.7	0.9672	1
b0899	ycaM	1287	296.9	313.3	0.08	764253	806368	16.4	0.6563	1
b0900	ycaN	817	403.9	487.6	0.27	660020	796672	83.6	0.2494	1
b0901	ycaK	531	278.2	283.9	0.03	295397	301452	5.7	0.9371	1
b0902	pflA	667	121	122.4	0.02	161360	163324	1.5	0.9662	1
b0903	pflB	2053	53	76.5	0.52	217660	314045	23.5	0.0689	0.70154
b0904	focA	772	153.5	204.5	0.41	237060	315698	50.9	0.2445	1
b0905	ycaO	1585	132.8	153.3	0.21	420959	485841	20.5	0.4134	1
b0906	ycaP	623	24.8	41.4	0.72	30846.6	51624.3	16.7	0.2729	1
b0907	serC	979	68.7	59.4	-0.21	134581	116257	-9.4	0.6403	1
b0908	aroA	1154	63.4	31.9	-0.97	146357	73608.7	-31.5	0.0012	0.03138
[truncated: 3,561 more rows]

## Sheet: 20xMIC-1hour
#Orf	Name	Sites	Mean Ctrl	Mean Exp	log2FC	Sum Ctrl	Sum Exp	Delta Mean	p-value	Adj. p-value
[truncated: 4,419 more rows]

[truncated: 1 more sheets: 20xMIC-3hours]
