# Supplementary material for: Genome-wide screen reveals cellular functions that counteract rifampicin lethality in Escherichia coli
Source: Microbiol Spectr. 2023 Dec 6;12(1):e02895-23. doi: 10.1128/spectrum.02895-23 (PMC10782999; doi:10.1128/spectrum.02895-23)
Supplement: Table S3 — Identified genes. [file spectrum.02895-23-s0003.xlsx]

## Sheet: 0.25xMIC-1h
Table S3-Identified genes
Sites:number of Tn5 transposon insertion sites sequenced across all comparisons
Mean Ctrl: average number of unique sequenced templates of the input sample
Mean Exp: average number of unique sequenced templates of the post-treatment sample
#Orf	Name	Sites	Mean Ctrl	Mean Exp	log2FC	Sum Ctrl	Sum Exp	Delta Mean	p-value	Adj. p-value
b0006	yaaA	699	98	17.7	-2.4	136967	24762	-80.3	0	0
b0014	dnaK	1725	7.1	53.3	2.75	24446.9	183741	46.2	0.0012	0.03559
b0015	dnaJ	1017	37.8	195.4	2.34	76846.7	397480	157.6	0.0006	0.01994
b0019	nhaA	1049	20.3	48.6	1.22	42512.7	101932	28.3	0.0002	0.00775
b0053	surA	1157	32.3	2.2	-3.36	74725.9	5189.99	-30.1	0	0
b0145	dksA	410	15.5	0.7	-3.31	12689.1	545.94	-14.8	0	0
b0178	skp	436	27.2	1.1	-3.78	23743.5	918.49	-26.2	0.0004	0.01449
b0215	dnaQ	658	1.5	0	-1.33	1983.5	0	-1.5	0.0014	0.03867
b0428	cyoE	801	28.5	8.8	-1.59	45730.9	14129.9	-19.7	0.0003	0.01105
b0431	cyoB	1792	31.7	13.4	-1.19	113761	47981.4	-18.4	0.0001	0.00409
b0432	cyoA	852	124.2	47.7	-1.36	211623	81285	-76.5	0	0
b0439	lon	2119	3.7	0.2	-1.97	15522.6	818.91	-3.5	0	0
b0462	acrB	2834	93.5	29.2	-1.65	529762	165390	-64.3	0	0
b0463	acrA	1074	101.6	29.5	-1.75	218213	63390.8	-72.1	0	0
b0464	acrR	582	444.6	1721.3	1.95	517564	2.00364e+06	1276.7	0	0
b0490	fetA	610	495.2	183.9	-1.42	604189	224373	-311.3	0	0
b0491	fetB	702	398.7	158.9	-1.32	559798	223144	-239.8	0	0
b0588	fepC	734	23.7	5.8	-1.86	34853.8	8537.95	-17.9	0	0
b0589	fepG	893	28.5	5.1	-2.27	50968.9	9119.74	-23.4	0	0
b0590	fepD	903	22.1	3	-2.52	39852.6	5432.14	-19.1	0	0
b0592	fepB	861	22	6.5	-1.61	37867	11212.5	-15.5	0.0006	0.01994
b0605	ahpC	506	52.5	303	2.51	53124.3	306683	250.6	0.0007	0.02274
b0632	dacA	1090	58.5	147.9	1.32	127591	322404	89.4	0.0013	0.0373
b0636	rlmH	420	27	123.5	2.15	22708	103699	96.4	0.0019	0.04939
b0688	pgm	1477	8.1	40.8	2.21	23808.3	120548	32.7	0	0
b0812	dps	452	130.8	9.5	-3.64	118204	8623.91	-121.2	0	0
b0888	trxB	868	7.1	53.5	2.75	12320.4	92791.6	46.4	0	0
b0889	lrp	445	133.6	1037.9	2.95	118933	923699	904.2	0	0
b0960	yccS	1938	59.3	28.2	-1.05	229775	109339	-31.1	0.0003	0.01105
b1048	opgG	1382	96.7	1161.4	3.57	267230	3.21015e+06	1064.7	0	0
b1049	opgH	2288	44.7	534.4	3.55	204335	2.44559e+06	489.8	0	0
b1086	rluC	864	37.4	123	1.69	64710.9	212477	85.5	0.0005	0.01768
b1129	phoQ	1315	40.7	227.2	2.45	107143	597554	186.5	0	0
b1130	phoP	604	106.2	550.1	2.36	128280	664568	443.9	0	0
b1249	clsA	1315	17.8	4.5	-1.78	46697.9	11712.5	-13.3	0.0001	0.00409
b1286	rnb	1741	3.4	0.5	-1.54	12003.1	1849.15	-2.9	0.0015	0.04067
b1830	prc	1843	40.3	136.2	1.73	148526	502090	95.9	0	0
b1891	flhC	521	211.8	1086.8	2.35	220726	1.13243e+06	875	0.0001	0.00409
b1892	flhD	315	1150.4	6085.2	2.4	724751	3.83365e+06	4934.8	0	0
b2029	gnd	1265	48.7	225.4	2.19	123282	570165	176.6	0	0
b2064	asmA	1668	24.4	6	-1.86	81310.6	20001.2	-18.4	0.0001	0.00409
b2065	dcd	522	3.4	0	-2.15	3577.2	0	-3.4	0.0003	0.01105
b2175	mepS	509	340.2	977.2	1.52	346335	994771	637	0	0
b2188	yejM	1585	29.4	6.2	-2.07	93290.6	19778.3	-23.2	0	0
b2216	rcsD	2405	104.2	212	1.02	501425	1.01959e+06	107.7	0.0006	0.01994
b2218	rcsC	2564	142	509.9	1.84	728020	2.61466e+06	367.9	0	0
b2240	glpT	1223	383	955.8	1.32	936836	2.33784e+06	572.8	0.0002	0.00775
b2281	nuoI	487	4.5	0.3	-2.11	4408.7	272.97	-4.2	0.0019	0.04939
b2286	nuoC	1611	4.7	1.3	-1.29	15086.2	4254.3	-3.4	0.001	0.03006
b2303	folX	325	418.8	194	-1.11	272225	126070	-224.9	0.0002	0.00775
b2436	hemF	810	29.1	5.9	-2.12	47108.6	9602.58	-23.2	0.0001	0.00409
b2494	bepA	1316	83.9	3.4	-4.28	220862	8855.37	-80.5	0	0
b2508	guaB	1319	6.4	2.1	-1.24	16847.1	5605.52	-4.3	0.0014	0.03867
b2512	bamB	1061	100.1	1.8	-5.2	212395	3730.59	-98.3	0	0
b2513	yfgM	559	39	8.8	-2.04	43632.3	9789.59	-30.3	0.0003	0.01105
b2616	recN	1494	53.3	23	-1.18	159315	68748.5	-30.3	0.0001	0.00409
b2617	bamE	306	169.9	33.2	-2.32	103965	20320.7	-136.7	0	0
b2699	recA	954	1.6	0.1	-1.18	3036	272.97	-1.4	0.0018	0.04763
b2744	umpG	684	42.8	109.3	1.33	58489.9	149488	66.5	0.0014	0.03867
b2820	recB	3187	1.3	0.1	-1.09	8593.5	636.93	-1.2	0	0
b2822	recC	3031	2.5	0.5	-1.23	14935.7	2863.67	-2	0	0
b2905	gcvT	985	107	253.2	1.24	210767	498830	146.2	0.0003	0.01105
b2935	tktA	1792	2.1	0.3	-1.25	7370.9	1009.48	-1.8	0	0
b2937	speB	829	53.7	21.3	-1.29	89014.5	35354	-32.4	0.001	0.03006
b2947	gshB	855	28.4	211.2	2.85	48623.2	361147	182.8	0	0
b2951	yggS	633	52.3	200.9	1.92	66270.8	254304	148.5	0.0015	0.04067
b3017	ftsP	1271	137.9	65	-1.07	350668	165226	-73	0.0001	0.00409
b3026	qseC	1214	51.7	216.9	2.05	125487	526585	165.2	0	0
b3035	tolC	1332	87.4	486.3	2.46	232918	1.29539e+06	398.8	0	0
b3052	waaE	1290	1.3	0	-1.19	3306.2	0	-1.3	0	0
b3147	lpoA	1833	102.7	39.4	-1.36	376602	144421	-63.3	0	0
b3150	yraP	518	132.6	47	-1.48	137346	48651.9	-85.6	0	0
b3181	greA	429	103.5	429	2.04	88781	368068	325.5	0.0013	0.0373
b3199	lptC	518	11.5	0.4	-3.12	11905.1	454.95	-11.1	0.0012	0.03559
b3233	yhcB	359	123.5	407.6	1.71	88648	292622	284.1	0.0006	0.01994
b3260	dusB	868	242.8	645.7	1.41	421473	1.12095e+06	402.9	0.0001	0.00409
b3290	trkA	1239	3.8	9.6	1.13	9453.1	23712.3	5.8	0.0013	0.0373
b3396	mrcA	2297	143.6	48.9	-1.54	659574	224461	-94.7	0	0
b3404	envZ	1217	118.4	54.1	-1.11	288064	131706	-64.2	0	0
b3405	ompR	648	26	8.3	-1.54	33756	10792.6	-17.7	0.0001	0.00409
b3408	feoA	204	1377.7	494.2	-1.48	562106	201638	-883.5	0	0
b3409	feoB	2088	211.4	77.6	-1.43	882647	324217	-133.7	0	0
b3500	gor	1217	23.3	124.3	2.37	56653.3	302604	101	0	0
b3528	dctA	1157	126.1	52.9	-1.24	291769	122331	-73.2	0	0
b3609	secB	420	161.8	486.3	1.58	135892	408476	324.5	0.0002	0.00775
b3613	envC	1134	56.2	21.7	-1.34	127485	49105.4	-34.6	0.0001	0.00409
b3619	waaD	839	1.7	0.1	-1.38	2915.1	90.99	-1.7	0.0002	0.00775
b3620	waaF	941	5.8	0.8	-1.88	10824.7	1572.62	-4.9	0	0
b3621	waaC	864	6.1	0.3	-2.49	10529.5	454.95	-5.8	0	0
b3627	waaO	918	375.7	1241.3	1.72	689826	2.27903e+06	865.6	0	0
b3628	waaB	972	652.1	2026	1.63	1.26765e+06	3.93849e+06	1373.9	0	0
b3630	waaP	718	287.5	69.9	-2.02	412803	100351	-217.6	0	0
b3631	waaG	1011	343	49	-2.78	693493	99145.4	-293.9	0	0
b3652	recG	1872	45.9	2.7	-3.68	171957	9943.69	-43.3	0	0
b3778	rep	1818	34	4.4	-2.71	123764	15899.5	-29.7	0	0
b3784	wecA	992	197	632.4	1.68	390772	1.25476e+06	435.5	0	0
b3785	wzzE	941	172.5	487	1.49	324581	916595	314.6	0.0001	0.00409
b3786	wecB	1017	183.9	831.4	2.17	373972	1.69103e+06	647.5	0	0
b3787	wecC	1135	92.6	452.1	2.28	210115	1.02621e+06	359.5	0	0
b3788	rffG	960	213	521.8	1.29	409038	1.00181e+06	308.7	0.0006	0.01994
b3789	rffH	792	123.3	333.1	1.43	195265	527671	209.9	0	0
b3790	rffC	607	113.4	929.8	3.02	137634	1.12882e+06	816.5	0	0
b3791	wecE	1017	178.1	1242.3	2.8	362249	2.52676e+06	1064.2	0	0
b3792	wzxE	1125	172	1280	2.89	387081	2.87989e+06	1107.9	0	0
b3794	wecG	667	109	484.5	2.14	145464	646342	375.5	0	0
b3806	cyaA	2291	186.6	1149.6	2.62	854887	5.26732e+06	963	0	0
b3809	dapF	741	56.3	7.7	-2.72	83420.7	11427.4	-48.6	0	0
b3811	xerC	807	3.6	0.3	-1.84	5875.9	472.14	-3.3	0	0
b3838	tatB	464	67.4	307.8	2.17	62567.7	285674	240.4	0.0015	0.04067
b3844	fre	630	14	38.6	1.4	17660.1	48593.8	24.6	0.0014	0.03867
b3927	glpF	760	209.2	1233.2	2.55	317948	1.87445e+06	1024	0	0
b3942	katG	1963	93.1	8.1	-3.38	365692	31612.7	-85.1	0	0
b3961	oxyR	826	53.7	3.2	-3.69	88751	5368.4	-50.5	0	0
b3962	sthA	1261	59.5	341.9	2.5	149974	862236	282.4	0	0
b3980	tufB	1065	22.7	54	1.21	48372.9	115033	31.3	0	0
b4000	hupA	245	159.1	32.2	-2.27	77975.5	15755.5	-127	0.0004	0.01449
b4032	malG	801	107.3	24.1	-2.11	171956	38648.9	-83.2	0	0
b4033	malF	1389	114.2	30.8	-1.86	317112	85645.2	-83.3	0	0
b4034	malE	1071	100.8	44.2	-1.17	215816	94580.8	-56.6	0.0001	0.00409
b4171	miaA	855	60.6	196.5	1.68	103590	336075	136	0	0
b4179	rnr	2196	32.8	13.4	-1.22	143868	59041.3	-19.3	0.0016	0.04311
b4191	ulaR	680	42.2	13.3	-1.6	57337.9	18053.1	-28.9	0.0018	0.04763
b4208	cycA	1271	6	0.5	-2.19	15304	1364.85	-5.5	0	0
b4287	fecE	690	75.1	400	2.4	103623	552065	325	0	0
b4288	fecD	861	93.8	503.8	2.41	161515	867488	410	0	0
b4289	fecC	899	148.1	833.7	2.48	266358	1.49904e+06	685.6	0	0
b4290	fecB	811	106.2	664.1	2.63	172307	1.07722e+06	557.9	0	0
b4291	fecA	2091	125.2	706.8	2.49	523742	2.95565e+06	581.5	0	0
b4292	fecR	858	129.4	758.7	2.54	222107	1.30191e+06	629.3	0	0
b4293	fecI	468	156.7	901.1	2.52	146709	843423	744.4	0	0
b4472	yhdP	3421	84.7	25.4	-1.7	579248	173623	-59.3	0	0
b4481	rffT	972	125.8	865.6	2.77	244569	1.68264e+06	739.8	0	0

## Sheet: 0.25xMIC-3h
#Orf	Name	Sites	Mean Ctrl	Mean Exp	log2FC	Sum Ctrl	Sum Exp	Delta Mean	p-value	Adj. p-value
b0145	dksA	410	15.5	1.5	-2.74	12689.1	1195.22	-14	0	0
b0439	lon	2119	3.7	0	-2.22	15522.6	0	-3.7	0	0
b0630	lipB	576	3.8	0	-2.27	4407.3	0	-3.8	0.0001	0.00559
b0720	gltA	1154	43.1	14	-1.56	99379.7	32270.9	-29.1	0	0
b0722	sdhD	312	4.9	0	-2.55	3037.8	0	-4.9	0.0006	0.02706
b0723	sdhA	1589	15.9	2.6	-2.24	50554.3	8217.14	-13.3	0	0
b1291	sapD	893	2	0.2	-1.35	3527	298.81	-1.8	0.0004	0.01841
b2188	yejM	1585	29.4	7.2	-1.89	93290.6	22858.6	-22.2	0	0
b2240	glpT	1223	383	1047.2	1.45	936836	2.56136e+06	664.2	0.0001	0.00559
b2276	nuoN	1312	4.5	1	-1.48	11757.8	2539.84	-3.5	0.0006	0.02706
b2277	nuoM	1376	3.9	0.2	-2.08	10802.3	448.21	-3.8	0	0
b2278	nuoL	1656	3.3	0.6	-1.41	11022.3	2091.64	-2.7	0	0
b2280	nuoJ	499	4.9	0.1	-2.37	4923.5	149.4	-4.8	0.001	0.04017
b2281	nuoI	487	4.5	0	-2.47	4408.7	0	-4.5	0.0001	0.00559
b2282	nuoH	880	2.2	0.1	-1.56	3869.9	149.4	-2.1	0.0004	0.01841
b2283	nuoG	2453	4.6	0.4	-2.01	22753.7	1942.23	-4.2	0	0
b2286	nuoC	1611	4.7	0.5	-1.96	15086.2	1494.03	-4.2	0	0
b2416	ptsI	1554	2.3	0	-1.74	7247.5	0	-2.3	0	0
b2494	bepA	1316	83.9	1.4	-5.17	220862	3585.66	-82.6	0	0
b2498	upp	563	22.3	4.2	-2.15	25152.9	4780.88	-18.1	0.0002	0.01016
b2512	bamB	1061	100.1	1.5	-5.35	212395	3137.45	-98.6	0	0
b2569	lepA	1620	2.9	0.8	-1.13	9405.7	2539.84	-2.1	0.0001	0.00559
b2576	srmB	1201	4.8	0.7	-1.77	11412.3	1643.43	-4.1	0.0002	0.01016
b2699	recA	954	1.6	0	-1.37	3036	0	-1.6	0.0003	0.01441
b2820	recB	3187	1.3	0	-1.23	8593.5	0	-1.3	0	0
b2822	recC	3031	2.5	0.3	-1.39	14935.7	1942.23	-2.1	0	0
b2894	xerD	807	4.7	0	-2.51	7589.8	0	-4.7	0	0
b2895	fldB	468	27.1	10.9	-1.25	25399.6	10159.4	-16.3	0.0012	0.04693
b2903	gcvP	2586	62.8	24.1	-1.34	324856	124751	-38.7	0	0
b2905	gcvT	985	107	51	-1.05	210767	100548	-55.9	0.0007	0.03003
b2906	ubiI	1081	13.3	2.3	-2.12	28706.9	4930.28	-11	0	0
b2935	tktA	1792	2.1	0	-1.61	7370.9	0	-2.1	0	0
b3026	qseC	1214	51.7	21.2	-1.24	125487	51543.9	-30.5	0	0
b3052	waaE	1290	1.3	0	-1.19	3306.2	0	-1.3	0.0002	0.01016
b3075	ebgR	884	28.8	8.4	-1.67	50952.9	14790.9	-20.5	0.0002	0.01016
b3150	yraP	518	132.6	26.4	-2.29	137346	27340.7	-106.2	0	0
b3236	mdh	845	22.3	4.2	-2.15	37765.7	7171.32	-18.1	0	0
b3237	argR	423	7.2	0.2	-2.8	6096.6	149.4	-7	0.0003	0.01441
b3290	trkA	1239	3.8	0.6	-1.59	9453.1	1494.03	-3.2	0	0
b3339	tufA	1065	12.1	3.9	-1.41	25716.2	8366.54	-8.1	0	0
b3386	rpe	610	5.3	0	-2.66	6465.6	0	-5.3	0	0
b3387	dam	753	90.7	24.6	-1.84	136526	37051.8	-66.1	0	0
b3390	aroK	468	6.2	0.3	-2.45	5827	298.81	-5.9	0.0009	0.03752
b3404	envZ	1217	118.4	54.1	-1.11	288064	131773	-64.2	0	0
b3405	ompR	648	26	5.6	-2.02	33756	7320.72	-20.4	0	0
b3493	pitA	1350	91.9	39.8	-1.19	248098	107570	-52	0	0
b3500	gor	1217	23.3	10.1	-1.13	56653.3	24651.4	-13.1	0.0004	0.01841
b3613	envC	1134	56.2	8.3	-2.62	127485	18824.7	-47.9	0	0
b3616	tdh	922	59.6	21.9	-1.41	109979	40338.7	-37.8	0	0
b3617	kbl	1077	55.8	19.4	-1.48	120171	41832.7	-36.4	0	0
b3619	waaD	839	1.7	0	-1.45	2915.1	0	-1.7	0.0001	0.00559
b3620	waaF	941	5.8	0	-2.76	10824.7	0	-5.8	0	0
b3621	waaC	864	6.1	0	-2.83	10529.5	0	-6.1	0	0
b3630	waaP	718	287.5	42.6	-2.73	412803	61105.6	-244.9	0	0
b3631	waaG	1011	343	38	-3.14	693493	76792.9	-305	0	0
b3650	spoT	1897	26.7	3.1	-2.76	101145	11653.4	-23.6	0	0
b3652	recG	1872	45.9	2.2	-3.86	171957	8366.54	-43.7	0	0
b3809	dapF	741	56.3	1.7	-4.4	83420.7	2539.84	-54.6	0	0
b3811	xerC	807	3.6	0.4	-1.76	5875.9	597.61	-3.3	0	0
b3839	tatC	699	43.4	9.2	-2.12	60737.2	12848.6	-34.3	0	0
b3844	fre	630	14	3.3	-1.8	17660.1	4183.27	-10.7	0	0
b3860	dsbA	563	41.4	11.8	-1.73	46592.7	13296.8	-29.6	0	0
b3868	glnG	1268	24.2	7.2	-1.62	61442.1	18227.1	-17	0	0
b3870	glnA	1268	16	4.2	-1.7	40531.1	10757	-11.7	0	0
b3871	bipA	1640	22.9	5.5	-1.89	75257.6	17928.3	-17.5	0	0
b3916	pfkA	865	24.8	7.7	-1.57	42878.2	13296.8	-17.1	0.0001	0.00559
b3919	tpiA	690	8.6	0.4	-2.75	11927.5	597.61	-8.2	0	0
b3961	oxyR	826	53.7	0	-5.77	88751	0	-53.7	0	0
b4007	rrsE	1386	97.4	48.3	-1	269988	133865	-49.1	0	0
b4146	epmB	925	5.5	0.1	-2.6	10260.3	149.4	-5.5	0	0
b4155	epmA	880	2.7	0	-1.88	4701.1	0	-2.7	0	0
b4177	purA	1169	16.4	5.2	-1.5	38455.6	12101.6	-11.3	0	0
b4208	cycA	1271	6	0.8	-1.99	15304	1942.23	-5.3	0	0
b4472	yhdP	3421	84.7	33.5	-1.31	579248	229034	-51.2	0	0

## Sheet: 4xMIC-1h
#Orf	Name	Sites	Mean Ctrl	Mean Exp	log2FC	Sum Ctrl	Sum Exp	Delta Mean	p-value	Adj. p-value
b0006	yaaA	699	98	37.1	-1.38	136967	51913.9	-60.8	0.002	0.04486
b0028	fkpB	404	94.6	13.1	-2.76	76451.6	10578.8	-81.5	0.0009	0.0221
b0053	surA	1157	32.3	664.9	4.32	74725.9	1.53864e+06	632.6	0	0
b0104	guaC	938	98.3	304.6	1.62	184329	571391	206.3	0.0001	0.00293
b0118	acnB	2338	1.2	38.5	4.2	5412	180171	37.4	0	0
b0143	pcnB	1258	7	1.3	-1.81	17734.2	3258.19	-5.8	0.0001	0.00293
b0160	dgt	1366	701	270.8	-1.37	1.91518e+06	739725	-430.3	0	0
b0214	rnhA	420	0.4	35.7	4.77	294.2	30028.9	35.4	0.0009	0.0221
b0432	cyoA	852	124.2	16.6	-2.83	211623	28363.2	-107.5	0	0
b0439	lon	2119	3.7	0	-2.19	15522.6	80.21	-3.6	0	0
b0462	acrB	2834	93.5	0.9	-5.65	529762	4958.53	-92.6	0	0
b0463	acrA	1074	101.6	0.8	-5.83	218213	1732.92	-100.8	0	0
b0464	acrR	582	444.6	1314.1	1.56	517564	1.5296e+06	869.4	0	0
b0471	ybaB	296	36.5	0.2	-4.98	21604.5	112.38	-36.3	0	0
b0490	fetA	610	495.2	1.7	-7.5	604189	2118.1	-493.5	0	0
b0491	fetB	702	398.7	3.7	-6.41	559798	5214.21	-395	0	0
b0585	fes	1081	49.2	10.3	-2.16	106373	22191.2	-38.9	0	0
b0588	fepC	734	23.7	5.6	-1.91	34853.8	8186.62	-18.2	0.0001	0.00293
b0589	fepG	893	28.5	6.2	-2.04	50968.9	11027.9	-22.4	0	0
b0590	fepD	903	22.1	1	-3.56	39852.6	1717.04	-21.1	0	0
b0592	fepB	861	22	3.6	-2.32	37867	6179.65	-18.4	0	0
b0606	ahpF	1408	39.1	115.8	1.54	110097	326125	76.7	0.0022	0.04813
b0677	nagA	1033	30.9	7.9	-1.84	63884.8	16372	-23	0.0006	0.01524
b0687	seqA	490	15.3	700.4	5.43	14966.7	686425	685.2	0	0
b0688	pgm	1477	8.1	317.9	5.14	23808.3	938944	309.8	0	0
b0715	abrB	941	87.7	285.1	1.69	164985	536506	197.4	0	0
b0720	gltA	1154	43.1	0	-5.46	99379.7	0	-43.1	0	0
b0737	tolQ	623	13.7	158.2	3.44	17026.1	197083	144.5	0	0
b0739	tolA	1138	10.7	120.9	3.38	24326.4	275244	110.2	0.0001	0.00293
b0740	tolB	1163	13.6	172.1	3.56	31725.1	400304	158.5	0	0
b0761	modE	709	52.8	178.3	1.74	74822.6	252825	125.5	0.0007	0.01738
b0779	uvrB	1818	102.4	13.9	-2.8	372421	50421.6	-88.6	0	0
b0817	mntR	420	73.2	347.1	2.23	61496.3	291589	273.9	0	0
b0882	clpA	2049	38.5	99.8	1.35	157658	409172	61.4	0.0002	0.00556
b0888	trxB	868	7.1	215.1	4.74	12320.4	373449	208	0	0
b0908	aroA	1154	63.4	25	-1.31	146357	57590.6	-38.5	0.0001	0.00293
b0957	ompA	937	97.7	1286.2	3.7	183153	2.41027e+06	1188.4	0	0
b0963	mgsA	413	37.7	429.6	3.47	31173.9	354852	391.9	0	0
b1048	opgG	1382	96.7	2121.4	4.44	267230	5.86352e+06	2024.7	0	0
b1049	opgH	2288	44.7	1049.9	4.52	204335	4.80451e+06	1005.3	0	0
b1095	fabF	1116	14	1.1	-2.82	31355.7	2535.87	-12.9	0	0
b1129	phoQ	1315	40.7	153.4	1.89	107143	403397	112.6	0.0001	0.00293
b1130	phoP	604	106.2	331	1.63	128280	399885	224.8	0.0001	0.00293
b1136	icd	1125	1.3	71	4.96	2965	159772	69.7	0	0
b1175	minD	731	18.3	1.6	-2.89	26799.4	2359.15	-16.7	0.0007	0.01738
b1236	galU	817	3.3	61.7	3.85	5463.7	100786	58.3	0	0
b1249	clsA	1315	17.8	4.5	-1.78	46697.9	11714.7	-13.3	0.0011	0.02613
b1479	maeA	1528	54.2	223.8	2.02	165744	683899	169.6	0	0
b1611	fumC	1262	55.2	4.1	-3.46	139441	10417.5	-51.1	0	0
b1613	manA	1058	23.2	4.8	-2.07	49151.6	10126.4	-18.4	0.0019	0.04328
b1749	xthA	725	35.8	0.9	-4.26	51968	1332.27	-34.9	0	0
b1821	mntP	509	32.4	287.7	3.11	32932.7	292878	255.3	0.0006	0.01524
b1830	prc	1843	40.3	254.5	2.63	148526	938010	214.2	0	0
b1857	znuA	839	17.6	114.2	2.63	29574.4	191573	96.5	0.0021	0.0464
b1861	ruvA	550	3.7	0	-2.22	4040.7	0	-3.7	0.002	0.04486
b2029	gnd	1265	48.7	219.2	2.15	123282	554640	170.5	0	0
b2065	dcd	522	3.4	0	-2.15	3577.2	0	-3.4	0.0001	0.00293
b2066	udk	576	87.3	23.3	-1.86	100623	26795.5	-64.1	0	0
b2188	yejM	1585	29.4	10.4	-1.42	93290.6	32928.7	-19	0.0007	0.01738
b2240	glpT	1223	383	867.1	1.18	936836	2.12102e+06	484.1	0.0021	0.0464
b2278	nuoL	1656	3.3	0.8	-1.25	11022.3	2696.29	-2.5	0.0002	0.00556
b2279	nuoK	271	6.6	0.1	-2.73	3576.2	80.21	-6.5	0.0013	0.0304
b2280	nuoJ	499	4.9	0.1	-2.41	4923.5	112.38	-4.8	0.0005	0.01292
b2283	nuoG	2453	4.6	1.3	-1.3	22753.7	6292.03	-3.4	0	0
b2284	nuoF	1204	4.8	0.1	-2.4	11439.8	224.76	-4.7	0	0
b2344	fadL	1207	112.7	46.4	-1.26	272151	111996	-66.3	0	0
b2431	yfeX	810	6.3	0	-2.87	10212.2	0	-6.3	0.0002	0.00556
b2498	upp	563	22.3	3.1	-2.5	25152.9	3514.29	-19.2	0	0
b2501	ppk	1859	30.1	0.1	-4.85	112059	304.97	-30.1	0	0
b2521	sseA	760	249.3	123	-1.01	378939	186891	-126.3	0.001	0.02402
b2631	rnlB	334	20.6	181	3.07	13766.2	120901	160.4	0	0
b2688	gshA	1401	28.2	283.9	3.29	78907.2	795563	255.8	0	0
b2699	recA	954	1.6	0	-1.37	3036	0	-1.6	0.0004	0.01052
b2819	recD	1643	40.3	162.9	1.99	132336	535140	122.6	0	0
b2820	recB	3187	1.3	0	-1.23	8593.5	0	-1.3	0	0
b2822	recC	3031	2.5	0.5	-1.21	14935.7	3016.73	-2	0.0002	0.00556
b2829	ptsP	2021	171	79.7	-1.09	691297	321951	-91.4	0	0
b2903	gcvP	2586	62.8	20.3	-1.58	324856	105180	-42.5	0	0
b2905	gcvT	985	107	38.7	-1.44	210767	76291.9	-68.3	0	0
b2906	ubiI	1081	13.3	0.4	-3.3	28706.9	962.96	-12.8	0	0
b2908	pepP	1192	25.5	3.5	-2.56	60845.3	8314.05	-22	0	0
b2914	rpiA	594	9.7	1.1	-2.37	11582.4	1283.4	-8.7	0.0003	0.00799
b2935	tktA	1792	2.1	0.1	-1.46	7370.9	385.18	-1.9	0	0
b2937	speB	829	53.7	166	1.61	89014.5	275148	112.3	0	0
b2947	gshB	855	28.4	224.5	2.94	48623.2	383848	196	0	0
b2962	yggX	248	104.9	683.8	2.69	52028.9	339151	578.9	0.0001	0.00293
b3005	exbD	382	62.3	670.8	3.41	47573.2	512486	608.5	0	0
b3006	exbB	661	74.2	1022.3	3.77	98136	1351493	948.1	0	0
b3017	ftsP	1271	137.9	27.2	-2.3	350668	69162.9	-110.7	0	0
b3040	zupT	696	191.2	36.5	-2.36	266083	50753.2	-154.7	0	0
b3071	nfeR	560	35.2	0	-5.18	39411.5	0	-35.2	0	0
b3094	exuR	699	34.2	11.2	-1.53	47742.9	15600	-23	0.001	0.02402
b3129	prlF	302	191.5	593.8	1.63	115650	358662	402.3	0.001	0.02402
b3162	deaD	1700	24.1	93	1.9	81930.7	316032	68.9	0	0
b3181	greA	429	103.5	1024.3	3.29	88781	878868	920.8	0.0001	0.00293
b3236	mdh	845	22.3	2.7	-2.65	37765.7	4604.27	-19.6	0	0
b3260	dusB	868	242.8	3097	3.67	421473	5.37632e+06	2854.2	0	0
b3261	fis	267	50.1	2214.8	5.44	26774.5	1.18268e+06	2164.6	0	0
b3339	tufA	1065	12.1	104.7	3.01	25716.2	222915	92.6	0	0
b3343	tusB	258	0	11.9	3.69	0	6162.54	11.9	0.0001	0.00293
b3346	yheO	649	95.3	335.9	1.81	123735	436014	240.6	0.0001	0.00293
b3357	crp	569	1.6	132	5.67	1836.6	150210	130.4	0	0
b3387	dam	753	90.7	286.7	1.65	136526	431816	196.1	0.0002	0.00556
b3404	envZ	1217	118.4	27.3	-2.08	288064	66442.7	-91.1	0	0
b3405	ompR	648	26	2.3	-3.02	33756	3016.73	-23.7	0	0
b3414	nfuA	518	12.1	126.8	3.29	12515.1	131387	114.7	0	0
b3415	gntT	1185	109.8	354.3	1.68	260109	839749	244.6	0	0
b3425	glpE	293	134	797.1	2.56	78504.3	467098	663.1	0	0
b3469	zntA	1979	183.7	1034.7	2.49	727054	4.09544e+06	851	0	0
b3500	gor	1217	23.3	254.3	3.39	56653.3	618866	231	0	0
b3528	dctA	1157	126.1	38.8	-1.67	291769	89830.2	-87.3	0	0
b3572	avtA	1128	219.9	79.6	-1.45	496162	179671	-140.3	0	0
b3588	aldB	1385	180.6	90	-1	500247	249402	-90.6	0.0003	0.00799
b3627	waaO	918	375.7	1135.6	1.59	689826	2.0849e+06	759.8	0	0
b3628	waaB	972	652.1	2067.3	1.66	1.26765e+06	4.01891e+06	1415.3	0	0
b3630	waaP	718	287.5	1936.2	2.75	412803	2.78032e+06	1648.7	0	0
b3631	waaG	1011	343	1065.1	1.63	693493	2.15358e+06	722.1	0	0
b3632	waaQ	931	991.2	3242.6	1.71	1.84556e+06	6.03776e+06	2251.4	0	0
b3644	yicC	776	146.8	52.9	-1.46	227867	82041	-94	0.0003	0.00799
b3652	recG	1872	45.9	1.5	-4.23	171957	5649.1	-44.4	0	0
b3687	ibpA	372	192.5	71	-1.43	143220	52812.9	-121.5	0.0013	0.0304
b3706	mnmE	1227	9.1	57.1	2.53	22211	140182	48.1	0	0
b3727	pstC	864	2.4	0	-1.76	4114.9	0	-2.4	0.0022	0.04813
b3741	mnmG	1700	5.1	53.6	3.17	17264.3	182150	48.5	0	0
b3755	yieP	623	72.3	350.2	2.26	90117	436325	277.9	0	0
b3778	rep	1818	34	1	-4.11	123764	3756.58	-33	0	0
b3790	rffC	607	113.4	297.2	1.38	137634	360813	183.8	0.0013	0.0304
b3791	wecE	1017	178.1	443.8	1.31	362249	902620	265.7	0.0004	0.01052
b3802	hemY	1077	155	54.8	-1.48	333861	118100	-100.2	0	0
b3806	cyaA	2291	186.6	455.1	1.28	854887	2.08546e+06	268.6	0	0
b3809	dapF	741	56.3	2.1	-4.2	83420.7	3145.4	-54.2	0	0
b3811	xerC	807	3.6	0	-2.21	5875.9	0	-3.6	0	0
b3834	ubiJ	544	11.2	0.3	-3.22	12174.3	337.14	-10.9	0	0
b3836	tatA	242	26.6	739	4.75	12858.1	357667	712.4	0.0001	0.00293
b3838	tatB	464	67.4	1181	4.11	62567.7	1.09592e+06	1113.5	0	0
b3839	tatC	699	43.4	287.5	2.7	60737.2	401891	244	0	0
b3842	rfaH	439	81.7	431.2	2.39	71726.3	378587	349.5	0	0
b3870	glnA	1268	16	3.5	-1.93	40531.1	8794.49	-12.5	0	0
b3891	fdhE	836	99.8	223.4	1.15	166860	373497	123.6	0.0019	0.04328
b3893	fdoH	811	96.4	250.1	1.37	156372	405712	153.7	0.0003	0.00799
b3894	fdoG	2745	117.8	298	1.33	646905	1.63619e+06	180.2	0	0
b3908	sodA	559	152.4	731.3	2.25	170406	817566	578.9	0	0
b3915	fieF	811	207.3	30.2	-2.74	336256	49038.8	-177.1	0	0
b3916	pfkA	865	24.8	5	-2.1	42878.2	8668.3	-19.8	0	0
b3933	ftsN	864	138.2	47.7	-1.52	238871	82375.2	-90.6	0.0001	0.00293
b3961	oxyR	826	53.7	0	-5.77	88751	0	-53.7	0	0
b3962	sthA	1261	59.5	135.6	1.18	149974	342020	76.1	0	0
b3979	thrT	68	39.4	972	4.59	5363.9	132191	932.5	0.0003	0.00799
b3980	tufB	1065	22.7	216.5	3.2	48372.9	461172	193.8	0	0
b4000	hupA	245	159.1	21.6	-2.82	77975.5	10608.5	-137.5	0.0002	0.00556
b4042	dgkA	331	50.3	0.6	-5	33280.3	401.06	-49.7	0	0
b4058	uvrA	2539	168	14	-3.5	853052	70894.8	-154	0	0
b4077	gltP	1182	116.4	49.4	-1.22	275089	116894	-66.9	0	0
b4124	dcuR	648	308.6	49.1	-2.63	399882	63629.9	-259.5	0	0
b4125	dcuS	1468	124.2	26.5	-2.19	364707	77899.8	-97.7	0	0
b4139	aspA	1293	79.3	27.4	-1.5	204998	70985.5	-51.8	0	0
b4146	epmB	925	5.5	0.1	-2.51	10260.3	272.8	-5.4	0	0
b4155	epmA	880	2.7	0	-1.88	4701.1	0	-2.7	0.0001	0.00293
b4159	mscM	2990	148	812.5	2.45	885300	4.85856e+06	664.4	0	0
b4171	miaA	855	60.6	1090.7	4.15	103590	1.86513e+06	1030.1	0	0
b4191	ulaR	680	42.2	2.2	-3.76	57337.9	2984.56	-40	0	0
b4203	rplI	404	163.9	49	-1.72	132428	39578.7	-114.9	0.0014	0.03256
b4208	cycA	1271	6	21.4	1.67	15304	54405	15.4	0.0011	0.02613
b4220	tamA	1560	121.5	50.2	-1.26	379048	156653	-71.3	0	0
b4221	tamB	3402	111.2	49.6	-1.15	756351	337233	-61.6	0	0
b4239	treC	1490	7.7	42.2	2.31	23020.7	125684	34.5	0	0
b4287	fecE	690	75.1	2558.2	5.07	103623	3.53026e+06	2483.1	0	0
b4288	fecD	861	93.8	3083.3	5.02	161515	5.30937e+06	2989.5	0	0
b4289	fecC	899	148.1	4549.9	4.93	266358	8.18073e+06	4401.8	0	0
b4290	fecB	811	106.2	3793.2	5.14	172307	6.15249e+06	3686.9	0	0
b4291	fecA	2091	125.2	3734.6	4.89	523742	1.5618e+07	3609.3	0	0
b4292	fecR	858	129.4	3070.3	4.56	222107	5.2687e+06	2940.9	0	0
b4293	fecI	468	156.7	4369.1	4.79	146709	4.08946e+06	4212.3	0	0
b4375	prfC	1430	50.4	271	2.4	144251	774983	220.5	0	0
b4383	deoB	1100	88.3	183.6	1.05	194343	403945	95.3	0.0006	0.01524
b4472	yhdP	3421	84.7	38.9	-1.1	579248	266041	-45.8	0	0
b4481	rffT	972	125.8	348.8	1.46	244569	678116	223	0.0002	0.00556
b4557	yidD	232	44.3	0	-5.5	20572	0	-44.3	0	0
b4605	ypaB	128	47.3	0	-5.59	12104.4	0	-47.3	0.0007	0.01738

## Sheet: 4xMIC-3h
#Orf	Name	Sites	Mean Ctrl	Mean Exp	log2FC	Sum Ctrl	Sum Exp	Delta Mean	p-value	Adj. p-value
b0053	surA	1157	32.3	373.1	3.49	74725.9	863469	340.9	0	0
b0118	acnB	2338	1.2	37	4.14	5412	172826	35.8	0	0
b0160	dgt	1366	701	230.3	-1.6	1.91518e+06	629148	-470.7	0	0
b0214	rnhA	420	0.4	25	4.27	294.2	21013.3	24.7	0	0
b0278	yagL	629	203.7	92.2	-1.14	256259	115928	-111.6	0	0
b0386	proC	728	44.1	15.4	-1.46	64254.9	22466.2	-28.7	0.0007	0.0197
b0428	cyoE	801	28.5	8.1	-1.69	45730.9	13046.2	-20.4	0.0003	0.0094
b0431	cyoB	1792	31.7	7.4	-1.97	113761	26406.3	-24.4	0	0
b0432	cyoA	852	124.2	27.4	-2.14	211623	46699	-96.8	0	0
b0437	clpP	560	13.8	2.1	-2.23	15456.6	2403.89	-11.7	0.0003	0.0094
b0439	lon	2119	3.7	0	-2.19	15522.6	90.05	-3.6	0	0
b0449	mdlB	1602	58.7	22.9	-1.32	187955	73217.7	-35.8	0	0
b0462	acrB	2834	93.5	1.5	-5.27	529762	8221.75	-92	0	0
b0463	acrA	1074	101.6	1.2	-5.54	218213	2593.4	-100.4	0	0
b0464	acrR	582	444.6	1335.2	1.58	517564	1.55414e+06	890.5	0	0
b0471	ybaB	296	36.5	3.8	-2.96	21604.5	2266.11	-32.7	0.0006	0.01711
b0490	fetA	610	495.2	31.9	-3.91	604189	38951.5	-463.3	0	0
b0491	fetB	702	398.7	9.2	-5.3	559798	12887	-389.5	0	0
b0585	fes	1081	49.2	8.2	-2.45	106373	17639.6	-41	0	0
b0588	fepC	734	23.7	5.5	-1.93	34853.8	8034.83	-18.3	0	0
b0589	fepG	893	28.5	3.9	-2.6	50968.9	6940.1	-24.7	0	0
b0590	fepD	903	22.1	1.3	-3.35	39852.6	2270.81	-20.8	0	0
b0592	fepB	861	22	3.5	-2.37	37867	5958.93	-18.5	0	0
b0688	pgm	1477	8.1	44	2.31	23808.3	130115	36	0	0
b0720	gltA	1154	43.1	0.6	-4.75	99379.7	1469.75	-42.4	0	0
b0724	sdhB	645	15.4	2.8	-2.12	19885.6	3593.37	-12.6	0.0002	0.0065
b0737	tolQ	623	13.7	91.5	2.66	17026.1	114023	77.8	0.0005	0.01454
b0738	tolR	385	20.5	156.2	2.87	15800	120302	135.7	0.0017	0.04128
b0739	tolA	1138	10.7	55.8	2.28	24326.4	127034	45.1	0.0012	0.03138
b0740	tolB	1163	13.6	91.3	2.66	31725.1	212281	77.6	0	0
b0741	pal	468	31.3	143	2.16	29253.5	133863	111.8	0.0018	0.04323
b0779	uvrB	1818	102.4	3	-4.7	372421	10790.2	-99.5	0	0
b0817	mntR	420	73.2	211.4	1.52	61496.3	177554	138.2	0.002	0.04627
b0888	trxB	868	7.1	62.4	2.97	12320.4	108388	55.3	0	0
b0931	pncB	1081	9	2.2	-1.65	19544.1	4760.05	-6.8	0	0
b0957	ompA	937	97.7	728.5	2.89	183153	1.36514e+06	630.7	0	0
b1048	opgG	1382	96.7	1155.1	3.56	267230	3.19264e+06	1058.4	0	0
b1049	opgH	2288	44.7	577.7	3.66	204335	2.64378e+06	533.1	0	0
b1084	rne	2866	1.2	132	5.92	6859.9	756872	130.8	0.0001	0.00354
b1095	fabF	1116	14	1.1	-2.87	31355.7	2360.86	-13	0	0
b1136	icd	1125	1.3	69.1	4.92	2965	155466	67.8	0	0
b1176	minC	626	14.2	2.9	-1.96	17809.5	3650.51	-11.3	0.002	0.04627
b1249	clsA	1315	17.8	4	-1.92	46697.9	10440.1	-13.8	0.0003	0.0094
b1286	rnb	1741	3.4	0.2	-1.94	12003.1	540.31	-3.3	0	0
b1479	maeA	1528	54.2	202.9	1.88	165744	620090	148.7	0	0
b1629	rsxC	1999	18.6	6.3	-1.42	74440.7	25258.5	-12.3	0.0009	0.02455
b1630	rsxD	953	25.9	6.4	-1.87	49396.2	12159.8	-19.5	0.0004	0.01228
b1677	lpp	213	31.9	176.7	2.43	13598.7	75258.6	144.7	0.0008	0.02223
b1749	xthA	725	35.8	0.8	-4.33	51968	1209	-35	0	0
b1830	prc	1843	40.3	127.3	1.64	148526	469117	87	0	0
b2065	dcd	522	3.4	0	-2.15	3577.2	0	-3.4	0.0002	0.0065
b2066	udk	576	87.3	32.4	-1.4	100623	37286.6	-55	0.0011	0.02928
b2110	yehC	648	3.7	0.2	-1.96	4753.1	256.05	-3.5	0.0004	0.01228
b2276	nuoN	1312	4.5	1	-1.48	11757.8	2536.26	-3.5	0.0007	0.0197
b2279	nuoK	271	6.6	0	-2.93	3576.2	0	-6.6	0.0008	0.02223
b2281	nuoI	487	4.5	0.3	-2.11	4408.7	270.16	-4.2	0.0016	0.0395
b2283	nuoG	2453	4.6	1	-1.51	22753.7	4815.77	-3.7	0	0
b2284	nuoF	1204	4.8	0.9	-1.59	11439.8	2176.06	-3.8	0.0004	0.01228
b2287	nuoB	595	4.7	0.5	-1.92	5559.3	597.45	-4.2	0.0021	0.04808
b2288	nuoA	398	10.1	0.8	-2.64	8033.3	620.96	-9.3	0.0016	0.0395
b2344	fadL	1207	112.7	55.1	-1.02	272151	132995	-57.6	0.0001	0.00354
b2392	mntH	1115	59.1	8.4	-2.68	131892	18676	-50.8	0	0
b2417	crr	458	1.6	62.7	4.64	1420.5	57422.2	61.1	0.0006	0.01711
b2431	yfeX	810	6.3	0.1	-2.79	10212.2	85.35	-6.3	0.0001	0.00354
b2494	bepA	1316	83.9	27.9	-1.55	220862	73495.6	-56	0	0
b2498	upp	563	22.3	4.8	-2	25152.9	5451.54	-17.5	0.0005	0.01454
b2501	ppk	1859	30.1	0.7	-4.2	112059	2598.1	-29.4	0	0
b2557	purL	3498	12.6	4.9	-1.21	87912.1	33984.1	-7.7	0	0
b2572	rseA	585	40.9	280.2	2.75	47828.5	327782	239.3	0.0017	0.04128
b2631	rnlB	334	20.6	71.4	1.74	13766.2	47710	50.8	0.0005	0.01454
b2688	gshA	1401	28.2	109.4	1.92	78907.2	306596	81.3	0	0
b2699	recA	954	1.6	0	-1.37	3036	0	-1.6	0.0002	0.0065
b2819	recD	1643	40.3	162.2	1.98	132336	533141	122	0	0
b2820	recB	3187	1.3	0	-1.23	8593.5	0	-1.3	0	0
b2822	recC	3031	2.5	0.4	-1.26	14935.7	2716.37	-2	0	0
b2852	ygeH	1239	10.4	2.3	-1.79	25868.5	5722.4	-8.1	0.0001	0.00354
b2894	xerD	807	4.7	0.3	-2.11	7589.8	512.1	-4.4	0.0001	0.00354
b2906	ubiI	1081	13.3	4.2	-1.45	28706.9	9167.88	-9	0.0001	0.00354
b2908	pepP	1192	25.5	7.2	-1.7	60845.3	17063.8	-18.4	0.0003	0.0094
b2914	rpiA	594	9.7	0.8	-2.62	11582.4	891.11	-9	0.0002	0.0065
b2934	cmtB	398	63	21.8	-1.49	50145.3	17368	-41.2	0.0001	0.00354
b2935	tktA	1792	2.1	0.1	-1.51	7370.9	270.16	-2	0	0
b2937	speB	829	53.7	129.8	1.26	89014.5	215156	76.1	0.0005	0.01454
b2962	yggX	248	104.9	489.7	2.21	52028.9	242873	384.8	0.0002	0.0065
b3005	exbD	382	62.3	226.9	1.85	47573.2	173383	164.7	0.002	0.04627
b3006	exbB	661	74.2	385.8	2.36	98136	510079	311.6	0	0
b3026	qseC	1214	51.7	17.3	-1.52	125487	42090.4	-34.3	0	0
b3035	tolC	1332	87.4	7.9	-3.31	232918	21143.6	-79.5	0	0
b3052	waaE	1290	1.3	0	-1.19	3306.2	0	-1.3	0.0001	0.00354
b3071	nfeR	560	35.2	1.9	-3.63	39411.5	2143.14	-33.3	0	0
b3181	greA	429	103.5	811.7	2.96	88781	696417	708.2	0	0
b3236	mdh	845	22.3	0.7	-3.75	37765.7	1246.62	-21.6	0	0
b3247	rng	1322	60.9	23.7	-1.33	161015	62631.3	-37.2	0.0001	0.00354
b3260	dusB	868	242.8	1762.8	2.85	421473	3.06019e+06	1520	0	0
b3261	fis	267	50.1	468.5	3.2	26774.5	250176	418.4	0	0
b3339	tufA	1065	12.1	53.7	2.06	25716.2	114382	41.6	0	0
b3346	yheO	649	95.3	246.4	1.36	123735	319824	151.1	0.0014	0.03597
b3357	crp	569	1.6	255.2	6.61	1836.6	290373	253.5	0	0
b3388	damX	1157	139.2	340.7	1.29	322153	788419	201.5	0	0
b3390	aroK	468	6.2	0.4	-2.39	5827	350.8	-5.9	0.001	0.02695
b3404	envZ	1217	118.4	22.8	-2.32	288064	55581.9	-95.5	0	0
b3405	ompR	648	26	2.8	-2.84	33756	3612.18	-23.3	0	0
b3414	nfuA	518	12.1	73.1	2.5	12515.1	75720.1	61	0	0
b3425	glpE	293	134	634.7	2.24	78504.3	371958	500.8	0.0002	0.0065
b3438	gntR	896	46.9	10.4	-2.07	84037.5	18708.2	-36.5	0	0
b3465	rsmD	537	86	25.9	-1.69	92385.7	27855.9	-60.1	0.0001	0.00354
b3498	prlC	1837	142.1	54.5	-1.37	521905	200296	-87.5	0	0
b3500	gor	1217	23.3	56.8	1.25	56653.3	138196	33.5	0.0005	0.01454
b3528	dctA	1157	126.1	37.8	-1.71	291769	87382	-88.3	0	0
b3572	avtA	1128	219.9	106.2	-1.04	496162	239520	-113.8	0.0001	0.00354
b3600	mtlD	1033	90.4	43.8	-1.03	186840	90545.3	-46.6	0.0014	0.03597
b3611	yibN	388	185.4	39.3	-2.21	143901	30463.4	-146.2	0.0002	0.0065
b3613	envC	1134	56.2	15.7	-1.77	127485	35689.2	-40.5	0	0
b3617	kbl	1077	55.8	16.4	-1.7	120171	35392.7	-39.4	0	0
b3619	waaD	839	1.7	0	-1.45	2915.1	0	-1.7	0.0003	0.0094
b3620	waaF	941	5.8	0.4	-2.3	10824.7	701.6	-5.4	0	0
b3621	waaC	864	6.1	0	-2.83	10529.5	0	-6.1	0	0
b3652	recG	1872	45.9	5.1	-2.94	171957	19206.2	-40.8	0	0
b3706	mnmE	1227	9.1	47	2.26	22211	115356	38	0	0
b3727	pstC	864	2.4	0	-1.69	4114.9	85.35	-2.3	0.0021	0.04808
b3741	mnmG	1700	5.1	27	2.21	17264.3	91883.6	21.9	0	0
b3778	rep	1818	34	1.5	-3.81	123764	5471.76	-32.5	0	0
b3806	cyaA	2291	186.6	9814.8	5.71	854887	4.49714e+07	9628.2	0	0
b3809	dapF	741	56.3	2.2	-4.16	83420.7	3251.97	-54.1	0	0
b3836	tatA	242	26.6	290.8	3.4	12858.1	140724	264.2	0.0019	0.0449
b3838	tatB	464	67.4	465.9	2.77	62567.7	432311	398.4	0.0005	0.01454
b3844	fre	630	14	68.8	2.22	17660.1	86730.2	54.8	0.0001	0.00354
b3870	glnA	1268	16	3	-2.08	40531.1	7622.19	-13	0	0
b3908	sodA	559	152.4	441	1.53	170406	493062	288.6	0	0
b3915	fieF	811	207.3	34.3	-2.56	336256	55709.8	-173	0	0
b3916	pfkA	865	24.8	4.2	-2.32	42878.2	7210.96	-20.6	0	0
b3961	oxyR	826	53.7	0.7	-4.99	88751	1199.59	-53	0	0
b3962	sthA	1261	59.5	219.5	1.87	149974	553564	160	0	0
b3979	thrT	68	39.4	402.1	3.32	5363.9	54691.3	362.7	0.0016	0.0395
b3980	tufB	1065	22.7	128.2	2.45	48372.9	273020	105.5	0	0
b4000	hupA	245	159.1	30.3	-2.35	77975.5	14862.1	-128.8	0.0006	0.01711
b4018	iclR	741	252.5	565	1.16	374136	837324	312.5	0	0
b4025	pgi	1484	59.8	25.2	-1.21	177428	74928.5	-34.5	0.0009	0.02455
b4042	dgkA	331	50.3	1.6	-4.31	33280.3	1052.41	-48.7	0	0
b4058	uvrA	2539	168	3.6	-5.19	853052	18400.4	-164.4	0	0
b4124	dcuR	648	308.6	92.1	-1.73	399882	119299	-216.5	0	0
b4125	dcuS	1468	124.2	35.3	-1.79	364707	103516	-89	0	0
b4139	aspA	1293	79.3	38.7	-1.02	204998	99995.3	-40.6	0.0002	0.0065
b4146	epmB	925	5.5	0	-2.71	10260.3	0	-5.5	0	0
b4155	epmA	880	2.7	0.2	-1.62	4701.1	346.1	-2.5	0.001	0.02695
b4159	mscM	2990	148	1015.7	2.77	885300	6.07396e+06	867.7	0	0
b4171	miaA	855	60.6	293	2.26	103590	501071	232.4	0	0
b4174	hflK	1134	83.9	39.1	-1.08	190245	88717.7	-44.8	0.0002	0.0065
b4191	ulaR	680	42.2	0.9	-4.52	57337.9	1199.59	-41.3	0	0
b4241	treR	852	210	96.7	-1.11	357798	164712	-113.3	0.0005	0.01454
b4287	fecE	690	75.1	915.6	3.59	103623	1.26346e+06	840.5	0	0
b4288	fecD	861	93.8	1106.6	3.55	161515	1.90554e+06	1012.8	0	0
b4289	fecC	899	148.1	1717.9	3.53	266358	3.08883e+06	1569.8	0	0
b4290	fecB	811	106.2	1415.5	3.72	172307	2.29602e+06	1309.3	0	0
b4291	fecA	2091	125.2	1323	3.39	523742	5.53276e+06	1197.8	0	0
b4292	fecR	858	129.4	1231.3	3.24	222107	2.11297e+06	1101.9	0	0
b4293	fecI	468	156.7	1732.5	3.46	146709	1.62163e+06	1575.8	0	0
b4375	prfC	1430	50.4	206.1	2.01	144251	589481	155.7	0	0
b4383	deoB	1100	88.3	192.9	1.12	194343	424480	104.6	0.0001	0.00354
b4388	serB	871	59	21.3	-1.43	102858	37048	-37.8	0	0
b4605	ypaB	128	47.3	0.3	-5.18	12104.4	85.35	-46.9	0.0011	0.02928

## Sheet: 20xMIC-1h
#Orf	Name	Sites	Mean Ctrl	Mean Exp	log2FC	Sum Ctrl	Sum Exp	Delta Mean	p-value	Adj. p-value
b0008	talB	858	117.4	266	1.17	201400	456534	148.7	0.0006	0.01418
b0014	dnaK	1725	7.1	71.8	3.17	24446.9	247590	64.7	0.0014	0.02974
b0053	surA	1157	32.3	613.7	4.21	74725.9	1.42019e+06	581.4	0	0
b0080	cra	903	109.7	33	-1.7	198172	59686.9	-76.7	0	0
b0104	guaC	938	98.3	357.1	1.85	184329	670009	258.9	0	0
b0118	acnB	2338	1.2	11.4	2.52	5412	53148.3	10.2	0	0
b0143	pcnB	1258	7	0.6	-2.35	17734.2	1455.32	-6.5	0	0
b0145	dksA	410	15.5	2.2	-2.34	12689.1	1839.38	-13.2	0.002	0.04036
b0160	dgt	1366	701	247.9	-1.5	1.91518e+06	677259	-453.1	0	0
b0428	cyoE	801	28.5	8.2	-1.69	45730.9	13117.2	-20.4	0.0016	0.03335
b0429	cyoD	296	4.8	0	-2.55	2865.9	0	-4.8	0.0014	0.02974
b0432	cyoA	852	124.2	27.2	-2.15	211623	46285	-97	0	0
b0438	clpX	1147	19.5	2.7	-2.48	44779.3	6158.62	-16.8	0	0
b0439	lon	2119	3.7	0	-2.22	15522.6	0	-3.7	0	0
b0462	acrB	2834	93.5	1	-5.58	529762	5533.46	-92.5	0	0
b0463	acrA	1074	101.6	0.8	-5.84	218213	1689.34	-100.8	0	0
b0471	ybaB	296	36.5	2.8	-3.29	21604.5	1682.5	-33.7	0.0001	0.00295
b0487	cueR	366	11.5	0.2	-3.36	8454.1	159.71	-11.3	0.0009	0.0204
b0489	qmcA	826	88.5	35.5	-1.3	146259	58591.6	-53.1	0.0006	0.01418
b0490	fetA	610	495.2	2.6	-7.12	604189	3134.99	-492.7	0	0
b0491	fetB	702	398.7	1.7	-7.22	559798	2369.46	-397	0	0
b0584	fepA	2017	64	25.6	-1.29	258326	103339	-38.4	0	0
b0585	fes	1081	49.2	5.5	-2.95	106373	11861.2	-43.7	0	0
b0588	fepC	734	23.7	2.5	-2.81	34853.8	3718.86	-21.2	0	0
b0589	fepG	893	28.5	5.1	-2.27	50968.9	9184.85	-23.4	0	0
b0590	fepD	903	22.1	2.5	-2.73	39852.6	4478.72	-19.6	0	0
b0592	fepB	861	22	6.5	-1.61	37867	11273.4	-15.4	0.0018	0.037
b0623	cspE	188	35.1	3.9	-2.88	13204.3	1471.83	-31.2	0.0016	0.03335
b0636	rlmH	420	27	0.2	-4.56	22708	159.71	-26.8	0	0
b0661	miaB	1281	91.1	204.9	1.16	233345	524990	113.8	0.0006	0.01418
b0677	nagA	1033	30.9	5.6	-2.28	63884.8	11486.9	-25.4	0	0
b0688	pgm	1477	8.1	79	3.14	23808.3	233382	70.9	0	0
b0720	gltA	1154	43.1	0.1	-5.36	99379.7	159.71	-43	0	0
b0737	tolQ	623	13.7	136.2	3.23	17026.1	169721	122.5	0.0002	0.00542
b0738	tolR	385	20.5	275.9	3.69	15800	212441	255.4	0.0008	0.01841
b0739	tolA	1138	10.7	125.5	3.44	24326.4	285575	114.8	0	0
b0740	tolB	1163	13.6	168.1	3.53	31725.1	391032	154.5	0	0
b0759	galE	915	23.4	106.8	2.14	42849	195410	83.4	0.0011	0.0243
b0761	modE	709	52.8	231.7	2.11	74822.6	328515	178.9	0.0002	0.00542
b0763	modA	696	67.1	265.3	1.97	93346.2	369322	198.3	0.0004	0.00999
b0779	uvrB	1818	102.4	9.1	-3.36	372421	33032.8	-93.3	0	0
b0817	mntR	420	73.2	398.3	2.43	61496.3	334559	325.1	0	0
b0888	trxB	868	7.1	232.7	4.85	12320.4	403965	225.6	0	0
b0907	serC	979	68.7	25.3	-1.4	134581	49627.3	-43.4	0.0009	0.0204
b0912	ihfB	255	35	552.8	3.94	17837.6	281915	517.8	0.0014	0.02974
b0931	pncB	1081	9	2.4	-1.56	19544.1	5201.55	-6.6	0.0007	0.01645
b0957	ompA	937	97.7	1367.8	3.79	183153	2.56333e+06	1270.1	0	0
b0963	mgsA	413	37.7	592.7	3.94	31173.9	489532	554.9	0	0
b1048	opgG	1382	96.7	545.2	2.48	267230	1.5069e+06	448.5	0	0
b1049	opgH	2288	44.7	244.7	2.43	204335	1.11957e+06	200	0	0
b1136	icd	1125	1.3	14.9	2.78	2965	33524.2	13.6	0.0003	0.00775
b1176	minC	626	14.2	0.7	-3.19	17809.5	839.83	-13.6	0	0
b1236	galU	817	3.3	35.2	3.06	5463.7	57536.6	31.9	0.0014	0.02974
b1249	clsA	1315	17.8	3.4	-2.09	46697.9	8917.8	-14.4	0.0001	0.00295
b1479	maeA	1528	54.2	262	2.25	165744	800642	207.8	0	0
b1611	fumC	1262	55.2	10.4	-2.31	139441	26155.4	-44.9	0.0002	0.00542
b1613	manA	1058	23.2	3.1	-2.57	49151.6	6545.51	-20.1	0.0001	0.00295
b1749	xthA	725	35.8	0.1	-5.12	51968	83.98	-35.8	0	0
b1764	selD	938	32.7	143.3	2.1	61335.1	268863	110.6	0.0003	0.00775
b1821	mntP	509	32.4	322.9	3.28	32932.7	328755	290.6	0	0
b1830	prc	1843	40.3	196.9	2.26	148526	725854	156.6	0	0
b1857	znuA	839	17.6	146.4	2.98	29574.4	245609	128.7	0.0022	0.0434
b2029	gnd	1265	48.7	244	2.3	123282	617287	195.3	0	0
b2065	dcd	522	3.4	0	-2.15	3577.2	0	-3.4	0	0
b2066	udk	576	87.3	25.2	-1.76	100623	29000	-62.2	0.0002	0.00542
b2144	sanA	648	390.5	893.9	1.19	506116	1.1585e+06	503.4	0.0001	0.00295
b2175	mepS	509	340.2	133.9	-1.34	346335	136317	-206.3	0	0
b2276	nuoN	1312	4.5	0.8	-1.6	11757.8	2128.6	-3.7	0.0008	0.01841
b2277	nuoM	1376	3.9	0	-2.26	10802.3	75.73	-3.9	0	0
b2278	nuoL	1656	3.3	0.4	-1.67	11022.3	1185.44	-3	0	0
b2280	nuoJ	499	4.9	0	-2.57	4923.5	0	-4.9	0.0006	0.01418
b2281	nuoI	487	4.5	0.2	-2.26	4408.7	151.45	-4.4	0.0002	0.00542
b2282	nuoH	880	2.2	0.1	-1.5	3869.9	227.18	-2.1	0.0013	0.02858
b2283	nuoG	2453	4.6	0.8	-1.66	22753.7	3844.12	-3.9	0	0
b2284	nuoF	1204	4.8	1	-1.52	11439.8	2423.25	-3.7	0.0014	0.02974
b2287	nuoB	595	4.7	0	-2.5	5559.3	0	-4.7	0	0
b2318	truA	731	9.1	1.3	-2.14	13373	1901.42	-7.8	0	0
b2416	ptsI	1554	2.3	0.3	-1.33	7247.5	1009.22	-2	0.0006	0.01418
b2431	yfeX	810	6.3	0	-2.87	10212.2	0	-6.3	0.0001	0.00295
b2498	upp	563	22.3	0.4	-4.02	25152.9	495.64	-21.9	0	0
b2501	ppk	1859	30.1	0.2	-4.7	112059	722.82	-29.9	0	0
b2521	sseA	760	249.3	123.6	-1.01	378939	187945	-125.7	0.0019	0.03869
b2526	hscA	1665	0.5	4.8	1.94	1690	15913.4	4.3	0.001	0.02232
b2631	rnlB	334	20.6	217.6	3.34	13766.2	145356	197	0.0004	0.00999
b2688	gshA	1401	28.2	324.3	3.48	78907.2	908650	296.1	0	0
b2699	recA	954	1.6	0	-1.37	3036	0	-1.6	0.0003	0.00775
b2743	pcm	563	53.8	16.1	-1.68	60633.1	18106.2	-37.8	0.0025	0.04867
b2819	recD	1643	40.3	181.4	2.14	132336	596209	141.2	0	0
b2820	recB	3187	1.3	0	-1.23	8593.5	0	-1.3	0	0
b2829	ptsP	2021	171	51.9	-1.7	691297	209630	-119.2	0	0
b2846	yqeH	569	22.8	1.9	-3.06	25950.5	2120.34	-20.9	0.0004	0.00999
b2894	xerD	807	4.7	0.2	-2.24	7589.8	335.93	-4.5	0.0001	0.00295
b2903	gcvP	2586	62.8	30.1	-1.03	324856	155928	-32.7	0.0001	0.00295
b2906	ubiI	1081	13.3	0.2	-3.6	28706.9	386.89	-13.1	0	0
b2908	pepP	1192	25.5	2.7	-2.86	60845.3	6323.76	-22.9	0	0
b2912	fau	493	72.2	16.5	-2.07	71188.3	16254.8	-55.7	0.0011	0.0243
b2914	rpiA	594	9.7	1.3	-2.2	11582.4	1587.43	-8.4	0.0016	0.03335
b2927	epd	918	89.9	40.3	-1.14	164977	73968.6	-49.6	0.0002	0.00542
b2935	tktA	1792	2.1	0	-1.61	7370.9	0	-2.1	0	0
b2937	speB	829	53.7	167.8	1.63	89014.5	278170	114.1	0.0015	0.03172
b2947	gshB	855	28.4	66.9	1.21	48623.2	114450	38.5	0.0022	0.0434
b2951	yggS	633	52.3	10.1	-2.26	66270.8	12801.8	-42.2	0.0002	0.00542
b2962	yggX	248	104.9	641.4	2.6	52028.9	318119	536.5	0.0005	0.01228
b3005	exbD	382	62.3	882.6	3.8	47573.2	674295	820.3	0	0
b3006	exbB	661	74.2	1190.6	3.99	98136	1.57392e+06	1116.3	0	0
b3017	ftsP	1271	137.9	44.2	-1.62	350668	112409	-93.7	0	0
b3026	qseC	1214	51.7	5.3	-3.05	125487	12986.3	-46.3	0	0
b3035	tolC	1332	87.4	7.5	-3.39	232918	19877.2	-80	0	0
b3040	zupT	696	191.2	31.2	-2.58	266083	43428.4	-160	0	0
b3071	nfeR	560	35.2	0.1	-4.98	39411.5	167.97	-35	0	0
b3075	ebgR	884	28.8	8.4	-1.67	50952.9	14825.4	-20.4	0.0009	0.0204
b3129	prlF	302	191.5	710.9	1.89	115650	429371	519.4	0.0003	0.00775
b3192	mlaC	572	157.1	65.5	-1.25	179733	74980.4	-91.6	0.0002	0.00542
b3206	npr	245	83.3	12.8	-2.61	40815.2	6276.82	-70.5	0.0022	0.0434
b3229	sspA	575	6.6	0.5	-2.37	7541.7	530.09	-6.1	0	0
b3236	mdh	845	22.3	3.7	-2.31	37765.7	6276.82	-18.6	0	0
b3252	csrD	1747	101	274.1	1.43	352808	957546	173.1	0	0
b3357	crp	569	1.6	10.3	2.12	1836.6	11764.8	8.7	0	0
b3386	rpe	610	5.3	0	-2.66	6465.6	0	-5.3	0	0
b3389	aroB	979	46.3	13.2	-1.74	90747.7	25748	-33.2	0	0
b3390	aroK	468	6.2	0.4	-2.36	5827	378.63	-5.8	0.0024	0.04693
b3404	envZ	1217	118.4	24.8	-2.21	288064	60438.3	-93.5	0	0
b3405	ompR	648	26	1.2	-3.63	33756	1537.89	-24.9	0	0
b3414	nfuA	518	12.1	215.2	4.05	12515.1	222985	203.2	0	0
b3415	gntT	1185	109.8	299.1	1.44	260109	708848	189.3	0.0002	0.00542
b3425	glpE	293	134	781.7	2.54	78504.3	458096	647.8	0	0
b3438	gntR	896	46.9	11.3	-1.96	84037.5	20279.2	-35.6	0	0
b3465	rsmD	537	86	23.7	-1.82	92385.7	25484.9	-62.3	0.0002	0.00542
b3469	zntA	1979	183.7	1164.8	2.66	727054	4.61024e+06	981.1	0	0
b3498	prlC	1837	142.1	67.6	-1.06	521905	248350	-74.5	0.0004	0.00999
b3528	dctA	1157	126.1	13.3	-3.15	291769	30861.1	-112.8	0	0
b3590	selB	1659	343.6	1024.1	1.57	1.14022e+06	3.39794e+06	680.4	0	0
b3591	selA	1252	128.9	347.1	1.42	322865	869029	218.1	0	0
b3611	yibN	388	185.4	33.4	-2.44	143901	25911.9	-152	0	0
b3617	kbl	1077	55.8	25.9	-1.08	120171	55742.6	-29.9	0.0014	0.02974
b3619	waaD	839	1.7	0	-1.39	2915.1	75.73	-1.7	0.0002	0.00542
b3627	waaO	918	375.7	937	1.32	689826	1.72029e+06	561.3	0	0
b3628	waaB	972	652.1	1702.8	1.38	1.26765e+06	3.31023e+06	1050.7	0	0
b3630	waaP	718	287.5	1398.6	2.28	412803	2.00845e+06	1111.2	0	0
b3631	waaG	1011	343	896.7	1.38	693493	1.81313e+06	553.7	0	0
b3632	waaQ	931	991.2	3413.4	1.78	1.84556e+06	6.35583e+06	2422.3	0	0
b3644	yicC	776	146.8	33.1	-2.12	227867	51302	-113.8	0	0
b3650	spoT	1897	26.7	0.1	-4.7	101145	235.44	-26.6	0	0
b3651	trmH	620	126.3	36.8	-1.75	156569	45619.7	-89.5	0.001	0.02232
b3652	recG	1872	45.9	4.2	-3.19	171957	15570.6	-41.8	0	0
b3706	mnmE	1227	9.1	67.5	2.77	22211	165559	58.4	0	0
b3740	rsmG	560	240.9	101.2	-1.24	269830	113316	-139.7	0.0002	0.00542
b3741	mnmG	1700	5.1	63.1	3.4	17264.3	214415	58	0	0
b3742	mioC	398	129.6	20.6	-2.59	103189	16433.6	-109	0	0
b3755	yieP	623	72.3	347.6	2.25	90117	433081	275.3	0	0
b3778	rep	1818	34	0	-5.1	123764	83.98	-34	0	0
b3780	rhlB	1138	281	139.5	-1.01	639464	317388	-141.5	0.0003	0.00775
b3807	cyaY	289	68.9	284.8	2.03	39806.2	164608	215.9	0.0021	0.04199
b3809	dapF	741	56.3	0.3	-5.45	83420.7	454.36	-56	0	0
b3811	xerC	807	3.6	0.1	-2.07	5875.9	167.97	-3.5	0	0
b3821	pldA	782	259.4	117.6	-1.14	405670	183854	-141.8	0	0
b3834	ubiJ	544	11.2	0.2	-3.4	12174.3	167.97	-11	0	0
b3836	tatA	242	26.6	729.6	4.73	12858.1	353126	703	0	0
b3838	tatB	464	67.4	1529.5	4.48	62567.7	1.41938e+06	1462.1	0	0
b3839	tatC	699	43.4	306.1	2.79	60737.2	427865	262.6	0	0
b3842	rfaH	439	81.7	319.2	1.95	71726.3	280290	237.5	0	0
b3857	mobA	525	59	210.7	1.82	62001.2	221217	151.6	0.002	0.04036
b3868	glnG	1268	24.2	1.1	-3.6	61442.1	2757.77	-23.1	0	0
b3869	glnL	944	49.7	19.1	-1.33	93791.9	36060.2	-30.6	0.0003	0.00775
b3870	glnA	1268	16	2.9	-2.14	40531.1	7236.49	-13.1	0	0
b3891	fdhE	836	99.8	286.8	1.51	166860	479511	187	0.0004	0.00999
b3892	fdoI	572	94.5	250.8	1.4	108106	286873	156.3	0.0017	0.03527
b3893	fdoH	811	96.4	309.5	1.67	156372	501933	213	0	0
b3894	fdoG	2745	117.8	453.1	1.93	646905	2.48771e+06	335.3	0	0
b3895	fdhD	750	198.7	686.8	1.78	298056	1.03015e+06	488.1	0	0
b3908	sodA	559	152.4	558.8	1.87	170406	624757	406.4	0	0
b3915	fieF	811	207.3	25.9	-2.95	336256	41968.3	-181.4	0	0
b3916	pfkA	865	24.8	1.3	-3.47	42878.2	2293.74	-23.5	0	0
b3919	tpiA	690	8.6	0.8	-2.39	11927.5	1160.67	-7.8	0	0
b3961	oxyR	826	53.7	0.2	-5.53	88751	302.91	-53.5	0	0
b3962	sthA	1261	59.5	137.4	1.19	149974	346455	77.9	0.0001	0.00295
b3980	tufB	1065	22.7	67.4	1.53	48372.9	143554	44.7	0	0
b4000	hupA	245	159.1	9.9	-3.88	77975.5	4842.26	-149.3	0	0
b4025	pgi	1484	59.8	11.4	-2.29	177428	33818.9	-48.4	0	0
b4042	dgkA	331	50.3	2.1	-4.07	33280.3	1363.08	-48.2	0	0
b4058	uvrA	2539	168	10.3	-3.9	853052	52249.7	-157.7	0	0
b4124	dcuR	648	308.6	53.4	-2.51	399882	69145	-255.2	0	0
b4125	dcuS	1468	124.2	26.5	-2.18	364707	77914.7	-97.7	0	0
b4146	epmB	925	5.5	0	-2.71	10260.3	0	-5.5	0	0
b4159	mscM	2990	148	679.3	2.19	885300	4.06243e+06	531.3	0	0
b4171	miaA	855	60.6	704.6	3.52	103590	1.2049e+06	644	0	0
b4174	hflK	1134	83.9	37	-1.16	190245	83965.2	-46.9	0	0
b4177	purA	1169	16.4	48.1	1.49	38455.6	112529	31.7	0.0003	0.00775
b4191	ulaR	680	42.2	0.4	-4.94	57337.9	546.6	-41.8	0	0
b4221	tamB	3402	111.2	50.1	-1.14	756351	340554	-61.1	0	0
b4239	treC	1490	7.7	32.1	1.92	23020.7	95587.7	24.4	0	0
b4287	fecE	690	75.1	2314	4.93	103623	3.19332e+06	2238.9	0	0
b4288	fecD	861	93.8	3175.8	5.07	161515	5.46875e+06	3082	0	0
b4289	fecC	899	148.1	4463.9	4.9	266358	8.02612e+06	4315.8	0	0
b4290	fecB	811	106.2	3806.1	5.15	172307	6.17344e+06	3699.8	0	0
b4291	fecA	2091	125.2	3385.3	4.75	523742	1.41572e+07	3260	0	0
b4292	fecR	858	129.4	2987.9	4.52	222107	5.12728e+06	2858.5	0	0
b4293	fecI	468	156.7	4636.1	4.88	146709	4.33937e+06	4479.3	0	0
b4375	prfC	1430	50.4	241.9	2.24	144251	691698	191.4	0	0
b4388	serB	871	59	10.4	-2.39	102858	18159	-48.6	0	0
b4390	nadR	1109	142.4	40.7	-1.78	315878	90371.5	-101.7	0	0
b4451	ryhB	80	71.2	3.8	-3.91	11390.2	605.81	-67.4	0.0005	0.01228
b4605	ypaB	128	47.3	0	-5.59	12104.4	0	-47.3	0.0006	0.01418
b4618	tisB	80	64.3	0.9	-5.07	10288.1	151.45	-63.4	0.0005	0.01228
b4686	yshB	99	166.8	32.6	-2.32	33025.1	6447.61	-134.2	0.0024	0.04693
b4712	agrA	74	48.7	4.4	-3.19	7200.8	655.35	-44.2	0.0002	0.00542

## Sheet: 20xMIC-3h
#Orf	Name	Sites	Mean Ctrl	Mean Exp	log2FC	Sum Ctrl	Sum Exp	Delta Mean	p-value	Adj. p-value
b0008	talB	858	117.4	257.8	1.13	201400	442439	140.5	0.0021	0.04963
b0014	dnaK	1725	7.1	78.7	3.3	24446.9	271674	71.7	0.0019	0.04563
b0053	surA	1157	32.3	837.3	4.65	74725.9	1.93757e+06	805	0	0
b0104	guaC	938	98.3	223	1.17	184329	418271	124.7	0.0014	0.03515
b0118	acnB	2338	1.2	12	2.59	5412	55914.4	10.8	0	0
b0145	dksA	410	15.5	0.4	-3.51	12689.1	361.91	-15	0	0
b0160	dgt	1366	701	258.3	-1.44	1.91518e+06	705715	-442.7	0	0
b0214	rnhA	420	0.4	22.4	4.12	294.2	18815.1	22	0.001	0.02711
b0386	proC	728	44.1	13.3	-1.66	64254.9	19367.7	-30.8	0.0003	0.00975
b0430	cyoC	553	13.4	1	-2.83	14772	1126.5	-12.3	0	0
b0431	cyoB	1792	31.7	10.3	-1.54	113761	36757.6	-21.5	0	0
b0432	cyoA	852	124.2	24.3	-2.31	211623	41374.2	-99.9	0	0
b0434	yajG	521	116.7	349	1.57	121588	363671	232.3	0.0004	0.01254
b0437	clpP	560	13.8	0.9	-2.97	15456.6	997.54	-12.9	0	0
b0438	clpX	1147	19.5	2.3	-2.65	44779.3	5200.43	-17.3	0	0
b0439	lon	2119	3.7	0	-2.22	15522.6	0	-3.7	0	0
b0462	acrB	2834	93.5	0.8	-5.74	529762	4363.45	-92.7	0	0
b0463	acrA	1074	101.6	1.3	-5.49	218213	2759.67	-100.3	0	0
b0464	acrR	582	444.6	895.6	1.01	517564	1.04244e+06	450.9	0.0012	0.03083
b0490	fetA	610	495.2	3.9	-6.67	604189	4720.94	-491.4	0	0
b0491	fetB	702	398.7	3.3	-6.53	559798	4664.36	-395.4	0	0
b0585	fes	1081	49.2	10.6	-2.12	106373	22830.6	-38.6	0	0
b0589	fepG	893	28.5	6	-2.07	50968.9	10758	-22.5	0	0
b0590	fepD	903	22.1	2.8	-2.61	39852.6	5010.47	-19.3	0	0
b0605	ahpC	506	52.5	2.1	-4.1	53124.3	2151.23	-50.4	0	0
b0636	rlmH	420	27	1.4	-3.54	22708	1183.08	-25.6	0	0
b0704	ybfC	512	8.6	0.7	-2.49	8819.5	723.82	-7.9	0.0016	0.03928
b0720	gltA	1154	43.1	0.2	-5.18	99379.7	490.87	-42.8	0	0
b0739	tolA	1138	10.7	53.4	2.22	24326.4	121506	42.7	0.0005	0.01483
b0740	tolB	1163	13.6	84.4	2.54	31725.1	196398	70.8	0	0
b0779	uvrB	1818	102.4	6.7	-3.74	372421	24539.9	-95.7	0	0
b0817	mntR	420	73.2	275.4	1.9	61496.3	231303	202.2	0.0004	0.01254
b0888	trxB	868	7.1	90.8	3.5	12320.4	157564	83.7	0	0
b0957	ompA	937	97.7	1030.6	3.39	183153	1.93126e+06	932.8	0	0
b1048	opgG	1382	96.7	222.7	1.2	267230	615588	126	0.0002	0.00701
b1049	opgH	2288	44.7	126.1	1.48	204335	577028	81.4	0	0
b1136	icd	1125	1.3	28.4	3.66	2965	63787.9	27	0	0
b1249	clsA	1315	17.8	4.8	-1.7	46697.9	12518.3	-13	0.0008	0.02223
b1252	tonB	648	0.9	15.8	3.14	1175.2	20518.8	14.9	0.0004	0.01254
b1479	maeA	1528	54.2	208.5	1.92	165744	637259	154.3	0	0
b1505	ydeT	1033	30.9	13	-1.18	63775	26961.1	-17.8	0.0014	0.03515
b1629	rsxC	1999	18.6	6.6	-1.37	74440.7	26253.4	-12.1	0.0016	0.03928
b1676	pykF	1271	13.7	2.4	-2.1	34711.5	6121.16	-11.2	0.0003	0.00975
b1677	lpp	213	31.9	246.5	2.91	13598.7	105018	214.6	0.0012	0.03083
b1749	xthA	725	35.8	0.6	-4.55	51968	836.97	-35.3	0	0
b1830	prc	1843	40.3	196.8	2.26	148526	725326	156.5	0	0
b2029	gnd	1265	48.7	212.1	2.1	123282	536737	163.4	0	0
b2065	dcd	522	3.4	0	-2.15	3577.2	0	-3.4	0.0002	0.00701
b2066	udk	576	87.3	19.6	-2.1	100623	22624.8	-67.7	0	0
b2110	yehC	648	3.7	0.3	-1.88	4753.1	346.11	-3.4	0.0011	0.02893
b2175	mepS	509	340.2	112.8	-1.58	346335	114802	-227.4	0	0
b2277	nuoM	1376	3.9	0.8	-1.48	10802.3	2096.86	-3.2	0.001	0.02711
b2283	nuoG	2453	4.6	0.7	-1.72	22753.7	3499.29	-3.9	0	0
b2284	nuoF	1204	4.8	1.3	-1.33	11439.8	3089.98	-3.5	0.0016	0.03928
b2287	nuoB	595	4.7	0.2	-2.26	5559.3	217.15	-4.5	0	0
b2318	truA	731	9.1	0	-3.34	13373	0	-9.1	0	0
b2392	mntH	1115	59.1	3.4	-3.78	131892	7550.46	-55.8	0	0
b2498	upp	563	22.3	4.3	-2.13	25152.9	4890.35	-18	0.0005	0.01483
b2501	ppk	1859	30.1	0.2	-4.76	112059	563.25	-30	0	0
b2516	rodZ	912	53.9	20.8	-1.33	98356.7	37951.8	-33.1	0.0009	0.0247
b2521	sseA	760	249.3	121.3	-1.03	378939	184388	-128	0.0008	0.02223
b2558	mltF	1401	69.1	148	1.09	193747	414766	78.9	0.0014	0.03515
b2572	rseA	585	40.9	628.1	3.91	47828.5	734902	587.2	0	0
b2620	smpB	433	4.8	0	-2.53	4138.8	0	-4.8	0.0006	0.01744
b2688	gshA	1401	28.2	127	2.13	78907.2	355987	98.9	0	0
b2699	recA	954	1.6	0	-1.37	3036	0	-1.6	0.0005	0.01483
b2796	sdaC	1160	63.6	13.2	-2.19	147488	30547.9	-50.4	0	0
b2797	sdaB	1230	77.7	37	-1.05	191172	91035	-40.7	0.0012	0.03083
b2819	recD	1643	40.3	161.4	1.98	132336	530295	121.1	0	0
b2820	recB	3187	1.3	0	-1.23	8593.5	0	-1.3	0	0
b2894	xerD	807	4.7	0.5	-1.91	7589.8	836.97	-4.2	0.0002	0.00701
b2906	ubiI	1081	13.3	4.5	-1.37	28706.9	9756.05	-8.8	0.0002	0.00701
b2908	pepP	1192	25.5	8.1	-1.54	60845.3	19351.5	-17.4	0.0007	0.01983
b2914	rpiA	594	9.7	0.3	-3.04	11582.4	361.91	-9.4	0	0
b2935	tktA	1792	2.1	0.2	-1.31	7370.9	823.38	-1.8	0	0
b2937	speB	829	53.7	165.8	1.61	89014.5	274840	112.1	0	0
b2962	yggX	248	104.9	465.7	2.14	52028.9	230969	360.8	0.0006	0.01744
b3005	exbD	382	62.3	426.2	2.76	47573.2	325640	364	0	0
b3006	exbB	661	74.2	713.3	3.25	98136	942956	639	0	0
b3017	ftsP	1271	137.9	67.9	-1.01	350668	172693	-70	0.0003	0.00975
b3026	qseC	1214	51.7	3.3	-3.61	125487	8034.69	-48.4	0	0
b3035	tolC	1332	87.4	6.5	-3.56	232918	17313.5	-80.9	0	0
b3052	waaE	1290	1.3	0	-1.19	3306.2	0	-1.3	0	0
b3071	nfeR	560	35.2	1.2	-4.03	39411.5	1359.45	-34	0	0
b3205	rapZ	769	30.9	10.8	-1.43	47567.1	16662	-20.1	0.0003	0.00975
b3229	sspA	575	6.6	1.1	-1.86	7541.7	1244.08	-5.5	0.0003	0.00975
b3236	mdh	845	22.3	1.2	-3.39	37765.7	2076.63	-21.1	0	0
b3339	tufA	1065	12.1	36.8	1.53	25716.2	78369.6	24.7	0.0001	0.00374
b3352	yheS	1722	117.1	57.7	-1.01	403405	198559	-59.5	0	0
b3386	rpe	610	5.3	0.2	-2.34	6465.6	303.12	-5.1	0	0
b3387	dam	753	90.7	38.6	-1.21	136526	58203.1	-52	0.0006	0.01744
b3390	aroK	468	6.2	0.3	-2.46	5827	289.53	-5.9	0.0007	0.01983
b3404	envZ	1217	118.4	34.2	-1.76	288064	83276.7	-84.1	0	0
b3405	ompR	648	26	4.4	-2.32	33756	5727.32	-21.6	0	0
b3414	nfuA	518	12.1	83.9	2.7	12515.1	86931.1	71.8	0.0001	0.00374
b3425	glpE	293	134	728.1	2.43	78504.3	426693	594.2	0	0
b3438	gntR	896	46.9	9.2	-2.23	84037.5	16494.5	-37.7	0	0
b3465	rsmD	537	86	7.8	-3.31	92385.7	8380.8	-78.2	0	0
b3469	zntA	1979	183.7	387.5	1.07	727054	1.53388e+06	203.8	0	0
b3498	prlC	1837	142.1	49.5	-1.5	521905	181894	-92.5	0	0
b3509	hdeB	293	698.6	333.7	-1.06	409366	195521	-364.9	0.0012	0.03083
b3528	dctA	1157	126.1	15.3	-2.96	291769	35502.2	-110.7	0	0
b3572	avtA	1128	219.9	104.4	-1.07	496162	235500	-115.5	0.0005	0.01483
b3611	yibN	388	185.4	30.2	-2.58	143901	23401.1	-155.3	0	0
b3613	envC	1134	56.2	20.6	-1.4	127485	46782.3	-35.6	0	0
b3616	tdh	922	59.6	17.5	-1.72	109979	32200.4	-42.2	0.0002	0.00701
b3617	kbl	1077	55.8	15.4	-1.79	120171	33149.9	-40.4	0	0
b3619	waaD	839	1.7	0	-1.45	2915.1	0	-1.7	0	0
b3620	waaF	941	5.8	0.6	-2.1	10824.7	1085.73	-5.2	0	0
b3632	waaQ	931	991.2	2900.8	1.55	1.84556e+06	5.40137e+06	1909.7	0	0
b3644	yicC	776	146.8	64.3	-1.18	227867	99799.9	-82.5	0.0019	0.04563
b3650	spoT	1897	26.7	1.6	-3.42	101145	6014.97	-25.1	0	0
b3652	recG	1872	45.9	3.4	-3.41	171957	12767	-42.5	0	0
b3706	mnmE	1227	9.1	22.2	1.21	22211	54411.5	13.1	0.0016	0.03928
b3739	atpI	343	40.7	6.6	-2.45	27897.9	4551.2	-34	0.0003	0.00975
b3741	mnmG	1700	5.1	21.6	1.89	17264.3	73428.3	16.5	0	0
b3778	rep	1818	34	0.4	-4.68	123764	1341.44	-33.7	0	0
b3809	dapF	741	56.3	1.5	-4.54	83420.7	2164.82	-54.8	0	0
b3838	tatB	464	67.4	803.6	3.56	62567.7	745734	736.2	0	0
b3839	tatC	699	43.4	196.6	2.15	60737.2	274816	153.1	0.0004	0.01254
b3842	rfaH	439	81.7	225	1.45	71726.3	197555	143.3	0.0007	0.01983
b3868	glnG	1268	24.2	2.5	-2.86	61442.1	6252.34	-21.8	0	0
b3870	glnA	1268	16	3.6	-1.9	40531.1	9034.45	-12.4	0	0
b3893	fdoH	811	96.4	224	1.21	156372	363358	127.6	0.0011	0.02893
b3894	fdoG	2745	117.8	253.2	1.1	646905	1.39032e+06	135.4	0	0
b3908	sodA	559	152.4	445.3	1.54	170406	497819	292.9	0	0
b3915	fieF	811	207.3	21.1	-3.24	336256	34230.9	-186.2	0	0
b3916	pfkA	865	24.8	1.4	-3.42	42878.2	2442.96	-23.4	0	0
b3924	fpr	671	128.1	361.1	1.49	171951	484625	233	0.0004	0.01254
b3961	oxyR	826	53.7	1.4	-4.53	88751	2257.42	-52.4	0	0
b3962	sthA	1261	59.5	201.2	1.74	149974	507410	141.7	0	0
b3980	tufB	1065	22.7	89.2	1.93	48372.9	189996	66.5	0	0
b4000	hupA	245	159.1	26.7	-2.53	77975.5	13099.2	-132.4	0.0001	0.00374
b4018	iclR	741	252.5	615.1	1.28	374136	911624	362.7	0	0
b4025	pgi	1484	59.8	28.1	-1.06	177428	83444.2	-31.7	0.0011	0.02893
b4042	dgkA	331	50.3	7.3	-2.63	33280.3	4831.56	-43	0.0001	0.00374
b4044	dinF	1242	150.2	360.2	1.26	373121	894778	210	0	0
b4058	uvrA	2539	168	6	-4.6	853052	30340.6	-162	0	0
b4077	gltP	1182	116.4	52.4	-1.14	275089	123774	-64	0	0
b4124	dcuR	648	308.6	57.8	-2.4	399882	74926.8	-250.7	0	0
b4125	dcuS	1468	124.2	30.9	-1.97	364707	90812.6	-93.3	0	0
b4146	epmB	925	5.5	0.8	-1.9	10260.3	1400.23	-4.8	0.0005	0.01483
b4159	mscM	2990	148	1797.5	3.59	885300	1.0749e+07	1649.5	0	0
b4171	miaA	855	60.6	294.1	2.26	103590	502827	233.5	0	0
b4191	ulaR	680	42.2	0.9	-4.49	57337.9	1255.46	-41.2	0	0
b4203	rplI	404	163.9	43.7	-1.88	132428	35317.3	-120.2	0.0005	0.01483
b4235	pmbA	1217	57.2	15.4	-1.83	139343	37436.6	-41.9	0	0
b4239	treC	1490	7.7	51	2.57	23020.7	151907	43.3	0	0
b4287	fecE	690	75.1	1229.4	4.02	103623	1.69657e+06	1154.3	0	0
b4288	fecD	861	93.8	1568.3	4.05	161515	2.70053e+06	1474.5	0	0
b4289	fecC	899	148.1	2206.4	3.89	266358	3.96704e+06	2058.2	0	0
b4290	fecB	811	106.2	1862	4.12	172307	3.02012e+06	1755.7	0	0
b4291	fecA	2091	125.2	1646.9	3.71	523742	6.88748e+06	1521.7	0	0
b4292	fecR	858	129.4	1569.8	3.59	222107	2.69372e+06	1440.3	0	0
b4293	fecI	468	156.7	2213.3	3.81	146709	2.07166e+06	2056.6	0	0
b4375	prfC	1430	50.4	222.7	2.12	144251	636795	172.2	0	0
b4383	deoB	1100	88.3	202.5	1.19	194343	445415	114.1	0.0001	0.00374
b4605	ypaB	128	47.3	0	-5.59	12104.4	0	-47.3	0.0002	0.00701

## Sheet: All
#Orf	Name	log2FC 0.25xMIC 1h	log2FC 0.25xMIC 3h	log2FC 4xMIC 1h	log2FC 4xMIC 3h	log2FC 20xMIC 1h	log2FC 20xMIC 3h
b0006	yaaA	-2.4		-1.38
b0008	talB					1.17	1.13
b0014	dnaK	2.75				3.17	3.3
b0015	dnaJ	2.34
b0019	nhaA	1.22
b0028	fkpB			-2.76
b0053	surA	-3.36		4.32	3.49	4.21	4.65
b0080	cra					-1.7
b0104	guaC			1.62		1.85	1.17
b0118	acnB			4.2	4.14	2.52	2.59
b0143	pcnB			-1.81		-2.35
b0145	dksA	-3.31	-2.74			-2.34	-3.51
b0160	dgt			-1.37	-1.6	-1.5	-1.44
b0178	skp	-3.78
b0214	rnhA			4.77	4.27		4.12
b0215	dnaQ	-1.33
b0278	yagL				-1.14
b0386	proC				-1.46		-1.66
b0428	cyoE	-1.59			-1.69	-1.69
b0429	cyoD					-2.55
b0430	cyoC						-2.83
b0431	cyoB	-1.19			-1.97		-1.54
b0432	cyoA	-1.36		-2.83	-2.14	-2.15	-2.31
b0434	yajG						1.57
b0437	clpP				-2.23		-2.97
b0438	clpX					-2.48	-2.65
b0439	lon	-1.97	-2.22	-2.19	-2.19	-2.22	-2.22
b0449	mdlB				-1.32
b0462	acrB	-1.65		-5.65	-5.27	-5.58	-5.74
b0463	acrA	-1.75		-5.83	-5.54	-5.84	-5.49
b0464	acrR	1.95		1.56	1.58		1.01
b0471	ybaB			-4.98	-2.96	-3.29
b0487	cueR					-3.36
b0489	qmcA					-1.3
b0490	fetA	-1.42		-7.5	-3.91	-7.12	-6.67
b0491	fetB	-1.32		-6.41	-5.3	-7.22	-6.53
b0584	fepA					-1.29
b0585	fes			-2.16	-2.45	-2.95	-2.12
b0588	fepC	-1.86		-1.91	-1.93	-2.81
b0589	fepG	-2.27		-2.04	-2.6	-2.27	-2.07
b0590	fepD	-2.52		-3.56	-3.35	-2.73	-2.61
b0592	fepB	-1.61		-2.32	-2.37	-1.61
b0605	ahpC	2.51					-4.1
b0606	ahpF			1.54
b0623	cspE					-2.88
b0630	lipB		-2.27
b0632	dacA	1.32
b0636	rlmH	2.15				-4.56	-3.54
b0661	miaB					1.16
b0677	nagA			-1.84		-2.28
b0687	seqA			5.43
b0688	pgm	2.21		5.14	2.31	3.14
b0704	ybfC						-2.49
b0715	abrB			1.69
b0720	gltA		-1.56	-5.46	-4.75	-5.36	-5.18
b0722	sdhD		-2.55
b0723	sdhA		-2.24
b0724	sdhB				-2.12
b0737	tolQ			3.44	2.66	3.23
b0738	tolR				2.87	3.69
b0739	tolA			3.38	2.28	3.44	2.22
b0740	tolB			3.56	2.66	3.53	2.54
b0741	pal				2.16
b0759	galE					2.14
b0761	modE			1.74		2.11
b0763	modA					1.97
b0779	uvrB			-2.8	-4.7	-3.36	-3.74
b0812	dps	-3.64
b0817	mntR			2.23	1.52	2.43	1.9
b0882	clpA			1.35
b0888	trxB	2.75		4.74	2.97	4.85	3.5
b0889	lrp	2.95
b0907	serC					-1.4
b0908	aroA			-1.31
b0912	ihfB					3.94
b0931	pncB				-1.65	-1.56
b0957	ompA			3.7	2.89	3.79	3.39
b0960	yccS	-1.05
b0963	mgsA			3.47		3.94
b1048	opgG	3.57		4.44	3.56	2.48	1.2
b1049	opgH	3.55		4.52	3.66	2.43	1.48
b1084	rne				5.92
b1086	rluC	1.69
b1095	fabF			-2.82	-2.87
b1129	phoQ	2.45		1.89
b1130	phoP	2.36		1.63
b1136	icd			4.96	4.92	2.78	3.66
b1175	minD			-2.89
b1176	minC				-1.96	-3.19
b1236	galU			3.85		3.06
b1249	clsA	-1.78		-1.78	-1.92	-2.09	-1.7
b1252	tonB						3.14
b1286	rnb	-1.54			-1.94
b1291	sapD		-1.35
b1479	maeA			2.02	1.88	2.25	1.92
b1505	ydeT						-1.18
b1611	fumC			-3.46		-2.31
b1613	manA			-2.07		-2.57
b1629	rsxC				-1.42		-1.37
b1630	rsxD				-1.87
b1676	pykF						-2.1
b1677	lpp				2.43		2.91
b1749	xthA			-4.26	-4.33	-5.12	-4.55
b1764	selD					2.1
b1821	mntP			3.11		3.28
b1830	prc	1.73		2.63	1.64	2.26	2.26
b1857	znuA			2.63		2.98
b1861	ruvA			-2.22
b1891	flhC	2.35
b1892	flhD	2.4
b2029	gnd	2.19		2.15		2.3	2.1
b2064	asmA	-1.86
b2065	dcd	-2.15		-2.15	-2.15	-2.15	-2.15
b2066	udk			-1.86	-1.4	-1.76	-2.1
b2110	yehC				-1.96		-1.88
b2144	sanA					1.19
b2175	mepS	1.52				-1.34	-1.58
b2188	yejM	-2.07	-1.89	-1.42
b2216	rcsD	1.02
b2218	rcsC	1.84
b2240	glpT	1.32	1.45	1.18
b2276	nuoN		-1.48		-1.48	-1.6
b2277	nuoM		-2.08			-2.26	-1.48
b2278	nuoL		-1.41	-1.25		-1.67
b2279	nuoK			-2.73	-2.93
b2280	nuoJ		-2.37	-2.41		-2.57
b2281	nuoI	-2.11	-2.47		-2.11	-2.26
b2282	nuoH		-1.56			-1.5
b2283	nuoG		-2.01	-1.3	-1.51	-1.66	-1.72
b2284	nuoF			-2.4	-1.59	-1.52	-1.33
b2286	nuoC	-1.29	-1.96
b2287	nuoB				-1.92	-2.5	-2.26
b2288	nuoA				-2.64
b2303	folX	-1.11
b2318	truA					-2.14	-3.34
b2344	fadL			-1.26	-1.02
b2392	mntH				-2.68		-3.78
b2416	ptsI		-1.74			-1.33
b2417	crr				4.64
b2431	yfeX			-2.87	-2.79	-2.87
b2436	hemF	-2.12
b2494	bepA	-4.28	-5.17		-1.55
b2498	upp		-2.15	-2.5	-2	-4.02	-2.13
b2501	ppk			-4.85	-4.2	-4.7	-4.76
b2508	guaB	-1.24
b2512	bamB	-5.2	-5.35
b2513	yfgM	-2.04
b2516	rodZ						-1.33
b2521	sseA			-1.01		-1.01	-1.03
b2526	hscA					1.94
b2557	purL				-1.21
b2558	mltF						1.09
b2569	lepA		-1.13
b2572	rseA				2.75		3.91
b2576	srmB		-1.77
b2616	recN	-1.18
b2617	bamE	-2.32
b2620	smpB						-2.53
b2631	rnlB			3.07	1.74	3.34
b2688	gshA			3.29	1.92	3.48	2.13
b2699	recA	-1.18	-1.37	-1.37	-1.37	-1.37	-1.37
b2743	pcm					-1.68
b2744	umpG	1.33
b2796	sdaC						-2.19
b2797	sdaB						-1.05
b2819	recD			1.99	1.98	2.14	1.98
b2820	recB	-1.09	-1.23	-1.23	-1.23	-1.23	-1.23
b2822	recC	-1.23	-1.39	-1.21	-1.26
b2829	ptsP			-1.09		-1.7
b2846	yqeH					-3.06
b2852	ygeH				-1.79
b2894	xerD		-2.51		-2.11	-2.24	-1.91
b2895	fldB		-1.25
b2903	gcvP		-1.34	-1.58		-1.03
b2905	gcvT	1.24	-1.05	-1.44
b2906	ubiI		-2.12	-3.3	-1.45	-3.6	-1.37
b2908	pepP			-2.56	-1.7	-2.86	-1.54
b2912	fau					-2.07
b2914	rpiA			-2.37	-2.62	-2.2	-3.04
b2927	epd					-1.14
b2934	cmtB				-1.49
b2935	tktA	-1.25	-1.61	-1.46	-1.51	-1.61	-1.31
b2937	speB	-1.29		1.61	1.26	1.63	1.61
b2947	gshB	2.85		2.94		1.21
b2951	yggS	1.92				-2.26
b2962	yggX			2.69	2.21	2.6	2.14
b3005	exbD			3.41	1.85	3.8	2.76
b3006	exbB			3.77	2.36	3.99	3.25
b3017	ftsP	-1.07		-2.3		-1.62	-1.01
b3026	qseC	2.05	-1.24		-1.52	-3.05	-3.61
b3035	tolC	2.46			-3.31	-3.39	-3.56
b3040	zupT			-2.36		-2.58
b3052	waaE	-1.19	-1.19		-1.19		-1.19
b3071	nfeR			-5.18	-3.63	-4.98	-4.03
b3075	ebgR		-1.67			-1.67
b3094	exuR			-1.53
b3129	prlF			1.63		1.89
b3147	lpoA	-1.36
b3150	yraP	-1.48	-2.29
b3162	deaD			1.9
b3181	greA	2.04		3.29	2.96
b3192	mlaC					-1.25
b3199	lptC	-3.12
b3205	rapZ						-1.43
b3206	npr					-2.61
b3229	sspA					-2.37	-1.86
b3233	yhcB	1.71
b3236	mdh		-2.15	-2.65	-3.75	-2.31	-3.39
b3237	argR		-2.8
b3247	rng				-1.33
b3252	csrD					1.43
b3260	dusB	1.41		3.67	2.85
b3261	fis			5.44	3.2
b3290	trkA	1.13	-1.59
b3339	tufA		-1.41	3.01	2.06		1.53
b3343	tusB			3.69
b3346	yheO			1.81	1.36
b3352	yheS						-1.01
b3357	crp			5.67	6.61	2.12
b3386	rpe		-2.66			-2.66	-2.34
b3387	dam		-1.84	1.65			-1.21
b3388	damX				1.29
b3389	aroB					-1.74
b3390	aroK		-2.45		-2.39	-2.36	-2.46
b3396	mrcA	-1.54
b3404	envZ	-1.11	-1.11	-2.08	-2.32	-2.21	-1.76
b3405	ompR	-1.54	-2.02	-3.02	-2.84	-3.63	-2.32
b3408	feoA	-1.48
b3409	feoB	-1.43
b3414	nfuA			3.29	2.5	4.05	2.7
b3415	gntT			1.68		1.44
b3425	glpE			2.56	2.24	2.54	2.43
b3438	gntR				-2.07	-1.96	-2.23
b3465	rsmD				-1.69	-1.82	-3.31
b3469	zntA			2.49		2.66	1.07
b3493	pitA		-1.19
b3498	prlC				-1.37	-1.06	-1.5
b3500	gor	2.37	-1.13	3.39	1.25
b3509	hdeB						-1.06
b3528	dctA	-1.24		-1.67	-1.71	-3.15	-2.96
b3572	avtA			-1.45	-1.04		-1.07
b3588	aldB			-1
b3590	selB					1.57
b3591	selA					1.42
b3600	mtlD				-1.03
b3609	secB	1.58
b3611	yibN				-2.21	-2.44	-2.58
b3613	envC	-1.34	-2.62		-1.77		-1.4
b3616	tdh		-1.41				-1.72
b3617	kbl		-1.48		-1.7	-1.08	-1.79
b3619	waaD	-1.38	-1.45		-1.45	-1.39	-1.45
b3620	waaF	-1.88	-2.76		-2.3		-2.1
b3621	waaC	-2.49	-2.83		-2.83
b3627	waaO	1.72		1.59		1.32
b3628	waaB	1.63		1.66		1.38
b3630	waaP	-2.02	-2.73	2.75		2.28
b3631	waaG	-2.78	-3.14	1.63		1.38
b3632	waaQ			1.71		1.78	1.55
b3644	yicC			-1.46		-2.12	-1.18
b3650	spoT		-2.76			-4.7	-3.42
b3651	trmH					-1.75
b3652	recG	-3.68	-3.86	-4.23	-2.94	-3.19	-3.41
b3687	ibpA			-1.43
b3706	mnmE			2.53	2.26	2.77	1.21
b3727	pstC			-1.76	-1.69
b3739	atpI						-2.45
b3740	rsmG					-1.24
b3741	mnmG			3.17	2.21	3.4	1.89
b3742	mioC					-2.59
b3755	yieP			2.26		2.25
b3778	rep	-2.71		-4.11	-3.81	-5.1	-4.68
b3780	rhlB					-1.01
b3784	wecA	1.68
b3785	wzzE	1.49
b3786	wecB	2.17
b3787	wecC	2.28
b3788	rffG	1.29
b3789	rffH	1.43
b3790	rffC	3.02		1.38
b3791	wecE	2.8		1.31
b3792	wzxE	2.89
b3794	wecG	2.14
b3802	hemY			-1.48
b3806	cyaA	2.62		1.28	5.71
b3807	cyaY					2.03
b3809	dapF	-2.72	-4.4	-4.2	-4.16	-5.45	-4.54
b3811	xerC	-1.84	-1.76	-2.21		-2.07
b3821	pldA					-1.14
b3834	ubiJ			-3.22		-3.4
b3836	tatA			4.75	3.4	4.73
b3838	tatB	2.17		4.11	2.77	4.48	3.56
b3839	tatC		-2.12	2.7		2.79	2.15
b3842	rfaH			2.39		1.95	1.45
b3844	fre	1.4	-1.8		2.22
b3857	mobA					1.82
b3860	dsbA		-1.73
b3868	glnG		-1.62			-3.6	-2.86
b3869	glnL					-1.33
b3870	glnA		-1.7	-1.93	-2.08	-2.14	-1.9
b3871	bipA		-1.89
b3891	fdhE			1.15		1.51
b3892	fdoI					1.4
b3893	fdoH			1.37		1.67	1.21
b3894	fdoG			1.33		1.93	1.1
b3895	fdhD					1.78
b3908	sodA			2.25	1.53	1.87	1.54
b3915	fieF			-2.74	-2.56	-2.95	-3.24
b3916	pfkA		-1.57	-2.1	-2.32	-3.47	-3.42
b3919	tpiA		-2.75			-2.39
b3924	fpr						1.49
b3927	glpF	2.55
b3933	ftsN			-1.52
b3942	katG	-3.38
b3961	oxyR	-3.69	-5.77	-5.77	-4.99	-5.53	-4.53
b3962	sthA	2.5		1.18	1.87	1.19	1.74
b3979	thrT			4.59	3.32
b3980	tufB	1.21		3.2	2.45	1.53	1.93
b4000	hupA	-2.27		-2.82	-2.35	-3.88	-2.53
b4007	rrsE		-1
b4018	iclR				1.16		1.28
b4025	pgi				-1.21	-2.29	-1.06
b4032	malG	-2.11
b4033	malF	-1.86
b4034	malE	-1.17
b4042	dgkA			-5	-4.31	-4.07	-2.63
b4044	dinF						1.26
b4058	uvrA			-3.5	-5.19	-3.9	-4.6
b4077	gltP			-1.22			-1.14
b4124	dcuR			-2.63	-1.73	-2.51	-2.4
b4125	dcuS			-2.19	-1.79	-2.18	-1.97
b4139	aspA			-1.5	-1.02
b4146	epmB		-2.6	-2.51	-2.71	-2.71	-1.9
b4155	epmA		-1.88	-1.88	-1.62
b4159	mscM			2.45	2.77	2.19	3.59
b4171	miaA	1.68		4.15	2.26	3.52	2.26
b4174	hflK				-1.08	-1.16
b4177	purA		-1.5			1.49
b4179	rnr	-1.22
b4191	ulaR	-1.6		-3.76	-4.52	-4.94	-4.49
b4203	rplI			-1.72			-1.88
b4208	cycA	-2.19	-1.99	1.67
b4220	tamA			-1.26
b4221	tamB			-1.15		-1.14
b4235	pmbA						-1.83
b4239	treC			2.31		1.92	2.57
b4241	treR				-1.11
b4287	fecE	2.4		5.07	3.59	4.93	4.02
b4288	fecD	2.41		5.02	3.55	5.07	4.05
b4289	fecC	2.48		4.93	3.53	4.9	3.89
b4290	fecB	2.63		5.14	3.72	5.15	4.12
b4291	fecA	2.49		4.89	3.39	4.75	3.71
b4292	fecR	2.54		4.56	3.24	4.52	3.59
b4293	fecI	2.52		4.79	3.46	4.88	3.81
b4375	prfC			2.4	2.01	2.24	2.12
b4383	deoB			1.05	1.12		1.19
b4388	serB				-1.43	-2.39
b4390	nadR					-1.78
b4451	ryhB					-3.91
b4472	yhdP	-1.7	-1.31	-1.1
b4481	rffT	2.77		1.46
b4557	yidD			-5.5
b4605	ypaB			-5.59	-5.18	-5.59	-5.59
b4618	tisB					-5.07
b4686	yshB					-2.32
b4712	agrA					-3.19
