# Supplementary material for: Genome-wide screen reveals cellular functions that counteract rifampicin lethality in Escherichia coli
Source: Microbiol Spectr. 2023 Dec 6;12(1):e02895-23. doi: 10.1128/spectrum.02895-23 (PMC10782999; doi:10.1128/spectrum.02895-23)
Supplement: Table S4 — Pathway enrichment analysis. [file spectrum.02895-23-s0004.xlsx]

## Sheet: 0.25xMIC specific genes
Table S4. Enriched pathways. Genes showed altered fitness exclusively under 0.25xMIC rifampicin
#Orf	Name	log2FC 0.25xMIC 1h	log2FC 0.25xMIC 3h
b0015	dnaJ	2.34
b0019	nhaA	1.22
b0178	skp	-3.78
b0215	dnaQ	-1.33
b0630	lipB		-2.27
b0632	dacA	1.32
b0722	sdhD		-2.55
b0723	sdhA		-2.24
b0812	dps	-3.64
b0889	lrp	2.95
b0960	yccS	-1.05
b1086	rluC	1.69
b1291	sapD		-1.35
b1891	flhC	2.35
b1892	flhD	2.4
b2064	asmA	-1.86
b2216	rcsD	1.02
b2218	rcsC	1.84
b2286	nuoC	-1.29	-1.96
b2303	folX	-1.11
b2436	hemF	-2.12
b2508	guaB	-1.24
b2512	bamB	-5.2	-5.35
b2513	yfgM	-2.04
b2569	lepA		-1.13
b2576	srmB		-1.77
b2616	recN	-1.18
b2617	bamE	-2.32
b2744	umpG	1.33
b2895	fldB		-1.25
b3147	lpoA	-1.36
b3150	yraP	-1.48	-2.29
b3199	lptC	-3.12
b3233	yhcB	1.71
b3237	argR		-2.8
b3290	trkA	1.13	-1.59
b3396	mrcA	-1.54
b3408	feoA	-1.48
b3409	feoB	-1.43
b3493	pitA		-1.19
b3609	secB	1.58
b3784	wecA	1.68
b3785	wzzE	1.49
b3786	wecB	2.17
b3787	wecC	2.28
b3788	rffG	1.29
b3789	rffH	1.43
b3792	wzxE	2.89
b3794	wecG	2.14
b3860	dsbA		-1.73
b3871	bipA		-1.89
b3927	glpF	2.55
b3942	katG	-3.38
b4007	rrsE		-1
b4032	malG	-2.11
b4033	malF	-1.86
b4034	malE	-1.17
b4179	rnr	-1.22

## Sheet: 0.25xMIC enriched pathways
Table S4. Enriched pathways. Functional categories significantly enriched among those genes selected under 0.25xMIC rifampicin
Category	Term	Count	%	PValue	Genes	List Total	Pop Hits	Pop Total	Fold Enrichment	FDR
GOTERM_BP_DIRECT	GO:0009246~enterobacterial common antigen biosynthetic process	8	13.7931	2.69e-10	B3792, B3784, B3785, B3794, B3788, B3789, B3786, B3787	55	13	3407	38.1203	4.54373e-08
GOTERM_BP_DIRECT	GO:0043165~Gram-negative-bacterium-type cell outer membrane assembly	4	6.89655	0.000962	B2617, B3199, B0178, B2512	55	13	3407	19.0601	0.081321

## Sheet: above-MIC selected genes
Table S4. Enriched pathways. Genes showed altered fitness under above-MIC concentrations of rifampicin
#Orf	Name	log2FC 4xMIC 1h	log2FC 4xMIC 3h	log2FC 20xMIC 1h	log2FC 20xMIC 3h
b0006	yaaA	-1.38
b0008	talB			1.17	1.13
b0014	dnaK			3.17	3.3
b0028	fkpB	-2.76
b0053	surA	4.32	3.49	4.21	4.65
b0080	cra			-1.7
b0104	guaC	1.62		1.85	1.17
b0118	acnB	4.2	4.14	2.52	2.59
b0143	pcnB	-1.81		-2.35
b0145	dksA			-2.34	-3.51
b0160	dgt	-1.37	-1.6	-1.5	-1.44
b0214	rnhA	4.77	4.27		4.12
b0278	yagL		-1.14
b0386	proC		-1.46		-1.66
b0428	cyoE		-1.69	-1.69
b0429	cyoD			-2.55
b0430	cyoC				-2.83
b0431	cyoB		-1.97		-1.54
b0432	cyoA	-2.83	-2.14	-2.15	-2.31
b0434	yajG				1.57
b0437	clpP		-2.23		-2.97
b0438	clpX			-2.48	-2.65
b0439	lon	-2.19	-2.19	-2.22	-2.22
b0449	mdlB		-1.32
b0462	acrB	-5.65	-5.27	-5.58	-5.74
b0463	acrA	-5.83	-5.54	-5.84	-5.49
b0464	acrR	1.56	1.58		1.01
b0471	ybaB	-4.98	-2.96	-3.29
b0487	cueR			-3.36
b0489	qmcA			-1.3
b0490	fetA	-7.5	-3.91	-7.12	-6.67
b0491	fetB	-6.41	-5.3	-7.22	-6.53
b0584	fepA			-1.29
b0585	fes	-2.16	-2.45	-2.95	-2.12
b0588	fepC	-1.91	-1.93	-2.81
b0589	fepG	-2.04	-2.6	-2.27	-2.07
b0590	fepD	-3.56	-3.35	-2.73	-2.61
b0592	fepB	-2.32	-2.37	-1.61
b0605	ahpC				-4.1
b0606	ahpF	1.54
b0623	cspE			-2.88
b0636	rlmH			-4.56	-3.54
b0661	miaB			1.16
b0677	nagA	-1.84		-2.28
b0687	seqA	5.43
b0688	pgm	5.14	2.31	3.14
b0704	ybfC				-2.49
b0715	abrB	1.69
b0720	gltA	-5.46	-4.75	-5.36	-5.18
b0724	sdhB		-2.12
b0737	tolQ	3.44	2.66	3.23
b0738	tolR		2.87	3.69
b0739	tolA	3.38	2.28	3.44	2.22
b0740	tolB	3.56	2.66	3.53	2.54
b0741	pal		2.16
b0759	galE			2.14
b0761	modE	1.74		2.11
b0763	modA			1.97
b0779	uvrB	-2.8	-4.7	-3.36	-3.74
b0817	mntR	2.23	1.52	2.43	1.9
b0882	clpA	1.35
b0888	trxB	4.74	2.97	4.85	3.5
b0907	serC			-1.4
b0908	aroA	-1.31
b0912	ihfB			3.94
b0931	pncB		-1.65	-1.56
b0957	ompA	3.7	2.89	3.79	3.39
b0963	mgsA	3.47		3.94
b1048	opgG	4.44	3.56	2.48	1.2
b1049	opgH	4.52	3.66	2.43	1.48
b1084	rne		5.92
b1095	fabF	-2.82	-2.87
b1129	phoQ	1.89
b1130	phoP	1.63
b1136	icd	4.96	4.92	2.78	3.66
b1175	minD	-2.89
b1176	minC		-1.96	-3.19
b1236	galU	3.85		3.06
b1249	clsA	-1.78	-1.92	-2.09	-1.7
b1252	tonB				3.14
b1286	rnb		-1.94
b1479	maeA	2.02	1.88	2.25	1.92
b1505	ydeT				-1.18
b1611	fumC	-3.46		-2.31
b1613	manA	-2.07		-2.57
b1629	rsxC		-1.42		-1.37
b1630	rsxD		-1.87
b1676	pykF				-2.1
b1677	lpp		2.43		2.91
b1749	xthA	-4.26	-4.33	-5.12	-4.55
b1764	selD			2.1
b1821	mntP	3.11		3.28
b1830	prc	2.63	1.64	2.26	2.26
b1857	znuA	2.63		2.98
b1861	ruvA	-2.22
b2029	gnd	2.15		2.3	2.1
b2065	dcd	-2.15	-2.15	-2.15	-2.15
b2066	udk	-1.86	-1.4	-1.76	-2.1
b2110	yehC		-1.96		-1.88
b2144	sanA			1.19
b2175	mepS			-1.34	-1.58
b2188	yejM	-1.42
b2240	glpT	1.18
b2276	nuoN		-1.48	-1.6
b2277	nuoM			-2.26	-1.48
b2278	nuoL	-1.25		-1.67
b2279	nuoK	-2.73	-2.93
b2280	nuoJ	-2.41		-2.57
b2281	nuoI		-2.11	-2.26
b2282	nuoH			-1.5
b2283	nuoG	-1.3	-1.51	-1.66	-1.72
b2284	nuoF	-2.4	-1.59	-1.52	-1.33
b2287	nuoB		-1.92	-2.5	-2.26
b2288	nuoA		-2.64
b2318	truA			-2.14	-3.34
b2344	fadL	-1.26	-1.02
b2392	mntH		-2.68		-3.78
b2416	ptsI			-1.33
b2417	crr		4.64
b2431	yfeX	-2.87	-2.79	-2.87
b2494	bepA		-1.55
b2498	upp	-2.5	-2	-4.02	-2.13
b2501	ppk	-4.85	-4.2	-4.7	-4.76
b2516	rodZ				-1.33
b2521	sseA	-1.01		-1.01	-1.03
b2526	hscA			1.94
b2557	purL		-1.21
b2558	mltF				1.09
b2572	rseA		2.75		3.91
b2620	smpB				-2.53
b2631	rnlB	3.07	1.74	3.34
b2688	gshA	3.29	1.92	3.48	2.13
b2699	recA	-1.37	-1.37	-1.37	-1.37
b2743	pcm			-1.68
b2796	sdaC				-2.19
b2797	sdaB				-1.05
b2819	recD	1.99	1.98	2.14	1.98
b2820	recB	-1.23	-1.23	-1.23	-1.23
b2822	recC	-1.21	-1.26
b2829	ptsP	-1.09		-1.7
b2846	yqeH			-3.06
b2852	ygeH		-1.79
b2894	xerD		-2.11	-2.24	-1.91
b2903	gcvP	-1.58		-1.03
b2905	gcvT	-1.44
b2906	ubiI	-3.3	-1.45	-3.6	-1.37
b2908	pepP	-2.56	-1.7	-2.86	-1.54
b2912	fau			-2.07
b2914	rpiA	-2.37	-2.62	-2.2	-3.04
b2927	epd			-1.14
b2934	cmtB		-1.49
b2935	tktA	-1.46	-1.51	-1.61	-1.31
b2937	speB	1.61	1.26	1.63	1.61
b2947	gshB	2.94		1.21
b2951	yggS			-2.26
b2962	yggX	2.69	2.21	2.6	2.14
b3005	exbD	3.41	1.85	3.8	2.76
b3006	exbB	3.77	2.36	3.99	3.25
b3017	ftsP	-2.3		-1.62	-1.01
b3026	qseC		-1.52	-3.05	-3.61
b3035	tolC		-3.31	-3.39	-3.56
b3040	zupT	-2.36		-2.58
b3052	waaE		-1.19		-1.19
b3071	nfeR	-5.18	-3.63	-4.98	-4.03
b3075	ebgR			-1.67
b3094	exuR	-1.53
b3129	prlF	1.63		1.89
b3162	deaD	1.9
b3181	greA	3.29	2.96
b3192	mlaC			-1.25
b3205	rapZ				-1.43
b3206	npr			-2.61
b3229	sspA			-2.37	-1.86
b3236	mdh	-2.65	-3.75	-2.31	-3.39
b3247	rng		-1.33
b3252	csrD			1.43
b3260	dusB	3.67	2.85
b3261	fis	5.44	3.2
b3339	tufA	3.01	2.06		1.53
b3343	tusB	3.69
b3346	yheO	1.81	1.36
b3352	yheS				-1.01
b3357	crp	5.67	6.61	2.12
b3386	rpe			-2.66	-2.34
b3387	dam	1.65			-1.21
b3388	damX		1.29
b3389	aroB			-1.74
b3390	aroK		-2.39	-2.36	-2.46
b3404	envZ	-2.08	-2.32	-2.21	-1.76
b3405	ompR	-3.02	-2.84	-3.63	-2.32
b3414	nfuA	3.29	2.5	4.05	2.7
b3415	gntT	1.68		1.44
b3425	glpE	2.56	2.24	2.54	2.43
b3438	gntR		-2.07	-1.96	-2.23
b3465	rsmD		-1.69	-1.82	-3.31
b3469	zntA	2.49		2.66	1.07
b3498	prlC		-1.37	-1.06	-1.5
b3500	gor	3.39	1.25
b3509	hdeB				-1.06
b3528	dctA	-1.67	-1.71	-3.15	-2.96
b3572	avtA	-1.45	-1.04		-1.07
b3588	aldB	-1
b3590	selB			1.57
b3591	selA			1.42
b3600	mtlD		-1.03
b3611	yibN		-2.21	-2.44	-2.58
b3613	envC		-1.77		-1.4
b3616	tdh				-1.72
b3617	kbl		-1.7	-1.08	-1.79
b3619	waaD		-1.45	-1.39	-1.45
b3620	waaF		-2.3		-2.1
b3621	waaC		-2.83
b3627	waaO	1.59		1.32
b3628	waaB	1.66		1.38
b3630	waaP	2.75		2.28
b3631	waaG	1.63		1.38
b3632	waaQ	1.71		1.78	1.55
b3644	yicC	-1.46		-2.12	-1.18
b3650	spoT			-4.7	-3.42
b3651	trmH			-1.75
b3652	recG	-4.23	-2.94	-3.19	-3.41
b3687	ibpA	-1.43
b3706	mnmE	2.53	2.26	2.77	1.21
b3727	pstC	-1.76	-1.69
b3739	atpI				-2.45
b3740	rsmG			-1.24
b3741	mnmG	3.17	2.21	3.4	1.89
b3742	mioC			-2.59
b3755	yieP	2.26		2.25
b3778	rep	-4.11	-3.81	-5.1	-4.68
b3780	rhlB			-1.01
b3790	rffC	1.38
b3791	wecE	1.31
b3802	hemY	-1.48
b3806	cyaA	1.28	5.71
b3807	cyaY			2.03
b3809	dapF	-4.2	-4.16	-5.45	-4.54
b3811	xerC	-2.21		-2.07
b3821	pldA			-1.14
b3834	ubiJ	-3.22		-3.4
b3836	tatA	4.75	3.4	4.73
b3838	tatB	4.11	2.77	4.48	3.56
b3839	tatC	2.7		2.79	2.15
b3842	rfaH	2.39		1.95	1.45
b3844	fre		2.22
b3857	mobA			1.82
b3868	glnG			-3.6	-2.86
b3869	glnL			-1.33
b3870	glnA	-1.93	-2.08	-2.14	-1.9
b3891	fdhE	1.15		1.51
b3892	fdoI			1.4
b3893	fdoH	1.37		1.67	1.21
b3894	fdoG	1.33		1.93	1.1
b3895	fdhD			1.78
b3908	sodA	2.25	1.53	1.87	1.54
b3915	fieF	-2.74	-2.56	-2.95	-3.24
b3916	pfkA	-2.1	-2.32	-3.47	-3.42
b3919	tpiA			-2.39
b3924	fpr				1.49
b3933	ftsN	-1.52
b3961	oxyR	-5.77	-4.99	-5.53	-4.53
b3962	sthA	1.18	1.87	1.19	1.74
b3979	thrT	4.59	3.32
b3980	tufB	3.2	2.45	1.53	1.93
b4000	hupA	-2.82	-2.35	-3.88	-2.53
b4018	iclR		1.16		1.28
b4025	pgi		-1.21	-2.29	-1.06
b4042	dgkA	-5	-4.31	-4.07	-2.63
b4044	dinF				1.26
b4058	uvrA	-3.5	-5.19	-3.9	-4.6
b4077	gltP	-1.22			-1.14
b4124	dcuR	-2.63	-1.73	-2.51	-2.4
b4125	dcuS	-2.19	-1.79	-2.18	-1.97
b4139	aspA	-1.5	-1.02
b4146	epmB	-2.51	-2.71	-2.71	-1.9
b4155	epmA	-1.88	-1.62
b4159	mscM	2.45	2.77	2.19	3.59
b4171	miaA	4.15	2.26	3.52	2.26
b4174	hflK		-1.08	-1.16
b4177	purA			1.49
b4191	ulaR	-3.76	-4.52	-4.94	-4.49
b4203	rplI	-1.72			-1.88
b4208	cycA	1.67
b4220	tamA	-1.26
b4221	tamB	-1.15		-1.14
b4235	pmbA				-1.83
b4239	treC	2.31		1.92	2.57
b4241	treR		-1.11
b4287	fecE	5.07	3.59	4.93	4.02
b4288	fecD	5.02	3.55	5.07	4.05
b4289	fecC	4.93	3.53	4.9	3.89
b4290	fecB	5.14	3.72	5.15	4.12
b4291	fecA	4.89	3.39	4.75	3.71
b4292	fecR	4.56	3.24	4.52	3.59
b4293	fecI	4.79	3.46	4.88	3.81
b4375	prfC	2.4	2.01	2.24	2.12
b4383	deoB	1.05	1.12		1.19
b4388	serB		-1.43	-2.39
b4390	nadR			-1.78
b4451	ryhB			-3.91
b4472	yhdP	-1.1
b4481	rffT	1.46
b4557	yidD	-5.5
b4605	ypaB	-5.59	-5.18	-5.59	-5.59
b4618	tisB			-5.07
b4686	yshB			-2.32
b4712	agrA			-3.19

## Sheet: above-MIC enriched pathways
Table S4. Enriched pathways. Functional categories significantly enriched among those genes selected under above-MIC concentrations of rifampicin
Category	Term	Genes	Count	%	PValue	List Total	Pop Hits	Pop Total	Fold Enrichment	FDR
GOTERM_BP_DIRECT	GO:0009314~response to radiation	B3260, B3162, B2065, B3261, B3727, B2822, B0437, B0779, B3839, B3652, B0471, B2894, B3870, B4058, B3778, B1861, B3613, B2699, B0687, B2820	20	6.51466	7.48e-09	292	50	3407	4.66712	1.81008e-06
GOTERM_BP_DIRECT	GO:0009244~lipopolysaccharide core region biosynthetic process	B3627, B3628, B3052, B3619, B3630, B3620, B3631, B3632, B3621, B1236	10	3.25733	0.000181	292	26	3407	4.48762	0.0106715
GOTERM_BP_DIRECT	GO:0043213~bacteriocin transport	B0737, B0738, B0739, B1252, B3006, B3005, B0740	7	2.28013	2.49e-05	292	9	3407	9.07496	0.00200681
GOTERM_BP_DIRECT	GO:0006811~ion transport	B4287, B1821, B0957, B0592, B4159, B0431, B3469, B3844, B4293, B3040, B4291, B4292, B2392, B0490, B0590, B0491, B4290, B0589, B1857, B3739, B3915, B4288, B4289, B0584, B0585, B0588	26	8.46906	5.38e-06	292	113	3407	2.68463	0.000521225
KEGG_PATHWAY	eco00190:Oxidative phosphorylation	B2281, B2280, B2283, B2282, B2284, B0724, B0428, B0429, B2287, B2276, B2278, B2288, B2277, B0430, B0431, B2279, B0432, B2501	18	5.86319	6.76e-08	163	43	1736	4.45827	4.79781e-06
KEGG_PATHWAY	eco01200:Carbon metabolism	B3919, B0907, B0008, B0118, B2935, B0724, B2914, B2903, B2905, B3916, B3894, B3892, B3386, B3893, B4025, B4388, B1136, B2797, B3236, B1479, B1611, B2029, B0720, B1676	24	7.81759	0.000103	163	110	1736	2.3237	0.003672
KEGG_PATHWAY	eco03018:RNA degradation	B1084, B3780, B3162, B3916, B0143, B0014, B2501	7	2.28013	0.00218384	163	16	1736	4.65951	0.0516842
